# Supplementary material for: Crystal structure of the enol form of mesotrione: a benzoyl­cyclo­hexa­nedione herbicide
Source: Acta Crystallogr E Crystallogr Commun. 2015 Jul 8;71(Pt 8):o548–9. doi: 10.1107/S2056989015012803 (PMC4571390; doi:10.1107/S2056989015012803)
Supplement: Supplementary file 1 [file e-71-0o548-sup1.cif]

##############################################################################
#                                                                            #
# This CIF contains the data in a paper accepted for publication in          #
# Acta Crystallographica Section E. It conforms to the requirements of       #
# Notes for Authors for Acta Crystallographica Section E, and has been       #
# peer reviewed under the auspices of the IUCr Commission on Journals.       #
#                                                                            #
# Full details of the Crystallographic Information File format               #
# are given in the paper "The Crystallographic Information File (CIF):       #
# a New Standard Archive File for Crystallography" by S. R. Hall, F. H.      #
# Allen and I. D. Brown [Acta Cryst. (1991), A47, 655-685].                  #
#                                                                            #
# The current version of the core CIF dictionary is obtainable from          #
# ftp://ftp.iucr.org/pub/cif_core.dic.                                       #
#                                                                            #
# Software is freely available for graphical display of the structure(s)     #
# in this CIF. For information consult the CIF software page                 #
# http://www.iucr.org/resources/cif/software.                                #
#                                                                            #
# This file may be used for bona fide research purposes within the           #
# scientific community so long as proper attribution is given to the journal # 
# article from which it was obtained.                                        #
#                                                                            #
##############################################################################
data_global
_audit_creation_method     'form.cif (version 2.0)'
_journal_data_validation_number     ?
_journal_date_recd_electronic     2015-06-30
_journal_date_accepted     2015-07-02
_journal_name_full     'Acta Crystallographica, Section E'
_journal_year     2015
_journal_volume     71
_journal_issue      8
_journal_page_first     o548
_journal_page_last     o549
_journal_paper_category     HO
_journal_paper_doi     10.1107/S2056989015012803
_journal_coeditor_code     SU5166
loop_
    _publ_contact_author_name
    _publ_contact_author_address
    _publ_contact_author_email
    'Kim, Tae Ho'
;
Department of Chemistry and Research Institute of Natural Sciences,
Gyeongsang National University, Jinju 660-701, Republic of Korea
;
;
thkim@gnu.ac.kr
;
    'Kim, Jineun'
;
Department of Chemistry and Research Institute of Natural Sciences,
Gyeongsang National University, Jinju 660-701, Republic of Korea
;
;
jekim@gnu.ac.kr
;
_publ_contact_author_fax     '+82-55-772-2789'
_publ_contact_author_phone     '+82-55-772-2789'
_publ_section_title
;
Crystal structure of the enol form of mesotrione: a benzoylcyclohexanedione
herbicide
;
loop_
    _publ_author_name
    _publ_author_address
    'Kang, Gihaeng'
;
Department of Chemistry and Research Institute of Natural Sciences,
Gyeongsang National University, Jinju 660-701, Republic of Korea
;
    'Kim, Jineun'
;
Department of Chemistry and Research Institute of Natural Sciences,
Gyeongsang National University, Jinju 660-701, Republic of Korea
;
    'Park, Hyunjin'
;
Department of Chemistry and Research Institute of Natural Sciences,
Gyeongsang National University, Jinju 660-701, Republic of Korea
;
    'Kim, Tae Ho'
;
Department of Chemistry and Research Institute of Natural Sciences,
Gyeongsang National University, Jinju 660-701, Republic of Korea
;
_publ_section_synopsis     .
data_I
_database_code_depnum_ccdc_archive 'CCDC 1410192'
_audit_creation_method     SHELXL-2013
_chemical_name_systematic
;
3-Hydroxy-2-(4-methylsulfonyl-2-nitrobenzoyl)cyclohex-2-enone
;
_chemical_name_common     ?
_chemical_formula_moiety     'C14 H13 N O7 S'
_chemical_formula_sum     'C14 H13 N O7 S'
_chemical_formula_iupac     'C14 H13 N O7 S'
_chemical_formula_weight     339.31
_chemical_melting_point     ?
_shelx_space_group_comment
;
The symmetry employed for this shelxl refinement is uniquely defined
by the following loop, which should always be used as a source of
symmetry information in preference to the above space-group names.
They are only intended as comments.
;
_space_group_crystal_system     monoclinic
_space_group_name_H-M_alt     'P 21/c'
_space_group_name_Hall     '-P 2ybc'
loop_
    _space_group_symop_operation_xyz
    'x, y, z'
    '-x, y+1/2, -z+1/2'
    '-x, -y, -z'
    'x, -y-1/2, z-1/2'
_cell_length_a     10.4208(2)
_cell_length_b     11.2525(3)
_cell_length_c     12.3550(3)
_cell_angle_alpha     90
_cell_angle_beta     95.3700(10)
_cell_angle_gamma     90
_cell_volume     1442.39(6)
_cell_formula_units_Z     4
_cell_measurement_reflns_used     7168
_cell_measurement_theta_min     2.45
_cell_measurement_theta_max     27.48
_cell_measurement_temperature     173(2)
_exptl_crystal_description     block
_exptl_crystal_colour     colourless
_exptl_crystal_size_max     0.430
_exptl_crystal_size_mid     0.300
_exptl_crystal_size_min     0.200
_exptl_crystal_density_diffrn     1.563
_exptl_crystal_density_meas     ?
_exptl_crystal_density_method     ?
_exptl_crystal_F_000     704
_exptl_absorpt_coefficient_mu     0.263
_exptl_absorpt_correction_type     multi-scan
_exptl_absorpt_process_details
;
(SADABS; Bruker, 2009)
;
_shelx_estimated_absorpt_T_min     0.895
_shelx_estimated_absorpt_T_max     0.949
_exptl_absorpt_correction_T_min     0.895
_exptl_absorpt_correction_T_max     0.949
_exptl_special_details     ?
_diffrn_ambient_temperature     173(2)
_diffrn_radiation_type     MoK\a
_diffrn_radiation_wavelength     0.71073
_diffrn_measurement_device_type     'Bruker APEXII CCD'
_diffrn_measurement_method     '\f and \w scans'
_diffrn_detector_area_resol_mean     ?
_diffrn_reflns_number     12093
_diffrn_reflns_av_R_equivalents     0.0251
_diffrn_reflns_theta_min     1.963
_diffrn_reflns_theta_max     25.998
_diffrn_reflns_theta_full     25.242
_diffrn_measured_fraction_theta_max     1.000
_diffrn_measured_fraction_theta_full     1.000
_diffrn_reflns_limit_h_min     -12
_diffrn_reflns_limit_h_max     12
_diffrn_reflns_limit_k_min     -13
_diffrn_reflns_limit_k_max     13
_diffrn_reflns_limit_l_min     -15
_diffrn_reflns_limit_l_max     15
_refine_special_details     ?
_reflns_number_total     2828
_reflns_number_gt     2572
_reflns_threshold_expression     'I > 2\s(I)'
_refine_ls_structure_factor_coef     Fsqd
_refine_ls_matrix_type     full
_refine_ls_R_factor_all     0.0387
_refine_ls_R_factor_gt     0.0356
_refine_ls_wR_factor_gt     0.0947
_refine_ls_wR_factor_ref     0.0967
_refine_ls_goodness_of_fit_ref     1.039
_refine_ls_restrained_S_all     1.039
_refine_ls_number_reflns     2828
_refine_ls_number_parameters     213
_refine_ls_number_restraints     0
_refine_ls_hydrogen_treatment     mixed
_refine_ls_weighting_scheme     calc
_refine_ls_weighting_details
              'w=1/[\s^2^(Fo^2^)+(0.0538P)^2^+0.7458P] where P=(Fo^2^+2Fc^2^)/3'
_atom_sites_solution_hydrogens     mixed
_atom_sites_solution_primary     direct
_atom_sites_solution_secondary     difmap
_refine_ls_shift/su_max     0.000
_refine_ls_shift/su_mean     0.000
_refine_diff_density_max     0.480
_refine_diff_density_min     -0.396
_refine_ls_extinction_method     none
_refine_ls_extinction_coef     .
loop_
    _atom_type_symbol
    _atom_type_description
    _atom_type_scat_dispersion_real
    _atom_type_scat_dispersion_imag
    _atom_type_scat_source
    'C' 'C' 0.0033 0.0016
                         'International Tables Vol C Tables 4.2.6.8 and 6.1.1.4'
    'H' 'H' 0.0000 0.0000
                         'International Tables Vol C Tables 4.2.6.8 and 6.1.1.4'
    'N' 'N' 0.0061 0.0033
                         'International Tables Vol C Tables 4.2.6.8 and 6.1.1.4'
    'O' 'O' 0.0106 0.0060
                         'International Tables Vol C Tables 4.2.6.8 and 6.1.1.4'
    'S' 'S' 0.1246 0.1234
                         'International Tables Vol C Tables 4.2.6.8 and 6.1.1.4'
_computing_data_collection
;
APEX2 (Bruker, 2009)
;
_computing_cell_refinement
;
SAINT (Bruker, 2009)
;
_computing_data_reduction
;
SAINT (Bruker, 2009)
;
_computing_structure_solution
;
SHELXS97 (Sheldrick 2008)
;
_computing_structure_refinement
;
SHELXL2013 (Sheldrick, 2015)
;
_computing_molecular_graphics
;
DIAMOND (Brandenburg, 2010)
;
_computing_publication_material
;
SHELXTL (Sheldrick 2008)
;
loop_
    _atom_site_type_symbol
    _atom_site_label
    _atom_site_fract_x
    _atom_site_fract_y
    _atom_site_fract_z
    _atom_site_U_iso_or_equiv
    _atom_site_adp_type
    _atom_site_calc_flag
    _atom_site_occupancy
    _atom_site_disorder_assembly
    _atom_site_disorder_group
    S S1 0.31056(3) 0.24106(4) 1.11672(3) 0.02141(13) Uani d 1 . .
    O O1 0.24559(11) 0.12877(11) 1.11593(11) 0.0333(3) Uani d 1 . .
    O O2 0.24978(11) 0.33729(12) 1.05544(10) 0.0341(3) Uani d 1 . .
    O O3 0.78663(13) 0.37212(12) 0.87472(13) 0.0461(4) Uani d 1 . .
    O O4 0.59220(13) 0.44028(12) 0.84539(11) 0.0406(3) Uani d 1 . .
    O O5 0.92622(11) 0.18323(14) 1.03272(11) 0.0420(4) Uani d 1 . .
    O O6 1.08825(11) 0.11994(14) 0.90444(11) 0.0387(3) Uani d 1 . .
    H H6O 1.057(3) 0.151(2) 0.965(2) 0.062(8) Uiso d 1 . .
    O O7 0.64741(11) 0.12478(13) 0.77772(11) 0.0367(3) Uani d 1 . .
    N N1 0.67227(14) 0.37175(13) 0.88940(12) 0.0280(3) Uani d 1 . .
    C C1 0.34825(16) 0.28528(17) 1.25212(13) 0.0279(4) Uani d 1 . .
    H H1A 0.2685 0.2995 1.2863 0.042 Uiso calc 1 . .
    H H1B 0.3993 0.3585 1.2540 0.042 Uiso calc 1 . .
    H H1C 0.3981 0.2225 1.2918 0.042 Uiso calc 1 . .
    C C2 0.46359(14) 0.21719(14) 1.06875(12) 0.0195(3) Uani d 1 . .
    C C3 0.51015(14) 0.30302(14) 1.00287(12) 0.0206(3) Uani d 1 . .
    H H3 0.4624 0.3733 0.9847 0.025 Uiso calc 1 . .
    C C4 0.62836(15) 0.28346(14) 0.96419(12) 0.0213(3) Uani d 1 . .
    C C5 0.70348(14) 0.18398(15) 0.99181(13) 0.0224(3) Uani d 1 . .
    C C6 0.65419(15) 0.09958(15) 1.05868(13) 0.0247(3) Uani d 1 . .
    H H6 0.7035 0.0309 1.0792 0.030 Uiso calc 1 . .
    C C7 0.53315(15) 0.11459(14) 1.09596(13) 0.0234(3) Uani d 1 . .
    H H7 0.4986 0.0552 1.1396 0.028 Uiso calc 1 . .
    C C8 0.83866(15) 0.16470(15) 0.95976(14) 0.0258(4) Uani d 1 . .
    C C9 0.86333(14) 0.11938(14) 0.85403(13) 0.0221(3) Uani d 1 . .
    C C10 0.98924(15) 0.09727(16) 0.83365(14) 0.0268(4) Uani d 1 . .
    C C11 1.02509(16) 0.0464(2) 0.72964(16) 0.0378(5) Uani d 1 . .
    H H11A 1.1048 -0.0012 0.7437 0.045 Uiso calc 1 . .
    H H11B 1.0428 0.1117 0.6795 0.045 Uiso calc 1 . .
    C C12 0.91933(17) -0.03099(19) 0.67708(16) 0.0368(4) Uani d 1 . .
    H H12A 0.9099 -0.1027 0.7220 0.044 Uiso calc 1 . .
    H H12B 0.9416 -0.0569 0.6046 0.044 Uiso calc 1 . .
    C C13 0.79406(16) 0.03715(17) 0.66546(14) 0.0312(4) Uani d 1 . .
    H H13A 0.7239 -0.0180 0.6393 0.037 Uiso calc 1 . .
    H H13B 0.7995 0.0992 0.6093 0.037 Uiso calc 1 . .
    C C14 0.75890(15) 0.09568(15) 0.76871(13) 0.0238(3) Uani d 1 . .
loop_
    _atom_site_aniso_label
    _atom_site_aniso_U_11
    _atom_site_aniso_U_22
    _atom_site_aniso_U_33
    _atom_site_aniso_U_12
    _atom_site_aniso_U_13
    _atom_site_aniso_U_23
    S1 0.0139(2) 0.0295(2) 0.0211(2) 0.00081(14) 0.00345(15) 0.00020(15)
    O1 0.0245(6) 0.0388(7) 0.0376(7) -0.0102(5) 0.0082(5) -0.0049(6)
    O2 0.0242(6) 0.0461(8) 0.0324(7) 0.0129(5) 0.0046(5) 0.0085(6)
    O3 0.0384(8) 0.0357(8) 0.0693(10) -0.0057(6) 0.0325(7) 0.0051(7)
    O4 0.0450(8) 0.0374(8) 0.0395(8) -0.0054(6) 0.0042(6) 0.0145(6)
    O5 0.0205(6) 0.0733(10) 0.0320(7) -0.0026(6) 0.0022(5) -0.0197(7)
    O6 0.0158(6) 0.0656(10) 0.0350(7) -0.0005(6) 0.0033(5) -0.0182(7)
    O7 0.0193(6) 0.0557(9) 0.0344(7) 0.0087(5) -0.0007(5) -0.0121(6)
    N1 0.0321(8) 0.0249(7) 0.0286(8) -0.0075(6) 0.0116(6) -0.0025(6)
    C1 0.0227(8) 0.0394(10) 0.0222(8) 0.0006(7) 0.0043(6) -0.0043(7)
    C2 0.0155(7) 0.0250(8) 0.0185(7) -0.0002(6) 0.0035(6) -0.0027(6)
    C3 0.0196(7) 0.0219(8) 0.0203(7) 0.0000(6) 0.0022(6) -0.0026(6)
    C4 0.0220(8) 0.0236(8) 0.0190(7) -0.0050(6) 0.0054(6) -0.0028(6)
    C5 0.0183(7) 0.0282(9) 0.0212(8) -0.0014(6) 0.0039(6) -0.0074(6)
    C6 0.0219(7) 0.0267(8) 0.0259(8) 0.0047(6) 0.0040(6) 0.0005(7)
    C7 0.0226(8) 0.0252(8) 0.0228(8) 0.0001(6) 0.0046(6) 0.0027(6)
    C8 0.0183(7) 0.0318(9) 0.0276(8) -0.0019(6) 0.0042(6) -0.0052(7)
    C9 0.0181(7) 0.0249(8) 0.0240(8) -0.0010(6) 0.0051(6) -0.0029(6)
    C10 0.0185(7) 0.0340(9) 0.0283(8) -0.0013(7) 0.0044(6) -0.0047(7)
    C11 0.0218(8) 0.0590(13) 0.0341(10) 0.0007(8) 0.0103(7) -0.0155(9)
    C12 0.0304(9) 0.0471(11) 0.0338(10) 0.0009(8) 0.0082(8) -0.0131(8)
    C13 0.0269(8) 0.0437(10) 0.0227(8) 0.0024(7) 0.0006(6) -0.0060(7)
    C14 0.0212(8) 0.0268(8) 0.0234(8) 0.0011(6) 0.0026(6) -0.0005(6)
_geom_special_details
;
All e.s.d.'s (except the e.s.d. in the dihedral angle between two l.s. planes)
are estimated using the full covariance matrix. The cell e.s.d.'s are taken
into account individually in the estimation of e.s.d.'s in distances, angles
and torsion angles; correlations between e.s.d.'s in cell parameters are only
used when they are defined by crystal symmetry. An approximate (isotropic)
treatment of cell e.s.d.'s is used for estimating e.s.d.'s involving l.s.
planes.
;
loop_
    _geom_bond_atom_site_label_1
    _geom_bond_atom_site_label_2
    _geom_bond_site_symmetry_2
    _geom_bond_distance
    _geom_bond_publ_flag
    S1 O1 . 1.4331(13) ?
    S1 O2 . 1.4343(12) ?
    S1 C1 . 1.7543(17) ?
    S1 C2 . 1.7730(15) ?
    O3 N1 . 1.2222(19) ?
    O4 N1 . 1.225(2) ?
    O5 C8 . 1.239(2) ?
    O6 C10 . 1.314(2) ?
    O6 H6O . 0.91(3) ?
    O7 C14 . 1.222(2) ?
    N1 C4 . 1.459(2) ?
    C1 H1A . 0.9800 ?
    C1 H1B . 0.9800 ?
    C1 H1C . 0.9800 ?
    C2 C3 . 1.380(2) ?
    C2 C7 . 1.388(2) ?
    C3 C4 . 1.380(2) ?
    C3 H3 . 0.9500 ?
    C4 C5 . 1.390(2) ?
    C5 C6 . 1.389(2) ?
    C5 C8 . 1.514(2) ?
    C6 C7 . 1.393(2) ?
    C6 H6 . 0.9500 ?
    C7 H7 . 0.9500 ?
    C8 C9 . 1.448(2) ?
    C9 C10 . 1.382(2) ?
    C9 C14 . 1.467(2) ?
    C10 C11 . 1.486(2) ?
    C11 C12 . 1.504(3) ?
    C11 H11A . 0.9900 ?
    C11 H11B . 0.9900 ?
    C12 C13 . 1.509(2) ?
    C12 H12A . 0.9900 ?
    C12 H12B . 0.9900 ?
    C13 C14 . 1.511(2) ?
    C13 H13A . 0.9900 ?
    C13 H13B . 0.9900 ?
loop_
    _geom_angle_atom_site_label_1
    _geom_angle_atom_site_label_2
    _geom_angle_atom_site_label_3
    _geom_angle_site_symmetry_1
    _geom_angle_site_symmetry_3
    _geom_angle
    _geom_angle_publ_flag
    O1 S1 O2 . . 118.50(8) ?
    O1 S1 C1 . . 108.66(8) ?
    O2 S1 C1 . . 109.73(8) ?
    O1 S1 C2 . . 107.66(7) ?
    O2 S1 C2 . . 107.73(7) ?
    C1 S1 C2 . . 103.51(7) ?
    C10 O6 H6O . . 107.8(17) ?
    O3 N1 O4 . . 124.40(15) ?
    O3 N1 C4 . . 117.66(15) ?
    O4 N1 C4 . . 117.94(14) ?
    S1 C1 H1A . . 109.5 ?
    S1 C1 H1B . . 109.5 ?
    H1A C1 H1B . . 109.5 ?
    S1 C1 H1C . . 109.5 ?
    H1A C1 H1C . . 109.5 ?
    H1B C1 H1C . . 109.5 ?
    C3 C2 C7 . . 121.38(14) ?
    C3 C2 S1 . . 117.90(12) ?
    C7 C2 S1 . . 120.72(12) ?
    C2 C3 C4 . . 117.84(14) ?
    C2 C3 H3 . . 121.1 ?
    C4 C3 H3 . . 121.1 ?
    C3 C4 C5 . . 122.95(14) ?
    C3 C4 N1 . . 116.98(14) ?
    C5 C4 N1 . . 120.06(14) ?
    C6 C5 C4 . . 117.75(14) ?
    C6 C5 C8 . . 117.56(14) ?
    C4 C5 C8 . . 124.58(15) ?
    C5 C6 C7 . . 120.71(15) ?
    C5 C6 H6 . . 119.6 ?
    C7 C6 H6 . . 119.6 ?
    C2 C7 C6 . . 119.30(15) ?
    C2 C7 H7 . . 120.4 ?
    C6 C7 H7 . . 120.4 ?
    O5 C8 C9 . . 122.34(14) ?
    O5 C8 C5 . . 115.18(14) ?
    C9 C8 C5 . . 122.32(13) ?
    C10 C9 C8 . . 118.67(14) ?
    C10 C9 C14 . . 119.31(14) ?
    C8 C9 C14 . . 122.01(14) ?
    O6 C10 C9 . . 122.94(15) ?
    O6 C10 C11 . . 113.90(14) ?
    C9 C10 C11 . . 123.15(15) ?
    C10 C11 C12 . . 111.30(14) ?
    C10 C11 H11A . . 109.4 ?
    C12 C11 H11A . . 109.4 ?
    C10 C11 H11B . . 109.4 ?
    C12 C11 H11B . . 109.4 ?
    H11A C11 H11B . . 108.0 ?
    C11 C12 C13 . . 109.84(16) ?
    C11 C12 H12A . . 109.7 ?
    C13 C12 H12A . . 109.7 ?
    C11 C12 H12B . . 109.7 ?
    C13 C12 H12B . . 109.7 ?
    H12A C12 H12B . . 108.2 ?
    C12 C13 C14 . . 114.66(14) ?
    C12 C13 H13A . . 108.6 ?
    C14 C13 H13A . . 108.6 ?
    C12 C13 H13B . . 108.6 ?
    C14 C13 H13B . . 108.6 ?
    H13A C13 H13B . . 107.6 ?
    O7 C14 C9 . . 122.24(15) ?
    O7 C14 C13 . . 120.09(14) ?
    C9 C14 C13 . . 117.63(14) ?
loop_
    _geom_torsion_atom_site_label_1
    _geom_torsion_atom_site_label_2
    _geom_torsion_atom_site_label_3
    _geom_torsion_atom_site_label_4
    _geom_torsion_site_symmetry_1
    _geom_torsion_site_symmetry_2
    _geom_torsion_site_symmetry_3
    _geom_torsion_site_symmetry_4
    _geom_torsion
    _geom_torsion_publ_flag
    O1 S1 C2 C3 . . . . 141.94(12) ?
    O2 S1 C2 C3 . . . . 13.08(15) ?
    C1 S1 C2 C3 . . . . -103.11(13) ?
    O1 S1 C2 C7 . . . . -37.36(15) ?
    O2 S1 C2 C7 . . . . -166.22(13) ?
    C1 S1 C2 C7 . . . . 77.59(15) ?
    C7 C2 C3 C4 . . . . 0.3(2) ?
    S1 C2 C3 C4 . . . . -179.00(11) ?
    C2 C3 C4 C5 . . . . -2.4(2) ?
    C2 C3 C4 N1 . . . . 176.38(13) ?
    O3 N1 C4 C3 . . . . 162.96(15) ?
    O4 N1 C4 C3 . . . . -17.2(2) ?
    O3 N1 C4 C5 . . . . -18.3(2) ?
    O4 N1 C4 C5 . . . . 161.57(15) ?
    C3 C4 C5 C6 . . . . 2.0(2) ?
    N1 C4 C5 C6 . . . . -176.65(14) ?
    C3 C4 C5 C8 . . . . -174.05(14) ?
    N1 C4 C5 C8 . . . . 7.3(2) ?
    C4 C5 C6 C7 . . . . 0.3(2) ?
    C8 C5 C6 C7 . . . . 176.70(14) ?
    C3 C2 C7 C6 . . . . 2.0(2) ?
    S1 C2 C7 C6 . . . . -178.77(12) ?
    C5 C6 C7 C2 . . . . -2.3(2) ?
    C6 C5 C8 O5 . . . . -73.6(2) ?
    C4 C5 C8 O5 . . . . 102.5(2) ?
    C6 C5 C8 C9 . . . . 101.98(19) ?
    C4 C5 C8 C9 . . . . -81.9(2) ?
    O5 C8 C9 C10 . . . . -0.7(3) ?
    C5 C8 C9 C10 . . . . -175.97(15) ?
    O5 C8 C9 C14 . . . . 178.90(17) ?
    C5 C8 C9 C14 . . . . 3.6(3) ?
    C8 C9 C10 O6 . . . . -2.8(3) ?
    C14 C9 C10 O6 . . . . 177.62(16) ?
    C8 C9 C10 C11 . . . . 177.56(17) ?
    C14 C9 C10 C11 . . . . -2.0(3) ?
    O6 C10 C11 C12 . . . . 151.87(17) ?
    C9 C10 C11 C12 . . . . -28.4(3) ?
    C10 C11 C12 C13 . . . . 53.4(2) ?
    C11 C12 C13 C14 . . . . -51.4(2) ?
    C10 C9 C14 O7 . . . . -172.27(17) ?
    C8 C9 C14 O7 . . . . 8.1(3) ?
    C10 C9 C14 C13 . . . . 5.5(2) ?
    C8 C9 C14 C13 . . . . -174.07(16) ?
    C12 C13 C14 O7 . . . . -160.12(17) ?
    C12 C13 C14 C9 . . . . 22.0(2) ?
loop_
    _geom_hbond_atom_site_label_D
    _geom_hbond_atom_site_label_H
    _geom_hbond_atom_site_label_A
    _geom_hbond_site_symmetry_A
    _geom_hbond_distance_DH
    _geom_hbond_distance_HA
    _geom_hbond_distance_DA
    _geom_hbond_angle_DHA
    O6 H6O O5 . 0.91(3) 1.71(3) 2.524(2) 148(2)
    C1 H1B O4 3_667 0.98 2.58 3.393(2) 140
    C1 H1B O7 4_566 0.98 2.58 3.265(2) 127
    C11 H11A O3 2_746 0.99 2.40 3.135(2) 131
_shelx_hkl_file
;
   1   0   0   36.95    1.08
   1   0   0   35.12    0.97
   1   0   0   37.09    0.98
  -2   0   0  172.19    5.04
  -2   0   0  169.74    5.22
   2   0   0  168.55    4.99
  -3   0   0  223.24    6.58
  -3   0   0  230.02    6.40
   3   0   0  213.30    6.68
   3   0   0  213.32    6.59
   4   0   0   16.67    0.54
   4   0   0   17.26    0.54
  -4   0   0   17.07    0.52
  -4   0   0   17.08    0.61
   5   0   0   93.00    2.63
  -5   0   0   93.73    2.82
   5   0   0   93.25    2.54
  -5   0   0   93.79    2.53
  -6   0   0    4.40    0.22
   6   0   0    4.93    0.24
   6   0   0    4.77    0.22
  -6   0   0    4.42    0.27
   7   0   0   72.16    1.98
  -7   0   0   67.09    2.19
  -7   0   0   69.68    1.95
   7   0   0   68.23    2.00
   8   0   0    1.57    0.17
  -8   0   0    1.62    0.15
  -8   0   0    1.74    0.22
   9   0   0   21.96    0.79
  -9   0   0   22.09    0.90
  -9   0   0   21.83    0.76
 -10   0   0    0.24    0.09
  10   0   0    0.34    0.11
 -11   0   0    2.07    0.23
  11   0   0    1.98    0.24
  12   0   0    8.69    0.48
 -12   0   0    8.78    0.46
  13   0   0   35.32    1.27
 -13   0   0   33.85    1.21
   0  -1   0   -0.28    0.00
   0  -1   0   -0.29    0.00
   0   1   0   -0.29    0.00
   0   1   0   -0.23    0.01
   0   1   0   -0.28    0.01
  -1  -1   0   17.53    0.53
  -1  -1   0   17.33    0.47
   1  -1   0   16.22    0.48
   1  -1   0   16.29    0.46
  -1   1   0   16.47    0.46
   1   1   0   17.26    0.47
   1   1   0   16.87    0.53
  -2  -1   0   11.89    0.40
  -2  -1   0   12.10    0.36
   2  -1   0   11.73    0.35
   2  -1   0   11.14    0.36
   2   1   0   12.11    0.40
  -2   1   0   11.01    0.34
   2   1   0   12.23    0.36
   3  -1   0   85.68    2.27
  -3  -1   0   84.40    2.36
  -3  -1   0   85.11    2.50
  -3  -1   0   85.27    2.26
   3   1   0   85.57    2.50
  -3   1   0   79.29    2.24
   3   1   0   87.64    2.34
   3   1   0   80.97    2.25
  -4  -1   0   63.55    1.71
   4  -1   0   64.33    1.72
  -4  -1   0   61.07    1.78
  -4  -1   0   63.82    1.91
   4   1   0   64.37    1.91
   4   1   0   57.68    1.75
  -4   1   0   61.29    1.69
   4   1   0   62.58    1.71
  -5  -1   0   66.86    1.79
   5  -1   0   63.57    1.80
  -5  -1   0   64.19    2.01
   5   1   0   66.41    2.01
  -5   1   0   63.24    1.78
   5   1   0   65.43    1.83
   5   1   0   64.56    1.80
  -5   1   0   62.71    2.00
   6  -1   0   58.26    1.67
  -6  -1   0   58.44    1.65
  -6  -1   0   59.47    1.86
  -6   1   0   58.57    1.86
  -6   1   0   60.29    1.64
   6   1   0   54.48    1.67
   6   1   0   58.77    1.66
   7  -1   0    0.06    0.04
  -7  -1   0    0.05    0.05
  -7  -1   0    0.07    0.06
   7  -1   0    0.12    0.06
  -7   1   0    0.14    0.07
   7   1   0    0.12    0.06
  -7   1   0    0.22    0.06
   7   1   0    0.09    0.04
  -8  -1   0    0.14    0.08
   8  -1   0    0.09    0.07
  -8  -1   0    0.20    0.07
   8   1   0    0.14    0.06
  -8   1   0    0.09    0.06
  -8   1   0    0.04    0.07
  -9  -1   0   12.46    0.50
   9  -1   0   12.15    0.52
  -9  -1   0   11.92    0.60
  -9   1   0   12.07    0.48
  -9   1   0   11.75    0.59
   9   1   0   12.22    0.52
 -10  -1   0    9.11    0.43
  10  -1   0    8.86    0.45
 -10   1   0    8.77    0.41
  10   1   0    9.39    0.46
  11  -1   0    0.31    0.12
 -11  -1   0    0.33    0.10
 -11   1   0    0.21    0.09
  11   1   0    0.44    0.13
 -12  -1   0    2.96    0.26
  12  -1   0    2.46    0.29
 -12   1   0    2.63    0.28
  12   1   0    2.67    0.31
 -13  -1   0    7.99    0.47
  13  -1   0    8.21    0.50
  13   1   0    8.55    0.50
 -13   1   0    8.95    0.48
   0  -2   0  195.72    5.67
   0  -2   0  181.86    5.29
   0  -2   0  192.00    5.82
   0   2   0  192.46    5.27
   0   2   0  194.70    6.31
   0   2   0  187.95    5.54
   1  -2   0  246.52    6.65
  -1  -2   0  233.20    6.85
   1  -2   0  258.50    7.29
  -1  -2   0  233.33    7.91
   1   2   0  240.84    6.99
   1   2   0  247.63    7.69
  -1   2   0  244.56    6.69
  -1   2   0  246.08    6.64
   1   2   0  238.71    6.85
  -2  -2   0   90.53    2.42
  -2  -2   0   88.79    2.66
   2  -2   0   91.33    2.39
   2  -2   0   88.16    2.42
   2   2   0   92.71    2.66
   2   2   0   91.33    2.40
  -2   2   0   89.26    2.39
  -3  -2   0   43.11    1.38
   3  -2   0   43.70    1.25
  -3  -2   0   43.80    1.23
  -3  -2   0   45.11    1.28
  -3   2   0   46.19    1.21
   3   2   0   45.33    1.38
   3   2   0   43.88    1.23
  -4  -2   0    0.12    0.06
   4  -2   0    0.08    0.05
  -4  -2   0    0.17    0.05
  -4  -2   0    0.22    0.05
   4   2   0    0.28    0.06
  -4   2   0    0.30    0.05
   4   2   0    0.39    0.08
  -5  -2   0  172.72    5.06
   5  -2   0  168.32    4.58
  -5  -2   0  173.21    4.59
  -5  -2   0  170.86    4.77
   5   2   0  172.60    5.06
   5   2   0  172.73    4.57
  -5   2   0  169.74    4.55
   6  -2   0   50.34    1.43
  -6  -2   0   46.51    1.58
  -6  -2   0   48.42    1.39
   6   2   0   49.42    1.58
  -6   2   0   48.50    1.37
   6   2   0   46.25    1.40
   7  -2   0    0.05    0.06
  -7  -2   0   -0.03    0.04
  -7  -2   0    0.03    0.04
   7   2   0   -0.02    0.04
  -7   2   0    0.00    0.05
   7   2   0    0.01    0.05
  -7   2   0    0.06    0.05
  -8  -2   0   16.93    0.73
  -8  -2   0   16.82    0.62
   8  -2   0   17.57    0.65
  -8   2   0   17.14    0.73
  -8   2   0   16.54    0.59
   8   2   0   17.32    0.64
  -9  -2   0    0.65    0.15
   9  -2   0    0.58    0.12
  -9  -2   0    0.59    0.12
  -9   2   0    0.35    0.12
  -9   2   0    0.59    0.11
   9   2   0    0.59    0.13
  10  -2   0    1.06    0.18
 -10  -2   0    0.99    0.16
 -10   2   0    0.95    0.15
  10   2   0    0.90    0.17
  11  -2   0    4.93    0.35
 -11  -2   0    4.55    0.31
  11   2   0    5.51    0.35
 -11   2   0    4.80    0.30
 -12  -2   0    0.86    0.17
  12  -2   0    0.69    0.17
 -12   2   0    0.73    0.15
  12   2   0    0.81    0.17
  13  -2   0   15.78    0.74
 -13  -2   0   16.23    0.72
 -13   2   0   16.16    0.69
  13   2   0   15.41    0.73
   0  -3   0    0.33    0.07
   0  -3   0    0.25    0.05
   0   3   0    0.27    0.05
   0   3   0   -0.01    0.03
   0   3   0    0.11    0.02
   1  -3   0  441.50   12.01
  -1  -3   0  421.60   13.88
  -1  -3   0  447.27   12.31
   1  -3   0  451.43   12.54
  -1   3   0  452.43   12.04
   1   3   0  443.23   12.60
   1   3   0  443.73   14.16
  -2  -3   0  340.58    9.93
  -2  -3   0  353.31   11.58
   2  -3   0  346.51   10.44
   2  -3   0  350.55    9.69
  -2   3   0  340.45    9.48
  -2   3   0  355.07    9.70
   2   3   0  364.25   10.84
   2   3   0  342.85   10.11
  -3  -3   0   24.68    0.71
  -3  -3   0   24.02    0.82
   3  -3   0   23.92    0.74
   3   3   0   24.28    0.81
   3   3   0   23.35    0.71
  -3   3   0   23.28    0.67
   4  -3   0    5.67    0.26
  -4  -3   0    5.04    0.22
  -4  -3   0    4.92    0.28
  -4  -3   0    5.21    0.22
   4   3   0    5.23    0.27
  -4   3   0    5.72    0.20
   4   3   0    5.43    0.24
  -5  -3   0   62.10    1.99
  -5  -3   0   63.15    1.83
   5  -3   0   62.26    1.79
  -5  -3   0   63.69    1.76
   5   3   0   63.88    1.97
  -5   3   0   63.93    1.73
   5   3   0   61.74    1.77
  -6  -3   0    7.55    0.40
  -6  -3   0    7.91    0.33
  -6  -3   0    7.47    0.32
   6  -3   0    7.80    0.35
   6   3   0    7.54    0.39
  -6   3   0    7.90    0.30
   6   3   0    7.81    0.34
   7  -3   0   81.95    2.35
  -7  -3   0   80.34    2.61
  -7  -3   0   84.16    2.33
  -7  -3   0   82.70    2.41
   7   3   0   83.49    2.33
  -7   3   0   80.80    2.28
   7   3   0   84.80    2.61
  -8  -3   0    8.77    0.40
   8  -3   0    8.60    0.42
  -8  -3   0    8.78    0.49
   8   3   0    9.51    0.49
  -8   3   0    9.16    0.37
  -8   3   0    9.25    0.49
   8   3   0    9.69    0.43
   9  -3   0    0.69    0.15
  -9  -3   0    0.49    0.14
  -9  -3   0    0.40    0.10
  -9   3   0    0.45    0.10
   9   3   0    0.45    0.12
  10  -3   0   37.16    1.25
 -10  -3   0   36.97    1.22
  10   3   0   36.91    1.23
 -10   3   0   36.94    1.17
  11  -3   0    1.94    0.25
 -11  -3   0    2.41    0.27
  11   3   0    2.53    0.28
 -11   3   0    2.26    0.21
 -12  -3   0   11.11    0.56
  12  -3   0   11.19    0.59
 -12   3   0   12.08    0.54
  12   3   0   12.21    0.59
  13  -3   0   -0.13    0.08
 -13  -3   0   -0.01    0.11
  13   3   0    0.05    0.10
 -13   3   0    0.09    0.09
   0  -4   0  308.67    8.77
   0  -4   0  311.17    7.93
   0  -4   0  270.56    8.22
   0   4   0  319.30    8.76
   0   4   0  292.69    8.26
  -1  -4   0   48.07    1.25
  -1  -4   0   48.47    1.30
  -1  -4   0   45.56    1.44
   1  -4   0   44.34    1.22
   1  -4   0   44.59    1.30
   1   4   0   41.92    1.27
   1   4   0   45.02    1.43
  -1   4   0   44.83    1.44
  -2  -4   0   35.74    1.00
   2  -4   0   36.06    1.05
  -2  -4   0   33.92    1.16
   2   4   0   35.03    1.15
  -2   4   0   35.16    0.97
  -2   4   0   38.09    1.18
  -2   4   0   35.79    0.96
   2   4   0   34.14    1.02
  -3  -4   0   32.17    0.93
   3  -4   0   34.18    0.99
  -3  -4   0   31.21    1.08
  -3   4   0   32.24    0.88
   3   4   0   31.86    1.06
   3   4   0   31.17    0.94
  -4  -4   0    4.59    0.21
   4  -4   0    4.61    0.25
  -4  -4   0    4.74    0.28
   4   4   0    4.41    0.26
  -4   4   0    4.16    0.17
   4   4   0    4.56    0.22
  -5  -4   0   22.23    0.73
   5  -4   0   22.12    0.75
  -5  -4   0   23.33    0.72
  -5  -4   0   22.37    0.84
   5   4   0   21.62    0.72
  -5   4   0   21.65    0.66
   5   4   0   23.54    0.83
  -6  -4   0   16.79    0.72
  -6  -4   0   18.14    0.63
  -6  -4   0   17.86    0.61
   6  -4   0   17.22    0.64
   6   4   0   17.85    0.62
   6   4   0   17.60    0.70
  -6   4   0   18.19    0.56
  -7  -4   0   16.55    0.62
  -7  -4   0   17.03    0.61
  -7  -4   0   17.69    0.74
   7  -4   0   16.62    0.64
   7   4   0   17.07    0.62
  -7   4   0   15.30    0.55
   7   4   0   17.10    0.71
  -8  -4   0   56.15    1.94
  -8  -4   0   57.27    1.75
  -8  -4   0   58.17    1.70
   8  -4   0   55.99    1.73
  -8   4   0   56.15    1.63
   8   4   0   58.65    1.92
   8   4   0   56.59    1.70
  -9  -4   0    5.62    0.41
   9  -4   0    5.94    0.37
  -9  -4   0    5.63    0.33
  -9   4   0    6.41    0.31
   9   4   0    6.32    0.35
  10  -4   0   34.88    1.24
 -10  -4   0   37.93    1.23
 -10   4   0   37.08    1.16
  10   4   0   38.22    1.25
  11  -4   0    6.33    0.40
 -11  -4   0    6.35    0.39
 -11   4   0    6.90    0.36
  11   4   0    6.08    0.39
  12  -4   0   11.16    0.59
 -12  -4   0   12.41    0.60
 -12   4   0   11.63    0.53
  12   4   0   11.97    0.60
   0  -5   0    0.19    0.05
   0  -5   0    0.13    0.06
   0  -5   0    0.15    0.03
   0   5   0    0.10    0.05
   1  -5   0   60.58    1.69
   1  -5   0   57.49    1.59
  -1  -5   0   59.63    1.68
  -1  -5   0   59.10    1.61
  -1  -5   0   56.92    1.86
   1  -5   0   58.91    1.87
   1   5   0   57.51    1.66
   1   5   0   59.28    1.85
  -1   5   0   61.27    1.58
  -1   5   0   60.65    1.87
  -2  -5   0    5.39    0.22
  -2  -5   0    5.24    0.30
  -2  -5   0    5.80    0.27
   2  -5   0    5.14    0.26
  -2   5   0    5.71    0.31
   2   5   0    5.68    0.29
  -2   5   0    5.49    0.19
   2   5   0    5.58    0.25
  -2   5   0    5.33    0.18
   3  -5   0    5.47    0.28
  -3  -5   0    5.85    0.24
  -3  -5   0    6.22    0.33
  -3   5   0    5.53    0.19
   3   5   0    5.93    0.31
   3   5   0    5.82    0.26
  -3   5   0    6.05    0.34
   4  -5   0  105.96    2.92
  -4  -5   0  108.21    3.24
  -4  -5   0  103.82    2.86
   4   5   0  106.72    3.20
  -4   5   0  102.90    2.79
   4   5   0  103.84    2.87
  -5  -5   0   58.73    1.90
  -5  -5   0   59.41    1.66
   5  -5   0   57.26    1.71
  -5  -5   0   59.31    1.72
  -5   5   0   56.51    1.59
   5   5   0   58.55    1.87
   5   5   0   56.36    1.67
  -6  -5   0   30.59    0.95
   6  -5   0   30.01    1.00
  -6  -5   0   29.83    1.11
  -6  -5   0   30.29    0.98
   6   5   0   29.71    1.08
  -6   5   0   28.87    0.87
   6   5   0   29.83    0.96
  -7  -5   0  154.31    4.71
   7  -5   0  151.71    4.24
  -7  -5   0  157.39    4.38
  -7  -5   0  150.69    4.20
   7   5   0  156.19    4.21
  -7   5   0  152.37    4.12
   7   5   0  154.74    4.66
  -8  -5   0    0.84    0.15
  -8  -5   0    0.57    0.12
  -8  -5   0    0.80    0.19
   8  -5   0    0.52    0.14
  -8   5   0    0.78    0.11
   8   5   0    0.74    0.14
  -9  -5   0    8.19    0.42
   9  -5   0    8.84    0.46
  -9  -5   0    9.04    0.55
  -9   5   0    9.11    0.38
   9   5   0    8.03    0.43
 -10  -5   0    3.79    0.29
  10  -5   0    3.50    0.30
 -10   5   0    3.79    0.24
  10   5   0    4.02    0.30
  11  -5   0    2.96    0.33
 -11  -5   0    3.27    0.29
  11   5   0    3.72    0.31
 -11   5   0    3.38    0.24
 -12  -5   0   10.52    0.56
  12  -5   0   10.32    0.57
  12   5   0   10.53    0.56
   0  -6   0   29.10    0.84
   0  -6   0   29.87    1.05
   0  -6   0   29.63    0.93
   0   6   0   29.10    1.03
  -1  -6   0   37.72    1.12
   1  -6   0   35.84    1.01
  -1  -6   0   37.43    1.04
  -1  -6   0   35.75    1.25
   1  -6   0   36.36    1.12
   1  -6   0   35.26    1.25
   1   6   0   37.89    1.24
   1   6   0   34.76    1.09
  -1   6   0   36.88    1.25
   2  -6   0    1.71    0.15
  -2  -6   0    1.17    0.10
  -2  -6   0    1.09    0.16
  -2  -6   0    0.99    0.14
   2   6   0    1.16    0.16
   2   6   0    1.17    0.14
  -2   6   0    1.51    0.18
  -2   6   0    1.37    0.07
  -3  -6   0   68.02    2.23
   3  -6   0   68.37    2.01
  -3  -6   0   70.60    1.94
  -3   6   0   68.98    1.86
   3   6   0   71.88    2.20
  -3   6   0   68.77    2.23
   3   6   0   71.43    1.98
  -4  -6   0    4.13    0.29
   4  -6   0    2.91    0.23
  -4  -6   0    3.59    0.20
  -4   6   0    2.87    0.13
   4   6   0    3.56    0.21
   4   6   0    3.55    0.25
  -4   6   0    2.77    0.25
   5  -6   0    0.34    0.11
  -5  -6   0    0.49    0.13
  -5  -6   0    0.34    0.08
   5   6   0    0.42    0.09
   5   6   0    0.41    0.10
  -5   6   0    0.32    0.05
  -6  -6   0   21.00    0.75
  -6  -6   0   21.28    0.72
  -6  -6   0   21.60    0.88
   6  -6   0   21.29    0.79
   6   6   0   20.99    0.74
   6   6   0   21.18    0.84
  -6   6   0   20.40    0.64
  -7  -6   0    3.52    0.24
  -7  -6   0    3.64    0.32
   7  -6   0    3.41    0.27
  -7  -6   0    4.08    0.26
  -7   6   0    3.54    0.19
   7   6   0    4.04    0.26
   8  -6   0    1.66    0.23
  -8  -6   0    2.30    0.21
  -8  -6   0    2.30    0.21
  -8  -6   0    2.07    0.28
   8   6   0    2.37    0.21
  -8   6   0    2.24    0.16
  -9  -6   0   14.20    0.61
   9  -6   0   14.04    0.65
   9   6   0   15.36    0.63
  -9   6   0   13.96    0.53
  10  -6   0    4.16    0.34
 -10  -6   0    4.07    0.31
  10   6   0    4.45    0.33
 -11  -6   0    2.57    0.30
  11  -6   0    2.54    0.31
  11   6   0    2.31    0.28
  12  -6   0    0.82    0.21
 -12  -6   0    0.99    0.21
  12   6   0    0.83    0.19
   0  -7   0    0.27    0.09
   0  -7   0    0.25    0.08
   0  -7   0    0.43    0.06
   0   7   0    0.23    0.08
  -1  -7   0    4.71    0.21
   1  -7   0    5.16    0.33
  -1  -7   0    4.52    0.31
  -1  -7   0    5.27    0.28
   1  -7   0    4.76    0.19
   1  -7   0    5.43    0.29
   1   7   0    4.83    0.27
  -1   7   0    4.91    0.32
   1   7   0    4.93    0.31
  -2  -7   0    0.20    0.05
  -2  -7   0    0.26    0.08
  -2  -7   0    0.26    0.09
   2  -7   0    0.25    0.09
   2   7   0    0.20    0.07
  -2   7   0    0.24    0.04
  -2   7   0    0.18    0.08
   2   7   0    0.16    0.08
  -3  -7   0    0.41    0.08
  -3  -7   0    0.25    0.08
   3  -7   0    0.20    0.09
  -3  -7   0    0.63    0.14
   3   7   0    0.39    0.09
  -3   7   0    0.33    0.11
  -3   7   0    0.45    0.04
   3   7   0    0.39    0.11
   4  -7   0   15.32    0.62
  -4  -7   0   15.51    0.55
  -4  -7   0   15.89    0.71
   4   7   0   15.64    0.59
  -4   7   0   15.34    0.46
  -4   7   0   15.69    0.71
   4   7   0   15.63    0.66
   5  -7   0    0.01    0.07
  -5  -7   0    0.00    0.05
  -5  -7   0    0.01    0.07
  -5   7   0    0.14    0.09
   5   7   0    0.05    0.06
  -5   7   0    0.08    0.03
   5   7   0    0.04    0.07
  -6  -7   0   25.99    1.06
   6  -7   0   25.19    0.93
  -6  -7   0   26.95    0.90
  -6  -7   0   27.01    0.87
   6   7   0   25.53    0.89
  -6   7   0   25.01    0.76
  -7  -7   0    6.41    0.36
  -7  -7   0    6.54    0.45
  -7  -7   0    6.91    0.36
   7  -7   0    6.84    0.40
   7   7   0    7.61    0.38
   8  -7   0    6.85    0.43
  -8  -7   0    7.36    0.39
   8   7   0    8.06    0.42
  -9  -7   0   72.43    2.17
   9  -7   0   69.73    2.21
   9   7   0   73.35    2.17
 -10  -7   0    1.35    0.21
  10  -7   0    0.65    0.17
  10   7   0    1.16    0.21
 -11  -7   0    5.08    0.37
  11  -7   0    4.41    0.38
  11   7   0    4.53    0.35
   0  -8   0   63.04    2.05
   0  -8   0   59.23    1.69
   0  -8   0   61.63    1.83
   0   8   0   61.31    2.02
  -1  -8   0    0.85    0.15
   1  -8   0    0.61    0.14
  -1  -8   0    0.68    0.10
   1  -8   0    0.79    0.07
  -1  -8   0    0.81    0.17
   1  -8   0    0.75    0.13
   1   8   0    0.43    0.12
  -1   8   0    0.58    0.14
  -2  -8   0   53.27    1.83
  -2  -8   0   52.62    1.53
  -2  -8   0   53.31    1.62
   2  -8   0   53.64    1.64
  -2   8   0   51.17    1.43
   2   8   0   54.26    1.61
  -2   8   0   54.89    1.82
   2   8   0   55.10    1.80
  -3  -8   0   14.84    0.70
   3  -8   0   14.87    0.61
  -3  -8   0   15.22    0.53
  -3  -8   0   14.60    0.60
   3   8   0   14.93    0.58
  -3   8   0   13.63    0.68
   3   8   0   15.13    0.66
   4  -8   0    0.98    0.18
  -4  -8   0    0.99    0.19
  -4  -8   0    0.99    0.16
  -4  -8   0    0.92    0.13
   4   8   0    1.13    0.20
   4   8   0    0.70    0.13
  -4   8   0    0.65    0.16
  -5  -8   0   16.95    0.80
  -5  -8   0   17.13    0.63
   5  -8   0   17.03    0.71
   5   8   0   18.00    0.68
  -5   8   0   18.12    0.82
  -6  -8   0   10.15    0.45
  -6  -8   0    9.20    0.56
   6  -8   0   10.80    0.53
  -6  -8   0    9.31    0.45
   6   8   0   10.32    0.48
   7  -8   0    0.02    0.09
  -7  -8   0    0.00    0.06
  -7  -8   0    0.06    0.07
   7   8   0    0.03    0.07
  -8  -8   0    3.69    0.28
   8  -8   0    3.60    0.32
   8   8   0    3.31    0.28
   9  -8   0   22.41    0.91
  -9  -8   0   21.72    0.85
   9   8   0   22.01    0.86
 -10  -8   0    0.36    0.13
  10  -8   0    0.31    0.15
  10   8   0    0.34    0.13
  11  -8   0    2.22    0.31
 -11  -8   0    2.17    0.29
  11   8   0    2.41    0.31
   0  -9   0    0.17    0.08
   0  -9   0    0.02    0.07
   0   9   0    0.02    0.07
  -1  -9   0   18.87    0.83
  -1  -9   0   18.71    0.61
   1  -9   0   16.57    0.70
  -1  -9   0   18.52    0.72
   1   9   0   18.63    0.80
  -1   9   0   17.78    0.80
  -2  -9   0    3.86    0.33
  -2  -9   0    3.88    0.28
   2  -9   0    3.47    0.27
  -2  -9   0    3.28    0.20
   2   9   0    3.02    0.24
  -2   9   0    3.36    0.31
   3  -9   0    0.63    0.13
  -3  -9   0    0.82    0.18
  -4  -9   0   33.99    1.16
   4  -9   0   34.63    1.19
  -4  -9   0   34.15    1.08
  -4  -9   0   33.68    1.33
   4   9   0   34.94    1.14
  -5  -9   0    7.30    0.51
   5  -9   0    6.96    0.43
  -5  -9   0    7.71    0.43
  -5  -9   0    8.32    0.39
   5   9   0    7.89    0.41
   6  -9   0    6.49    0.42
  -6  -9   0    6.32    0.35
   6   9   0    7.27    0.40
  -7  -9   0    0.04    0.07
  -7  -9   0   -0.05    0.06
   7  -9   0    0.11    0.11
   7   9   0    0.02    0.08
   8  -9   0    1.16    0.22
  -8  -9   0    1.18    0.19
   8   9   0    1.25    0.21
  -9  -9   0    3.48    0.30
   9  -9   0    3.64    0.40
   9   9   0    4.26    0.34
  10  -9   0    0.18    0.14
 -10  -9   0    0.13    0.11
  10   9   0    0.08    0.11
   0 -10   0    0.14    0.12
   0 -10   0    0.24    0.11
  -1 -10   0    0.79    0.16
  -1 -10   0    0.89    0.21
   1 -10   0    0.81    0.18
  -2 -10   0   17.50    0.71
   2 -10   0   16.45    0.71
  -2 -10   0   17.75    0.84
   3 -10   0    3.34    0.29
  -3 -10   0    3.29    0.29
   3  10   0    3.66    0.28
   4 -10   0    0.38    0.14
  -4 -10   0    0.22    0.09
  -4 -10   0    0.21    0.11
   4  10   0    0.12    0.10
   5 -10   0    0.32    0.14
  -5 -10   0    0.19    0.11
  -5 -10   0    0.29    0.10
   5  10   0    0.20    0.10
  -6 -10   0    0.06    0.07
  -6 -10   0    0.16    0.12
   6 -10   0    0.14    0.13
   6  10   0   -0.08    0.07
  -7 -10   0    6.36    0.43
  -7 -10   0    7.09    0.42
   7 -10   0    6.48    0.45
  -7 -10   0    7.16    0.40
   7  10   0    6.83    0.42
  -8 -10   0   19.30    0.79
   8 -10   0   18.97    0.85
   8  10   0   19.54    0.81
   9 -10   0   -0.03    0.13
  -9 -10   0    0.01    0.09
   0 -11   0    0.31    0.12
   1 -11   0   18.23    0.77
  -1 -11   0   18.39    0.77
   2 -11   0    9.25    0.52
  -2 -11   0   10.27    0.53
  -3 -11   0    5.92    0.40
   3 -11   0    6.53    0.42
  -4 -11   0    5.00    0.36
   4 -11   0    4.40    0.35
   4  11   0    4.48    0.33
  -5 -11   0    1.48    0.24
   5 -11   0    1.80    0.28
   5  11   0    1.60    0.24
  -6 -11   0    1.50    0.24
   6 -11   0    1.03    0.22
   6  11   0    1.33    0.22
   7 -11   0    6.38    0.46
  -7 -11   0    6.14    0.42
  -7 -11   0    5.97    0.44
   7  11   0    6.19    0.42
   8 -11   0    1.23    0.25
  -8 -11   0    1.60    0.24
   0 -12   0    9.79    0.54
   1 -12   0    1.30    0.23
  -1 -12   0    1.64    0.26
   2 -12   0    4.83    0.38
  -2 -12   0    5.52    0.39
   3 -12   0    5.07    0.39
  -3 -12   0    5.13    0.38
  -4 -12   0    0.55    0.17
   4 -12   0    0.67    0.18
   5 -12   0    0.91    0.21
  -5 -12   0    1.22    0.23
   5  12   0    1.29    0.23
   6 -12   0    0.19    0.13
  -6 -12   0    0.26    0.14
   6  12   0    0.37    0.15
   7 -12   0    9.62    0.60
   0 -13   0    0.43    0.15
  -1 -13   0    1.42    0.25
   1 -13   0    1.23    0.23
   2 -13   0    3.27    0.37
  -2 -13   0    3.08    0.35
  -3 -13   0   -0.01    0.09
   3 -13   0    0.07    0.11
   4 -13   0    1.66    0.28
  -4 -13   0    1.57    0.27
   5 -13   0    3.00    0.37
  -5 -13   0    1.96    0.30
   6 -13   0    0.16    0.16
   0 -14   0    6.46    0.47
  -1 -14   0    1.44    0.27
   1 -14   0    1.84    0.29
   2 -14   0    1.86    0.30
  -2 -14   0    1.41    0.26
  -3 -14   0    1.06    0.23
   3 -14   0    1.24    0.26
 -13   0   1   -0.01    0.09
  12   0  -1    0.00    0.08
 -12   0   1   -0.13    0.06
  11   0  -1    0.01    0.07
 -11   0   1    0.03    0.07
  10   0  -1    0.04    0.07
 -10   0   1    0.00    0.06
  -9   0   1    0.02    0.06
   9   0  -1   -0.04    0.05
  -9   0   1   -0.02    0.06
  -8   0   1   -0.01    0.04
   8   0  -1   -0.02    0.04
  -8   0   1   -0.05    0.04
  -7   0   1    0.05    0.04
  -7   0   1    0.06    0.06
   7   0  -1   -0.01    0.03
   7   0  -1    0.06    0.04
   6   0  -1   -0.06    0.03
   6   0  -1   -0.02    0.03
  -6   0   1   -0.05    0.04
  -6   0   1   -0.02    0.04
   5   0  -1   -0.13    0.02
  -5   0   1   -0.10    0.03
   5   0  -1   -0.05    0.04
  -5   0   1    0.01    0.06
   4   0  -1    0.01    0.02
   4   0  -1   -0.01    0.02
  -4   0   1    0.00    0.02
  -4   0   1   -0.01    0.02
   3   0  -1    0.02    0.02
  -3   0   1   -0.02    0.02
   3   0  -1   -0.01    0.02
   3   0  -1   -0.01    0.02
  -3   0   1   -0.01    0.02
  -2   0   1   -0.01    0.01
   2   0  -1    0.01    0.01
   2   0  -1    0.00    0.01
  -2   0   1    0.05    0.02
  -1   0   1   -0.39    0.01
  -1   0   1   -0.39    0.01
   1   0  -1   -0.39    0.01
   1   0  -1   -0.35    0.01
   1   0  -1   -0.38    0.01
   0   0   1   -0.10    0.00
   0   0  -1   -0.09    0.01
   0   0   1   -0.10    0.00
   0   0  -1   -0.10    0.00
   1   0   1   -0.37    0.01
   1   0   1   -0.37    0.01
  -1   0  -1   -0.36    0.01
   2   0   1   -0.03    0.01
  -2   0  -1    0.00    0.01
  -3   0  -1    0.00    0.01
   3   0   1    0.02    0.01
  -3   0  -1    0.00    0.02
   3   0   1    0.00    0.02
   4   0   1   -0.07    0.01
   4   0   1   -0.07    0.03
  -4   0  -1    0.02    0.04
  -4   0  -1   -0.09    0.02
   5   0   1   -0.06    0.03
  -5   0  -1   -0.04    0.03
   5   0   1   -0.04    0.02
  -5   0  -1   -0.07    0.03
   6   0   1   -0.02    0.03
  -6   0  -1   -0.06    0.03
   6   0   1    0.06    0.03
  -6   0  -1    0.04    0.04
   7   0   1   -0.02    0.03
  -7   0  -1    0.00    0.04
   7   0   1   -0.01    0.02
  -7   0  -1    0.01    0.05
  -8   0  -1    0.07    0.05
  -8   0  -1    0.00    0.05
   8   0   1   -0.06    0.04
   9   0   1   -0.01    0.05
  -9   0  -1   -0.02    0.05
  -9   0  -1   -0.04    0.06
 -10   0  -1    0.04    0.06
  10   0   1    0.00    0.07
 -10   0  -1    0.00    0.07
  11   0   1    0.03    0.07
 -11   0  -1   -0.02    0.06
  12   0   1   -0.14    0.06
 -12   0  -1   -0.06    0.07
 -13   0  -1   -0.03    0.09
  13   0   1   -0.08    0.09
  13  -1  -1    0.26    0.12
 -13  -1   1    0.25    0.13
  13   1  -1    0.28    0.13
 -13   1   1    0.20    0.11
  12  -1  -1    0.13    0.09
 -12  -1   1    0.02    0.08
 -12   1   1    0.06    0.08
  12   1  -1    0.00    0.08
 -11  -1   1    0.20    0.11
  11  -1  -1    0.08    0.09
  11   1  -1    0.27    0.11
 -11   1   1    0.16    0.09
  10  -1  -1    4.68    0.31
 -10  -1   1    5.23    0.32
  10   1  -1    5.38    0.32
 -10   1   1    5.14    0.30
  -9  -1   1    3.75    0.25
   9  -1  -1    3.98    0.26
  -9  -1   1    4.07    0.32
   9   1  -1    3.46    0.25
  -9   1   1    3.87    0.24
  -9   1   1    4.36    0.32
  -8  -1   1    1.34    0.15
   8  -1  -1    1.62    0.18
  -8  -1   1    1.34    0.20
  -8   1   1    1.50    0.14
   8   1  -1    1.34    0.16
  -8   1   1    1.37    0.20
   7  -1  -1    0.23    0.07
   7  -1  -1    0.12    0.05
  -7  -1   1    0.08    0.05
  -7  -1   1    0.06    0.05
  -7   1   1    0.13    0.05
   7   1  -1    0.09    0.04
  -7   1   1    0.19    0.08
   7   1  -1    0.06    0.04
  -6  -1   1    2.99    0.18
   6  -1  -1    3.39    0.20
  -6  -1   1    2.88    0.21
   6   1  -1    3.17    0.18
   6   1  -1    3.09    0.18
  -6   1   1    3.05    0.22
  -6   1   1    3.27    0.17
   6   1  -1    3.37    0.23
  -5  -1   1   59.33    1.67
  -5  -1   1   60.10    1.87
   5  -1  -1   60.34    1.68
   5   1  -1   61.49    1.88
  -5   1   1   59.42    1.65
  -5   1   1   58.76    1.86
   5   1  -1   58.02    1.66
   5   1  -1   60.10    1.73
  -4  -1   1    6.04    0.27
  -4  -1   1    6.49    0.25
   4  -1  -1    6.08    0.25
  -4  -1   1    6.41    0.30
  -4   1   1    6.50    0.29
   4   1  -1    6.51    0.24
  -4   1   1    6.62    0.24
   4   1  -1    6.30    0.25
   4   1  -1    6.41    0.29
  -3  -1   1   37.81    1.06
   3  -1  -1   37.42    1.06
  -3  -1   1   38.50    1.12
  -3  -1   1   36.60    1.18
   3   1  -1   37.48    1.18
  -3   1   1   38.60    1.04
  -3   1   1   37.36    1.18
   3   1  -1   38.46    1.04
   3   1  -1   37.74    1.10
  -2  -1   1  132.04    3.78
  -2  -1   1  121.73    3.87
   2  -1  -1  133.13    3.43
   2  -1  -1  122.02    3.57
  -2  -1   1  129.43    3.57
   2   1  -1  131.95    3.58
   2   1  -1  134.16    3.78
   2   1  -1  133.43    3.38
  -2   1   1  117.62    3.66
  -1  -1   1   81.56    2.63
   1  -1  -1   86.78    2.51
  -1  -1   1   94.85    2.40
  -1  -1   1   88.81    2.94
   1  -1  -1   92.46    2.46
  -1   1   1   84.97    2.51
   1   1  -1   95.10    2.63
   1   1  -1   90.08    2.49
   1   1  -1   84.73    2.56
   1   1  -1   97.96    2.35
   0  -1  -1   31.40    0.84
   0  -1   1   30.59    0.84
   0  -1  -1   28.38    0.92
   0  -1  -1   31.87    0.85
   0  -1   1   31.13    0.87
   0   1  -1   31.60    0.86
   0   1   1   32.14    0.93
   0   1   1   31.34    0.84
   0   1  -1   31.52    0.95
   0   1   1   30.50    0.86
  -1  -1  -1    0.08    0.02
   1  -1   1   -0.01    0.02
  -1  -1  -1    0.06    0.03
   1  -1   1    0.01    0.02
   1   1   1   -0.01    0.02
   1   1   1    0.03    0.02
   1   1   1    0.03    0.02
  -1   1  -1    0.00    0.02
  -2  -1  -1   10.74    0.37
  -2  -1  -1   11.07    0.33
   2  -1   1   10.94    0.34
  -2   1  -1    9.86    0.32
   2   1   1   10.56    0.34
   2   1   1   11.03    0.37
  -3  -1  -1   63.88    1.78
  -3  -1  -1   64.02    1.74
  -3  -1  -1   63.02    1.93
   3  -1   1   65.28    1.75
  -3   1  -1   64.35    1.74
   3   1   1   64.71    1.93
   3   1   1   64.74    1.75
  -4  -1  -1    5.25    0.21
  -4  -1  -1    4.91    0.25
   4  -1   1    5.02    0.22
   4   1   1    4.83    0.22
  -4   1  -1    4.62    0.19
   4   1   1    5.33    0.25
   5  -1   1   24.50    0.78
  -5  -1  -1   24.63    0.87
  -5  -1  -1   25.45    0.76
   5   1   1   25.64    0.78
  -5   1  -1   25.32    0.75
  -6  -1  -1    1.83    0.13
   6  -1   1    1.74    0.14
  -6  -1  -1    1.74    0.16
   6   1   1    1.91    0.15
  -6   1  -1    1.80    0.17
  -6   1  -1    1.59    0.12
   7  -1   1    7.26    0.33
  -7  -1  -1    6.76    0.37
   7  -1   1    6.39    0.27
  -7  -1  -1    6.57    0.30
   7   1   1    6.76    0.32
  -7   1  -1    6.72    0.37
  -7   1  -1    6.67    0.29
  -8  -1  -1    2.54    0.19
  -8  -1  -1    2.80    0.24
   8  -1   1    2.55    0.21
   8   1   1    2.68    0.20
  -8   1  -1    2.75    0.19
  -8   1  -1    2.71    0.24
  -9  -1  -1    1.93    0.20
  -9  -1  -1    1.87    0.25
   9  -1   1    2.22    0.24
   9   1   1    2.24    0.24
  -9   1  -1    2.04    0.18
  -9   1  -1    2.07    0.26
 -10  -1  -1    1.77    0.26
 -10  -1  -1    1.56    0.19
  10  -1   1    2.04    0.25
  10   1   1    1.73    0.22
 -10   1  -1    2.28    0.23
  11  -1   1    8.20    0.46
 -11  -1  -1    9.02    0.44
  11   1   1    8.25    0.47
 -11   1  -1    9.37    0.44
 -12  -1  -1    1.10    0.19
  12  -1   1    1.12    0.20
  12   1   1    0.91    0.19
 -12   1  -1    1.38    0.20
 -13  -1  -1    7.13    0.44
  13  -1   1    7.60    0.48
  13   1   1    6.89    0.46
 -13   1  -1    7.32    0.43
  13  -2  -1   -0.09    0.09
 -13  -2   1   -0.05    0.09
  13   2  -1    0.00    0.09
 -13   2   1    0.03    0.09
 -12  -2   1    0.58    0.16
  12  -2  -1    0.28    0.13
  12   2  -1    0.36    0.13
 -12   2   1    0.27    0.11
  11  -2  -1   12.08    0.57
 -11  -2   1   11.84    0.55
  11   2  -1   11.96    0.56
 -11   2   1   12.80    0.54
 -10  -2   1    0.12    0.09
  10  -2  -1    0.00    0.07
  10   2  -1    0.08    0.08
 -10   2   1    0.02    0.06
   9  -2  -1    5.94    0.34
  -9  -2   1    7.03    0.43
  -9  -2   1    6.48    0.34
  -9   2   1    6.01    0.31
   9   2  -1    6.14    0.34
  -8  -2   1    0.33    0.09
  -8  -2   1    0.35    0.10
   8  -2  -1    0.66    0.12
  -8   2   1    0.44    0.09
  -8   2   1    0.85    0.16
   8   2  -1    0.42    0.10
   8   2  -1    0.63    0.15
   7  -2  -1    2.69    0.19
  -7  -2   1    2.48    0.22
  -7  -2   1    2.40    0.18
  -7   2   1    2.59    0.22
   7   2  -1    2.59    0.18
   7   2  -1    2.44    0.22
   7   2  -1    2.12    0.15
  -7   2   1    2.62    0.16
  -6  -2   1   47.86    1.39
   6  -2  -1   48.83    1.41
  -6  -2   1   47.19    1.46
  -6  -2   1   47.78    1.57
   6   2  -1   48.69    1.38
  -6   2   1   45.89    1.56
  -6   2   1   46.53    1.35
   6   2  -1   48.71    1.41
   6   2  -1   48.38    1.57
  -5  -2   1    8.15    0.36
   5  -2  -1    9.01    0.36
  -5  -2   1    8.99    0.34
  -5  -2   1    8.96    0.41
   5   2  -1    8.81    0.40
  -5   2   1    9.10    0.32
   5   2  -1    8.79    0.33
   5   2  -1    9.56    0.34
  -4  -2   1   33.24    1.11
  -4  -2   1   33.30    1.03
  -4  -2   1   33.31    0.98
   4  -2  -1   35.35    1.00
  -4   2   1   34.21    0.95
   4   2  -1   32.55    0.96
   4   2  -1   34.88    1.11
   3  -2  -1    5.83    0.25
  -3  -2   1    6.12    0.25
  -3  -2   1    6.46    0.24
  -3  -2   1    6.24    0.28
   3   2  -1    6.50    0.28
  -3   2   1    5.78    0.20
   3   2  -1    6.05    0.22
   2  -2  -1    1.69    0.07
  -2  -2   1    1.63    0.09
   2  -2  -1    1.55    0.10
  -2  -2   1    1.72    0.12
  -2  -2   1    1.46    0.09
  -2   2   1    1.60    0.07
   2   2  -1    1.74    0.12
   2   2  -1    1.63    0.08
   1  -2  -1  119.22    2.97
   1  -2  -1  103.64    2.95
  -1  -2   1  113.07    3.26
  -1  -2   1  114.38    2.97
   1   2  -1  105.91    2.92
   1   2  -1  109.72    3.24
   0  -2   1   31.22    1.01
   0  -2  -1   32.60    0.86
   0  -2  -1   32.83    0.91
   0  -2   1   30.75    0.90
   0  -2  -1   31.11    0.98
   0  -2   1   33.66    0.89
   0   2  -1   36.28    0.90
   0   2   1   32.60    0.98
   0   2   1   32.53    0.86
   0   2  -1   33.02    1.01
   0   2   1   31.55    0.90
   1  -2   1  144.68    4.53
  -1  -2  -1  140.24    4.48
  -1  -2  -1  155.48    4.46
   1  -2   1  152.88    4.06
   1   2   1  157.44    4.46
  -1   2  -1  156.96    4.50
   1   2   1  159.36    4.07
   1   2   1  153.69    4.31
  -1   2  -1  157.62    4.05
  -2  -2  -1   14.88    0.52
  -2  -2  -1   15.88    0.45
   2  -2   1   14.97    0.47
  -2   2  -1   14.53    0.45
   2   2   1   15.95    0.48
   2   2   1   15.56    0.52
   3  -2   1   40.21    1.16
  -3  -2  -1   41.44    1.28
  -3  -2  -1   43.13    1.15
   3   2   1   39.43    1.16
   3   2   1   41.20    1.28
  -3   2  -1   40.76    1.14
  -4  -2  -1    0.07    0.04
  -4  -2  -1    0.07    0.03
  -4  -2  -1    0.02    0.03
   4  -2   1    0.02    0.03
   4   2   1    0.07    0.04
  -4   2  -1    0.09    0.03
   4   2   1    0.16    0.05
   5  -2   1    0.05    0.04
  -5  -2  -1    0.01    0.03
  -5  -2  -1   -0.01    0.03
  -5  -2  -1    0.03    0.03
   5   2   1    0.07    0.04
   5   2   1    0.02    0.04
  -5   2  -1    0.02    0.03
  -6  -2  -1    0.05    0.04
   6  -2   1    0.06    0.04
  -6  -2  -1    0.01    0.04
  -6   2  -1    0.06    0.04
   6   2   1    0.01    0.05
   6   2   1    0.00    0.03
  -7  -2  -1    7.73    0.34
   7  -2   1    7.84    0.36
  -7  -2  -1    7.83    0.41
  -7   2  -1    7.71    0.32
  -7   2  -1    7.33    0.40
   7   2   1    7.56    0.35
   8  -2   1   49.79    1.48
  -8  -2  -1   46.59    1.44
  -8  -2  -1   47.81    1.65
  -8   2  -1   47.93    1.65
  -8   2  -1   48.91    1.42
   8   2   1   48.90    1.48
  -9  -2  -1   15.41    0.60
   9  -2   1   14.56    0.62
  -9  -2  -1   16.36    0.73
  -9   2  -1   16.09    0.72
  -9   2  -1   15.95    0.59
   9   2   1   16.63    0.65
  10  -2   1    6.79    0.40
 -10  -2  -1    7.32    0.47
 -10  -2  -1    6.70    0.37
 -10   2  -1    7.13    0.36
  10   2   1    6.57    0.38
 -11  -2  -1    0.18    0.09
  11  -2   1    0.29    0.11
 -11   2  -1    0.22    0.10
  11   2   1    0.33    0.12
  12  -2   1    0.82    0.19
 -12  -2  -1    0.96    0.18
 -12   2  -1    0.73    0.15
  12   2   1    0.83    0.18
  13  -2   1    1.83    0.28
 -13  -2  -1    2.39    0.29
 -13   2  -1    2.26    0.26
  13   2   1    1.94    0.28
  13  -3  -1   11.91    0.63
 -13  -3   1   11.75    0.62
 -13   3   1   12.17    0.58
  13   3  -1   12.96    0.63
  12  -3  -1   -0.01    0.09
 -12  -3   1    0.04    0.09
  12   3  -1    0.07    0.10
 -12   3   1    0.07    0.08
  11  -3  -1    3.26    0.28
 -11  -3   1    3.11    0.27
 -11   3   1    2.96    0.24
  11   3  -1    2.72    0.28
  10  -3  -1    2.92    0.25
 -10  -3   1    2.79    0.24
  10   3  -1    2.83    0.24
 -10   3   1    3.18    0.23
   9  -3  -1    6.71    0.38
  -9  -3   1    7.52    0.46
  -9  -3   1    6.93    0.36
  -9   3   1    6.37    0.32
   9   3  -1    7.16    0.44
   9   3  -1    6.88    0.36
  -8  -3   1    0.15    0.08
  -8  -3   1    0.21    0.09
   8  -3  -1    0.30    0.10
   8   3  -1    0.24    0.08
  -8   3   1    0.19    0.09
  -8   3   1    0.22    0.07
   8   3  -1    0.12    0.09
  -7  -3   1    3.77    0.24
  -7  -3   1    3.73    0.23
   7  -3  -1    4.38    0.26
  -7  -3   1    4.25    0.30
   7   3  -1    4.02    0.28
  -7   3   1    4.37    0.21
  -7   3   1    4.25    0.29
   7   3  -1    3.89    0.23
  -6  -3   1   15.95    0.55
   6  -3  -1   14.67    0.56
  -6  -3   1   15.08    0.57
  -6  -3   1   15.34    0.64
  -6   3   1   15.07    0.50
   6   3  -1   15.53    0.54
   6   3  -1   15.13    0.62
  -5  -3   1   47.13    1.42
  -5  -3   1   47.39    1.36
  -5  -3   1   45.49    1.53
   5  -3  -1   47.34    1.38
   5   3  -1   46.80    1.34
  -5   3   1   46.53    1.30
   5   3  -1   47.61    1.52
  -4  -3   1   43.80    1.42
  -4  -3   1   44.22    1.25
   4  -3  -1   43.37    1.28
  -4  -3   1   43.58    1.31
  -4   3   1   43.21    1.20
   4   3  -1   43.86    1.41
   4   3  -1   43.96    1.23
  -3  -3   1    0.31    0.06
  -3  -3   1    0.29    0.07
   3  -3  -1    0.37    0.08
  -3  -3   1    0.27    0.05
  -3   3   1    0.32    0.04
   3   3  -1    0.41    0.08
   3   3  -1    0.36    0.05
   2  -3  -1    0.19    0.02
   2  -3  -1    0.19    0.05
  -2  -3   1    0.25    0.04
  -2  -3   1    0.37    0.07
  -2   3   1    0.18    0.02
   2   3  -1    0.34    0.05
   2   3  -1    0.25    0.06
  -1  -3   1   49.15    1.35
  -1  -3   1   47.45    1.52
  -1  -3   1   50.60    1.35
   1  -3  -1   47.37    1.38
   1   3  -1   50.51    1.53
  -1   3   1   49.94    1.51
   1   3  -1   50.51    1.34
   0  -3  -1  157.92    4.54
   0  -3   1  175.46    4.51
   0  -3  -1  171.00    4.43
   0  -3   1  162.39    5.14
   0  -3   1  157.58    4.91
   0  -3  -1  168.01    4.87
   0   3   1  171.11    4.86
   0   3   1  158.47    4.53
   0   3  -1  176.36    4.86
   0   3   1  162.77    4.40
  -1  -3  -1  128.61    4.04
   1  -3   1  145.17    3.75
   1  -3   1  146.10    3.74
  -1  -3  -1  141.25    4.15
   1   3   1  139.10    4.14
  -1   3  -1  146.03    4.16
   1   3   1  142.50    3.75
   2  -3   1   50.16    1.42
  -2  -3  -1   53.60    1.42
   2  -3   1   51.53    1.46
  -2  -3  -1   52.73    1.61
   2   3   1   53.58    1.46
  -2   3  -1   51.54    1.42
   2   3   1   52.48    1.59
  -3  -3  -1    0.90    0.07
   3  -3   1    1.04    0.11
  -3  -3  -1    0.63    0.10
  -3   3  -1    1.00    0.07
   3   3   1    0.87    0.10
   3   3   1    0.67    0.10
  -4  -3  -1   11.08    0.46
   4  -3   1   11.12    0.42
  -4  -3  -1   11.37    0.39
   4   3   1   10.84    0.45
  -4   3  -1   12.44    0.38
   4   3   1   11.05    0.41
  -5  -3  -1    4.92    0.23
  -5  -3  -1    4.90    0.28
   5  -3   1    5.27    0.26
  -5  -3  -1    5.28    0.22
   5   3   1    5.08    0.28
  -5   3  -1    5.19    0.21
   5   3   1    4.79    0.24
   6  -3   1    0.27    0.08
  -6  -3  -1    0.17    0.07
  -6  -3  -1    0.18    0.06
  -6  -3  -1    0.25    0.06
   6   3   1    0.17    0.08
   6   3   1    0.15    0.06
  -6   3  -1    0.25    0.06
  -7  -3  -1    1.21    0.17
   7  -3   1    1.75    0.20
  -7  -3  -1    1.37    0.15
  -7  -3  -1    1.49    0.13
   7   3   1    1.17    0.15
   7   3   1    1.56    0.20
  -7   3  -1    1.40    0.12
  -8  -3  -1   73.31    2.34
   8  -3   1   70.58    2.09
  -8  -3  -1   70.38    2.05
  -8   3  -1   71.02    2.32
   8   3   1   70.94    2.09
  -8   3  -1   72.47    2.02
  -9  -3  -1   12.57    0.64
  -9  -3  -1   12.37    0.52
   9  -3   1   13.23    0.57
  -9   3  -1   12.52    0.49
  -9   3  -1   12.53    0.64
   9   3   1   12.87    0.56
 -10  -3  -1    3.30    0.25
  10  -3   1    2.73    0.29
  10   3   1    3.21    0.27
 -10   3  -1    2.73    0.21
 -11  -3  -1    1.06    0.18
  11  -3   1    1.15    0.20
  11   3   1    1.34    0.21
 -11   3  -1    1.03    0.16
  12  -3   1    0.01    0.08
 -12  -3  -1    0.03    0.08
  12   3   1    0.10    0.10
 -12   3  -1   -0.06    0.07
 -13  -3  -1    6.89    0.44
  13  -3   1    7.03    0.47
 -13   3  -1    7.45    0.42
  13   3   1    5.95    0.44
  13  -4  -1    0.84    0.20
 -13  -4   1    0.71    0.19
  13   4  -1    0.73    0.18
  12  -4  -1    3.46    0.36
 -12  -4   1    3.40    0.31
  12   4  -1    3.49    0.30
 -12   4   1    3.41    0.27
  11  -4  -1    7.46    0.44
 -11  -4   1    7.30    0.42
 -11   4   1    7.31    0.38
  11   4  -1    7.12    0.42
 -10  -4   1    0.76    0.15
  10  -4  -1    0.66    0.15
  10   4  -1    0.85    0.16
 -10   4   1    0.75    0.13
  -9  -4   1    2.55    0.23
  -9  -4   1    2.00    0.27
   9  -4  -1    2.08    0.24
   9   4  -1    3.11    0.24
  -9   4   1    2.83    0.19
  -8  -4   1    9.82    0.55
   8  -4  -1   10.15    0.47
  -8  -4   1   10.76    0.48
  -8  -4   1   10.34    0.46
   8   4  -1   10.07    0.53
   8   4  -1   10.19    0.45
  -8   4   1   10.43    0.40
   7  -4  -1    7.88    0.38
  -7  -4   1    6.73    0.33
  -7  -4   1    6.70    0.41
  -7  -4   1    7.30    0.36
   7   4  -1    6.70    0.33
   7   4  -1    7.03    0.40
  -7   4   1    7.07    0.29
  -6  -4   1    7.25    0.41
  -6  -4   1    6.94    0.34
  -6  -4   1    7.39    0.33
   6  -4  -1    7.71    0.37
   6   4  -1    7.37    0.39
  -6   4   1    7.62    0.28
   6   4  -1    7.25    0.32
  -5  -4   1   17.30    0.71
  -5  -4   1   17.91    0.61
  -5  -4   1   18.03    0.63
   5   4  -1   17.80    0.59
   5   4  -1   17.92    0.70
  -5   4   1   18.65    0.55
   4  -4  -1   46.34    1.35
  -4  -4   1   42.77    1.36
  -4  -4   1   46.45    1.31
  -4  -4   1   46.76    1.50
   4   4  -1   44.74    1.29
   4   4  -1   45.92    1.48
  -4   4   1   45.32    1.24
  -3  -4   1    6.78    0.34
   3  -4  -1    6.70    0.31
   3  -4  -1    6.84    0.24
  -3  -4   1    7.22    0.28
   3   4  -1    6.99    0.27
   3   4  -1    7.22    0.34
  -3   4   1    6.70    0.21
  -2  -4   1   39.70    1.32
   2  -4  -1   39.43    1.19
  -2  -4   1   40.83    1.15
  -2   4   1   39.40    1.08
   2   4  -1   41.11    1.15
  -2   4   1   41.61    1.07
   2   4  -1   41.76    1.31
  -2   4   1   41.17    1.31
  -1  -4   1  152.18    4.03
  -1  -4   1  148.84    4.48
   1  -4  -1  152.23    4.06
  -1  -4   1  149.37    4.04
   1   4  -1  153.16    4.02
  -1   4   1  149.98    4.45
   1   4  -1  156.12    4.47
   0  -4  -1    0.92    0.11
   0  -4  -1    0.79    0.10
   0  -4   1    1.16    0.08
   0  -4   1    1.34    0.13
   0  -4  -1    0.81    0.05
   0   4   1    0.86    0.10
   0   4   1    0.83    0.04
   0   4  -1    1.29    0.15
   0   4   1    0.86    0.11
  -1  -4  -1    3.01    0.19
   1  -4   1    3.66    0.15
   1  -4   1    3.65    0.22
   1  -4   1    3.83    0.18
  -1  -4  -1    3.22    0.13
  -1  -4  -1    3.04    0.18
   1   4   1    3.29    0.19
   1   4   1    3.01    0.17
  -1   4  -1    3.96    0.22
  -2  -4  -1   39.03    1.29
   2  -4   1   41.10    1.11
  -2  -4  -1   41.02    1.11
   2  -4   1   41.81    1.17
  -2   4  -1   37.28    1.31
  -2   4  -1   40.82    1.12
   2   4   1   39.92    1.27
   2   4   1   39.71    1.16
  -3  -4  -1    6.39    0.24
  -3  -4  -1    6.05    0.31
   3  -4   1    6.64    0.28
   3   4   1    6.25    0.30
  -3   4  -1    6.20    0.23
   3   4   1    6.01    0.27
  -4  -4  -1   29.91    1.06
  -4  -4  -1   31.19    0.92
   4  -4   1   31.95    0.97
   4   4   1   31.16    0.95
   4   4   1   31.13    1.05
  -4   4  -1   32.03    0.89
  -5  -4  -1    0.68    0.09
   5  -4   1    0.59    0.11
  -5  -4  -1    0.62    0.12
  -5  -4  -1    0.67    0.09
   5   4   1    0.38    0.08
   5   4   1    0.64    0.12
  -5   4  -1    0.68    0.08
   6  -4   1    1.63    0.19
  -6  -4  -1    1.76    0.14
  -6  -4  -1    1.95    0.14
  -6  -4  -1    2.11    0.20
  -6   4  -1    1.83    0.13
   6   4   1    2.32    0.19
   6   4   1    1.91    0.16
  -7  -4  -1   12.67    0.58
  -7  -4  -1   11.46    0.46
   7  -4   1   12.48    0.52
  -7  -4  -1   11.88    0.46
   7   4   1   11.80    0.55
  -7   4  -1   11.59    0.43
   7   4   1   11.80    0.50
  -8  -4  -1    6.28    0.33
   8  -4   1    7.41    0.39
  -8  -4  -1    7.28    0.44
   8   4   1    6.95    0.37
  -8   4  -1    7.66    0.32
  -9  -4  -1   20.00    0.74
  -9  -4  -1   19.97    0.88
   9  -4   1   20.34    0.78
   9   4   1   20.36    0.77
  -9   4  -1   19.93    0.69
  10  -4   1    2.43    0.28
 -10  -4  -1    2.40    0.26
 -10   4  -1    2.07    0.19
  10   4   1    2.63    0.29
 -11  -4  -1    3.32    0.27
  11  -4   1    3.05    0.28
 -11   4  -1    2.90    0.23
  11   4   1    3.21    0.34
 -12  -4  -1    1.20    0.21
  12  -4   1    1.14    0.22
 -12   4  -1    1.41    0.21
  12   4   1    1.55    0.25
 -12  -5   1    9.65    0.54
  12  -5  -1    8.80    0.52
  12   5  -1    9.70    0.52
 -11  -5   1    0.65    0.16
  11  -5  -1    0.95    0.20
  11   5  -1    0.35    0.13
 -10  -5   1    0.38    0.13
  10  -5  -1    0.27    0.12
 -10   5   1    0.22    0.09
  10   5  -1    0.29    0.12
  -9  -5   1   28.45    0.99
   9  -5  -1   27.73    1.02
  -9  -5   1   29.84    1.23
   9   5  -1   27.97    0.97
  -9   5   1   27.87    0.90
  -8  -5   1   61.07    2.11
  -8  -5   1   63.33    1.93
  -8  -5   1   62.75    1.86
   8  -5  -1   61.93    1.88
   8   5  -1   59.66    1.82
  -8   5   1   61.23    1.75
   8   5  -1   63.92    2.08
  -7  -5   1   35.82    1.18
  -7  -5   1   34.43    1.13
   7  -5  -1   36.11    1.17
  -7  -5   1   36.85    1.33
   7   5  -1   36.06    1.28
  -7   5   1   36.06    1.05
   7   5  -1   34.68    1.11
  -6  -5   1    5.09    0.29
  -6  -5   1    5.35    0.36
   6  -5  -1    5.77    0.33
  -6  -5   1    5.63    0.29
  -6   5   1    5.50    0.23
   6   5  -1    5.41    0.27
   6   5  -1    5.40    0.33
  -5  -5   1    0.07    0.05
  -5  -5   1    0.02    0.04
   5  -5  -1   -0.02    0.05
  -5  -5   1    0.02    0.06
   5   5  -1   -0.02    0.03
  -5   5   1    0.17    0.04
   5   5  -1    0.03    0.05
  -4  -5   1    1.76    0.21
  -4  -5   1    1.58    0.13
   4  -5  -1    1.70    0.19
   4   5  -1    1.66    0.16
   4   5  -1    1.73    0.13
  -4   5   1    1.55    0.08
  -3  -5   1   15.00    0.50
  -3  -5   1   14.95    0.62
   3  -5  -1   14.66    0.55
   3   5  -1   14.95    0.50
  -3   5   1   15.10    0.42
  -3   5   1   15.38    0.62
   3   5  -1   14.51    0.60
  -3   5   1   14.85    0.44
  -2  -5   1   11.12    0.48
  -2  -5   1   11.23    0.38
  -2  -5   1   10.79    0.40
   2  -5  -1    9.27    0.41
  -2   5   1    9.32    0.45
   2   5  -1   11.20    0.47
   2   5  -1   11.10    0.38
  -1  -5   1    0.12    0.05
  -1  -5   1    0.21    0.08
   1  -5  -1    0.05    0.05
   1  -5  -1    0.04    0.05
  -1  -5   1    0.23    0.05
   1   5  -1    0.12    0.05
   1   5  -1    0.26    0.08
  -1   5   1    0.11    0.06
   0  -5  -1   16.43    0.58
   0  -5  -1   16.89    0.64
   0  -5   1   16.95    0.53
   0  -5  -1   16.82    0.49
   0  -5   1   17.01    0.66
   0  -5   1   17.89    0.57
   0   5   1   16.77    0.58
   0   5   1   17.23    0.64
   0   5   1   17.72    0.48
   0   5  -1   17.72    0.66
   1  -5   1   14.41    0.50
   1  -5   1   14.19    0.45
  -1  -5  -1   14.34    0.52
   1  -5   1   14.12    0.58
  -1  -5  -1   14.49    0.43
  -1  -5  -1   14.17    0.56
   1   5   1   14.57    0.50
  -1   5  -1   14.31    0.58
   1   5   1   13.60    0.54
  -2  -5  -1   10.68    0.35
  -2  -5  -1   10.55    0.46
   2  -5   1   10.78    0.35
   2  -5   1   10.78    0.42
   2   5   1   11.32    0.45
  -2   5  -1   10.58    0.48
  -2   5  -1   10.28    0.35
   2   5   1   10.93    0.41
  -3  -5  -1    0.69    0.08
  -3  -5  -1    0.83    0.13
   3  -5   1    1.12    0.14
   3   5   1    0.64    0.10
  -3   5  -1    0.82    0.07
  -3   5  -1    0.93    0.16
   3   5   1    0.68    0.10
  -4  -5  -1    1.10    0.16
   4  -5   1    0.91    0.14
  -4  -5  -1    1.03    0.11
   4   5   1    1.04    0.14
   4   5   1    0.95    0.14
  -4   5  -1    0.86    0.08
  -5  -5  -1    6.13    0.36
   5  -5   1    6.67    0.33
  -5  -5  -1    6.25    0.28
   5   5   1    6.31    0.34
   5   5   1    6.23    0.31
  -5   5  -1    6.99    0.26
   6  -5   1    5.86    0.33
  -6  -5  -1    6.34    0.38
  -6  -5  -1    6.68    0.30
  -6  -5  -1    6.49    0.30
  -6   5  -1    6.41    0.26
   6   5   1    6.31    0.32
   6   5   1    6.39    0.36
  -7  -5  -1   -0.05    0.06
   7  -5   1    0.04    0.07
  -7  -5  -1   -0.11    0.05
  -7  -5  -1    0.01    0.05
   7   5   1    0.02    0.06
  -7   5  -1   -0.03    0.04
  -8  -5  -1   29.05    0.97
  -8  -5  -1   29.27    1.16
   8  -5   1   30.26    1.03
  -8   5  -1   29.39    0.92
   8   5   1   29.58    1.01
   9  -5   1   15.51    0.68
  -9  -5  -1   16.22    0.65
  -9   5  -1   16.96    0.60
   9   5   1   17.33    0.69
 -10  -5  -1    5.91    0.36
  10  -5   1    5.94    0.39
 -10   5  -1    5.98    0.31
  10   5   1    5.65    0.37
 -11  -5  -1    8.57    0.47
  11  -5   1    7.99    0.48
  11   5   1    8.57    0.49
 -11   5  -1    8.80    0.42
 -12  -5  -1   -0.02    0.09
  12  -5   1    0.04    0.10
  12   5   1   -0.04    0.09
  12  -6  -1    1.42    0.25
 -12  -6   1    1.59    0.26
  12   6  -1    1.62    0.25
  11  -6  -1    2.30    0.31
 -11  -6   1    3.16    0.34
  11   6  -1    2.59    0.28
 -10  -6   1    2.37    0.27
  10  -6  -1    2.88    0.32
  10   6  -1    2.65    0.28
   9  -6  -1   27.29    1.03
  -9  -6   1   28.48    1.01
   9   6  -1   29.04    0.99
  -8  -6   1    0.13    0.08
   8  -6  -1    0.09    0.10
  -8  -6   1   -0.01    0.07
  -8  -6   1    0.05    0.07
   8   6  -1    0.11    0.07
  -8   6   1    0.10    0.05
   7  -6  -1    1.05    0.18
  -7  -6   1    1.08    0.15
  -7  -6   1    1.25    0.17
  -7  -6   1    1.36    0.23
   7   6  -1    1.32    0.21
  -7   6   1    1.28    0.11
   7   6  -1    1.21    0.16
   6  -6  -1    0.20    0.10
  -6  -6   1    0.23    0.08
  -6  -6   1    0.08    0.08
  -6  -6   1    0.37    0.10
   6   6  -1    0.33    0.11
  -6   6   1    0.38    0.06
   6   6  -1    0.30    0.09
  -5  -6   1    0.09    0.06
  -5  -6   1    0.20    0.09
   5  -6  -1    0.09    0.08
  -5  -6   1    0.14    0.06
   5   6  -1    0.22    0.09
  -5   6   1    0.17    0.04
   5   6  -1    0.17    0.07
  -4  -6   1    0.86    0.12
  -4  -6   1    0.72    0.15
   4  -6  -1    0.72    0.13
   4   6  -1    0.75    0.14
  -4   6   1    0.67    0.05
  -4   6   1    0.69    0.14
   4   6  -1    0.69    0.10
  -3  -6   1    9.86    0.37
   3  -6  -1    8.68    0.41
  -3  -6   1    9.87    0.39
  -3  -6   1    9.93    0.48
  -3   6   1    9.07    0.27
  -3   6   1    8.65    0.28
   3   6  -1   10.60    0.39
  -3   6   1    9.23    0.46
   3   6  -1   10.14    0.46
  -2  -6   1  147.31    4.45
  -2  -6   1  141.72    3.98
  -2  -6   1  143.39    3.96
   2  -6  -1  145.64    4.02
   2   6  -1  143.64    4.42
  -2   6   1  149.77    4.43
   2   6  -1  160.99    3.98
   1  -6  -1    1.04    0.14
   1  -6  -1    1.28    0.17
  -1  -6   1    0.96    0.15
  -1  -6   1    1.36    0.11
  -1  -6   1    1.22    0.14
   1   6  -1    1.26    0.16
  -1   6   1    1.03    0.14
   0  -6  -1    3.91    0.15
   0  -6   1    3.63    0.18
   0  -6   1    3.73    0.21
   0  -6  -1    4.02    0.24
   0  -6   1    3.78    0.26
   0  -6  -1    4.10    0.26
   0   6  -1    3.66    0.26
   0   6   1    3.67    0.24
   1  -6   1    1.69    0.15
  -1  -6  -1    1.84    0.17
  -1  -6  -1    1.67    0.15
   1  -6   1    1.96    0.23
   1  -6   1    1.64    0.11
  -1  -6  -1    1.66    0.10
   1   6   1    1.96    0.16
  -1   6  -1    1.42    0.19
   1   6   1    1.85    0.16
   2  -6   1    6.43    0.24
   2  -6   1    6.51    0.31
  -2  -6  -1    5.88    0.34
  -2  -6  -1    6.49    0.25
  -2  -6  -1    6.25    0.32
   2   6   1    6.31    0.30
   2   6   1    6.70    0.34
  -2   6  -1    6.55    0.37
  -2   6  -1    6.29    0.24
   3  -6   1   29.35    0.95
  -3  -6  -1   29.38    0.87
  -3  -6  -1   29.92    1.06
  -3   6  -1   29.67    1.09
  -3   6  -1   29.34    0.84
   3   6   1   29.60    1.03
   3   6   1   28.51    0.94
   4  -6   1  122.18    3.40
  -4  -6  -1  124.92    3.76
  -4  -6  -1  125.28    3.33
   4   6   1  124.15    3.72
  -4   6  -1  122.62    3.80
   4   6   1  122.14    3.38
  -4   6  -1  119.25    3.27
  -5  -6  -1   28.74    1.08
  -5  -6  -1   29.47    0.90
   5  -6   1   28.05    0.96
   5   6   1   29.40    1.04
  -5   6  -1   27.92    0.83
   5   6   1   28.56    0.94
  -6  -6  -1   14.42    0.54
  -6  -6  -1   14.69    0.55
   6  -6   1   15.10    0.60
  -6  -6  -1   14.79    0.68
   6   6   1   14.11    0.57
  -6   6  -1   14.38    0.48
  -7  -6  -1   22.88    0.79
  -7  -6  -1   21.49    0.94
   7  -6   1   23.05    0.85
  -7  -6  -1   22.40    0.79
   7   6   1   24.12    0.83
  -7   6  -1   23.22    0.72
   8  -6   1    0.61    0.15
  -8  -6  -1    0.61    0.13
  -8   6  -1    0.39    0.08
   8   6   1    0.49    0.13
  -9  -6  -1    4.95    0.32
   9  -6   1    4.35    0.34
   9   6   1    5.50    0.35
  -9   6  -1    4.89    0.26
  10  -6   1    0.02    0.09
 -10  -6  -1    0.02    0.08
  10   6   1    0.02    0.09
 -11  -6  -1    7.50    0.44
  11  -6   1    7.11    0.46
  11   6   1    7.38    0.45
  12  -6   1    0.06    0.10
 -12  -6  -1    0.04    0.11
  12   6   1   -0.01    0.08
  11  -7  -1    2.15    0.30
 -11  -7   1    2.20    0.29
 -10  -7   1    0.34    0.13
  10  -7  -1    0.21    0.12
  10   7  -1    0.47    0.14
  -9  -7   1    0.04    0.09
   9  -7  -1   -0.01    0.10
   9   7  -1    0.06    0.08
   8  -7  -1   16.57    0.72
  -8  -7   1   16.87    0.84
  -8  -7   1   17.51    0.69
  -8  -7   1   16.82    0.71
   8   7  -1   17.72    0.68
  -7  -7   1    7.42    0.40
  -7  -7   1    8.23    0.51
  -7  -7   1    8.16    0.40
   7  -7  -1    7.66    0.44
   7   7  -1    7.71    0.38
  -6  -7   1    1.62    0.25
  -6  -7   1    1.25    0.17
  -6  -7   1    1.24    0.17
   6  -7  -1    0.86    0.17
   6   7  -1    1.26    0.20
   6   7  -1    1.10    0.15
  -5  -7   1    0.17    0.10
   5  -7  -1    0.12    0.10
  -5  -7   1    0.19    0.07
  -5  -7   1    0.26    0.08
  -5   7   1    0.08    0.08
   5   7  -1    0.21    0.08
   5   7  -1    0.23    0.10
  -4  -7   1   11.01    0.56
   4  -7  -1   11.42    0.51
  -4  -7   1   11.04    0.44
  -4   7   1   11.07    0.32
  -4   7   1   11.40    0.56
   4   7  -1   11.24    0.54
   4   7  -1   10.54    0.44
   3  -7  -1    0.10    0.07
  -3  -7   1    0.30    0.11
  -3  -7   1    0.03    0.05
  -3  -7   1    0.06    0.04
  -3   7   1    0.08    0.07
   3   7  -1    0.07    0.05
   3   7  -1    0.05    0.06
  -2  -7   1    0.97    0.12
  -2  -7   1    0.95    0.16
   2  -7  -1    0.82    0.14
  -2  -7   1    0.92    0.13
  -2   7   1    0.80    0.14
   2   7  -1    1.11    0.17
   2   7  -1    0.87    0.12
  -1  -7   1    0.13    0.08
  -1  -7   1    0.23    0.08
   1  -7  -1    0.06    0.05
   1  -7  -1    0.02    0.06
  -1  -7   1    0.03    0.04
  -1   7   1    0.00    0.05
   1   7  -1   -0.03    0.05
   0  -7  -1    0.28    0.05
   0  -7  -1    0.19    0.08
   0  -7   1    0.24    0.06
   0  -7   1    0.18    0.08
   0  -7   1    0.18    0.07
   0  -7  -1    0.26    0.09
   0   7  -1    0.21    0.08
   0   7   1    0.26    0.09
   1  -7   1   -0.01    0.05
   1  -7   1    0.02    0.04
   1  -7   1    0.02    0.03
  -1  -7  -1   -0.01    0.04
  -1  -7  -1    0.03    0.03
  -1  -7  -1    0.02    0.05
  -1   7  -1    0.32    0.11
   1   7   1    0.00    0.05
   1   7   1    0.04    0.05
   2  -7   1   25.80    0.87
  -2  -7  -1   25.28    0.98
   2  -7   1   25.60    0.76
  -2  -7  -1   25.76    0.88
  -2  -7  -1   27.33    0.78
   2   7   1   25.95    0.87
  -2   7  -1   25.97    0.76
   2   7   1   25.64    0.95
  -2   7  -1   25.46    0.99
  -3  -7  -1   31.47    1.07
   3  -7   1   33.13    1.08
  -3  -7  -1   33.08    1.20
  -3  -7  -1   33.45    0.98
  -3   7  -1   32.58    0.94
  -3   7  -1   34.48    1.23
   3   7   1   33.01    1.16
   3   7   1   32.95    1.06
   4  -7   1    6.70    0.35
  -4  -7  -1    6.49    0.40
  -4  -7  -1    6.07    0.28
  -4   7  -1    6.93    0.42
   4   7   1    5.81    0.35
  -4   7  -1    6.33    0.24
  -5  -7  -1   24.16    0.78
   5  -7   1   24.11    0.86
  -5  -7  -1   23.91    0.96
  -5   7  -1   23.09    0.99
  -5   7  -1   23.47    0.71
   5   7   1   24.22    0.84
  -6  -7  -1   11.51    0.59
  -6  -7  -1   10.93    0.45
   6  -7   1   10.90    0.52
  -6   7  -1   10.74    0.38
   6   7   1   11.22    0.50
  -7  -7  -1    0.37    0.09
   7  -7   1    0.27    0.11
  -7  -7  -1    0.59    0.12
   7   7   1    0.77    0.15
  -7   7  -1    0.22    0.06
  -8  -7  -1    4.67    0.30
   8  -7   1    5.39    0.37
   8   7   1    5.33    0.34
  -9  -7  -1   20.60    0.80
   9  -7   1   20.21    0.85
   9   7   1   21.67    0.84
  10  -7   1    0.05    0.12
 -10  -7  -1    0.05    0.09
  10   7   1    0.05    0.09
  11  -7   1    2.27    0.30
 -11  -7  -1    2.87    0.32
  11   7   1    2.63    0.32
  11  -8  -1    0.38    0.17
 -11  -8   1    0.45    0.16
 -10  -8   1    7.35    0.45
  10  -8  -1    6.62    0.46
   9  -8  -1    0.23    0.13
  -9  -8   1    0.47    0.14
   9   8  -1    0.63    0.15
   8  -8  -1    6.28    0.42
  -8  -8   1    6.52    0.38
  -8  -8   1    6.42    0.39
   8   8  -1    6.66    0.38
  -7  -8   1    0.28    0.14
  -7  -8   1    0.56    0.14
  -7  -8   1    0.59    0.13
   7  -8  -1    0.60    0.17
   7   8  -1    0.65    0.14
  -6  -8   1   10.73    0.52
  -6  -8   1   13.03    0.68
   6  -8  -1   12.17    0.58
  -6  -8   1   13.64    0.54
   6   8  -1   12.41    0.53
   5  -8  -1    2.18    0.25
  -5  -8   1    2.38    0.30
  -5  -8   1    1.96    0.18
   5   8  -1    2.48    0.20
  -4  -8   1    0.60    0.11
  -4  -8   1    0.72    0.17
  -4  -8   1    0.62    0.13
   4  -8  -1    0.83    0.16
  -4   8   1    0.85    0.20
   4   8  -1    0.63    0.12
   4   8  -1    0.63    0.14
  -3  -8   1    0.30    0.11
  -3  -8   1    0.70    0.13
  -3  -8   1    0.38    0.09
   3  -8  -1    0.61    0.14
   3   8  -1    0.47    0.11
   3   8  -1    0.49    0.13
  -3   8   1    0.70    0.15
  -2  -8   1   -0.05    0.04
  -2  -8   1    0.02    0.05
   2  -8  -1    0.04    0.07
  -2  -8   1   -0.01    0.06
   2   8  -1    0.04    0.07
  -2   8   1    0.04    0.08
   2   8  -1   -0.08    0.04
   1  -8  -1   30.13    1.04
  -1  -8   1   30.90    1.17
  -1  -8   1   30.23    1.00
  -1  -8   1   30.35    0.94
  -1   8   1   32.17    1.14
   1   8  -1   29.91    1.13
   0  -8  -1    0.01    0.06
   0  -8   1    0.05    0.04
   0  -8   1    0.05    0.06
   0  -8  -1    0.07    0.07
   0  -8  -1    0.04    0.03
   0  -8   1    0.00    0.07
   0   8   1   -0.04    0.05
   0   8  -1    0.08    0.08
   1  -8   1    0.89    0.17
   1  -8   1    1.32    0.18
   1  -8   1    1.09    0.11
  -1  -8  -1    0.87    0.16
  -1  -8  -1    0.75    0.14
  -1  -8  -1    1.12    0.11
   1   8   1    0.74    0.13
  -1   8  -1    1.27    0.20
   1   8   1    0.88    0.15
  -2  -8  -1    1.16    0.18
   2  -8   1    0.97    0.09
  -2  -8  -1    1.38    0.21
  -2  -8  -1    1.32    0.11
   2  -8   1    0.76    0.14
   2   8   1    1.12    0.17
  -2   8  -1    1.11    0.09
   2   8   1    1.50    0.20
  -2   8  -1    0.91    0.17
  -3  -8  -1    0.11    0.08
  -3  -8  -1    0.10    0.06
  -3  -8  -1    0.08    0.08
   3  -8   1    0.16    0.09
   3   8   1    0.09    0.07
  -3   8  -1    0.17    0.10
  -3   8  -1    0.18    0.04
  -4  -8  -1    1.34    0.15
   4  -8   1    1.31    0.19
  -4  -8  -1    1.42    0.22
  -4  -8  -1    1.29    0.19
   4   8   1    1.23    0.18
  -4   8  -1    1.78    0.26
  -5  -8  -1    0.04    0.08
  -5  -8  -1   -0.03    0.04
   5  -8   1    0.08    0.08
  -5   8  -1    0.05    0.09
   5   8   1    0.06    0.08
  -6  -8  -1    0.26    0.09
   6  -8   1    0.24    0.11
   6   8   1    0.30    0.11
  -6   8  -1    0.16    0.12
  -7  -8  -1    0.76    0.14
  -7  -8  -1    0.80    0.14
   7  -8   1    1.13    0.21
   7   8   1    1.08    0.18
  -8  -8  -1    1.43    0.20
   8  -8   1    1.27    0.21
   8   8   1    1.54    0.22
   9  -8   1    0.53    0.16
  -9  -8  -1    0.42    0.13
   9   8   1    0.35    0.13
 -10  -8  -1    2.14    0.27
  10  -8   1    2.09    0.29
  10   8   1    2.46    0.30
  11  -8   1    0.13    0.14
 -11  -8  -1    0.16    0.12
  11   8   1    0.23    0.13
 -10  -9   1    1.05    0.21
  10  -9  -1    0.84    0.20
   9  -9  -1    9.50    0.56
  -9  -9   1   10.31    0.54
   8  -9  -1    8.15    0.50
  -8  -9   1    7.57    0.44
   8   9  -1    8.28    0.44
  -7  -9   1    0.06    0.08
   7  -9  -1    0.02    0.11
  -7  -9   1    0.04    0.08
   7   9  -1    0.11    0.10
  -6  -9   1    4.00    0.40
  -6  -9   1    3.93    0.29
  -6  -9   1    3.82    0.27
   6  -9  -1    4.10    0.33
  -6  -9   1    4.30    0.31
   6   9  -1    3.85    0.28
  -5  -9   1    0.16    0.08
  -5  -9   1    0.07    0.09
   5  -9  -1    0.13    0.10
  -5  -9   1    0.07    0.08
   5   9  -1    0.06    0.07
   4  -9  -1    6.18    0.39
  -4  -9   1    5.07    0.33
  -4  -9   1    5.84    0.32
  -4  -9   1    5.54    0.42
   4   9  -1    5.50    0.32
  -3  -9   1    0.06    0.06
   3  -9  -1   -0.02    0.08
  -3  -9   1    0.12    0.08
  -3  -9   1    0.07    0.09
   3   9  -1    0.00    0.06
   2  -9  -1    0.33    0.11
  -2  -9   1    0.33    0.13
  -2  -9   1    0.20    0.08
  -2  -9   1    0.20    0.09
   2   9  -1    0.26    0.11
  -1  -9   1    0.21    0.11
   1  -9  -1    0.14    0.08
  -1  -9   1    0.08    0.06
  -1  -9   1    0.14    0.08
   1   9  -1    0.04    0.07
   0  -9  -1   17.41    0.71
   0  -9  -1   17.40    0.79
   0  -9   1   18.07    0.60
   0  -9   1   18.20    0.70
   0  -9   1   17.63    0.81
   0   9  -1   18.78    0.81
  -1  -9  -1   13.37    0.64
   1  -9   1   12.64    0.55
  -1  -9  -1   11.51    0.54
  -1   9  -1   11.89    0.62
   2  -9   1    1.97    0.23
  -2  -9  -1    2.48    0.30
  -2  -9  -1    1.83    0.23
  -2  -9  -1    2.39    0.16
  -2   9  -1    2.28    0.29
   2   9   1    1.97    0.22
   3  -9   1    0.35    0.12
  -3  -9  -1    0.29    0.11
  -3  -9  -1    0.29    0.08
  -3  -9  -1    0.22    0.11
   3   9   1    0.37    0.12
  -3   9  -1    0.28    0.13
   4  -9   1    2.52    0.28
  -4  -9  -1    1.97    0.25
  -4  -9  -1    2.01    0.17
  -4   9  -1    2.15    0.31
   4   9   1    2.26    0.25
  -5  -9  -1    9.60    0.42
  -5  -9  -1    9.62    0.51
   5  -9   1    9.92    0.51
   5   9   1    9.78    0.49
  -6  -9  -1    0.01    0.06
   6  -9   1   -0.02    0.09
   6   9   1    0.05    0.08
  -7  -9  -1    2.48    0.22
   7  -9   1    2.81    0.31
  -7  -9  -1    2.03    0.24
   7   9   1    1.91    0.24
   8  -9   1    4.94    0.39
  -8  -9  -1    5.58    0.35
   8   9   1    5.69    0.38
  -9  -9  -1    1.91    0.25
   9  -9   1    1.93    0.28
   9   9   1    2.34    0.29
  10  -9   1    4.01    0.36
 -10  -9  -1    3.85    0.32
  10   9   1    3.90    0.35
   9 -10  -1    2.57    0.34
  -9 -10   1    2.42    0.30
  -8 -10   1    0.07    0.10
   8 -10  -1    0.09    0.12
   7 -10  -1    0.09    0.12
  -7 -10   1    0.45    0.15
  -7 -10   1    0.33    0.12
  -7 -10   1    0.27    0.11
   7  10  -1    0.31    0.12
   6 -10  -1    0.30    0.15
  -6 -10   1    0.12    0.09
  -6 -10   1    0.13    0.10
  -6 -10   1    0.20    0.10
   6  10  -1    0.10    0.09
  -5 -10   1    3.95    0.31
   5 -10  -1    4.38    0.35
  -5 -10   1    4.32    0.29
   5  10  -1    3.90    0.29
  -4 -10   1    1.70    0.20
  -4 -10   1    1.39    0.21
   4 -10  -1    1.39    0.23
  -4 -10   1    1.77    0.29
   4  10  -1    1.17    0.19
  -3 -10   1    5.99    0.37
  -3 -10   1    6.94    0.48
  -3 -10   1    6.53    0.34
   3 -10  -1    6.11    0.40
  -2 -10   1    0.44    0.13
   2 -10  -1    0.85    0.18
  -2 -10   1    0.52    0.16
  -1 -10   1   46.05    1.49
  -1 -10   1   47.99    1.73
   1 -10  -1   46.03    1.53
   0 -10   1    4.65    0.31
   0 -10  -1    4.09    0.32
   0 -10  -1    4.25    0.37
   0 -10   1    4.23    0.37
  -1 -10  -1   27.97    1.05
   1 -10   1   30.43    1.04
   2 -10   1    8.63    0.46
  -2 -10  -1    8.40    0.46
   2  10   1    8.50    0.46
   3 -10   1    4.20    0.32
  -3 -10  -1    4.49    0.34
   3  10   1    4.50    0.32
  -4 -10  -1   29.12    1.09
  -4 -10  -1   29.93    1.01
   4 -10   1   29.65    1.08
   4  10   1   30.54    1.07
  -5 -10  -1    0.65    0.17
  -5 -10  -1    0.60    0.12
   5 -10   1    0.56    0.17
   5  10   1    0.84    0.17
   6 -10   1    0.02    0.09
  -6 -10  -1    0.08    0.07
  -6 -10  -1   -0.07    0.07
   6  10   1    0.10    0.09
   7 -10   1    1.54    0.26
  -7 -10  -1    1.65    0.21
   7  10   1    1.34    0.22
  -8 -10  -1    5.07    0.34
   8 -10   1    4.50    0.39
   8  10   1    4.81    0.38
   9 -10   1    0.02    0.12
  -9 -10  -1    0.18    0.11
   9  10   1    0.36    0.15
  -8 -11   1    0.21    0.13
   8 -11  -1    0.11    0.14
   7 -11  -1    1.77    0.29
  -6 -11   1    2.45    0.28
  -6 -11   1    2.87    0.27
   6 -11  -1    2.54    0.32
  -6 -11   1    2.86    0.32
   6  11  -1    2.45    0.31
  -5 -11   1    6.54    0.42
   5 -11  -1    6.59    0.46
   5  11  -1    6.92    0.41
  -4 -11   1    5.96    0.38
   4 -11  -1    5.29    0.40
   4  11  -1    6.41    0.39
   3 -11  -1    3.94    0.33
  -3 -11   1    3.49    0.29
   2 -11  -1   -0.02    0.08
  -2 -11   1    0.00    0.08
   1 -11  -1    0.30    0.13
  -1 -11   1    0.42    0.13
   0 -11   1    1.96    0.25
   0 -11   1    2.36    0.35
   0 -11  -1    1.96    0.27
   1 -11   1    1.24    0.20
  -1 -11  -1    1.96    0.26
   2 -11   1    0.32    0.12
  -2 -11  -1    0.58    0.16
  -3 -11  -1    2.58    0.31
   3 -11   1    2.09    0.27
   3  11   1    2.72    0.31
  -4 -11  -1    0.71    0.18
   4 -11   1    0.92    0.19
   4  11   1    0.87    0.19
  -5 -11  -1    1.06    0.22
   5 -11   1    0.89    0.21
   5  11   1    0.82    0.19
   6 -11   1    1.52    0.25
  -6 -11  -1    1.37    0.24
   6  11   1    1.30    0.22
  -7 -11  -1    0.12    0.12
   7 -11   1   -0.12    0.09
   7  11   1   -0.07    0.09
   8 -11   1    0.61    0.19
  -8 -11  -1    0.82    0.21
   8  11   1    1.09    0.23
   7 -12  -1    0.32    0.17
   6 -12  -1    0.95    0.24
   5 -12  -1    1.04    0.23
   4 -12  -1    1.09    0.23
  -4 -12   1    0.98    0.20
  -3 -12   1    0.02    0.08
   3 -12  -1   -0.10    0.08
   2 -12  -1    1.07    0.21
  -2 -12   1    1.19    0.21
   1 -12  -1   14.52    0.69
  -1 -12   1   13.68    0.65
   0 -12   1    5.55    0.39
   0 -12  -1    5.56    0.41
   1 -12   1    9.19    0.51
  -1 -12  -1    8.98    0.53
   2 -12   1   12.97    0.64
  -2 -12  -1   13.71    0.67
   3 -12   1    1.17    0.23
  -3 -12  -1    1.69    0.27
  -4 -12  -1    5.25    0.41
   4 -12   1    5.64    0.41
   4  12   1    5.25    0.39
   5 -12   1   -0.02    0.10
  -5 -12  -1   -0.04    0.08
   5  12   1   -0.03    0.10
  -6 -12  -1    1.02    0.23
   6 -12   1    0.62    0.19
   6  12   1    0.70    0.19
   7 -12   1    7.31    0.51
  -7 -12  -1    7.82    0.52
   7  12   1    7.76    0.50
   6 -13  -1    0.55    0.21
   5 -13  -1    0.08    0.13
   4 -13  -1    1.57    0.27
  -3 -13   1    0.26    0.13
   3 -13  -1    0.37    0.16
  -2 -13   1    1.67    0.26
   2 -13  -1    1.13    0.23
   1 -13  -1    0.16    0.12
  -1 -13   1    0.13    0.11
   0 -13   1    0.61    0.18
   0 -13  -1    0.17    0.12
   1 -13   1    1.01    0.22
  -1 -13  -1    0.72    0.20
   2 -13   1    1.28    0.24
  -2 -13  -1    1.48    0.26
  -3 -13  -1    0.23    0.14
   3 -13   1   -0.01    0.11
  -4 -13  -1    0.09    0.12
   4 -13   1    0.10    0.13
   5 -13   1    0.31    0.17
  -5 -13  -1    0.38    0.16
   5  13   1    0.45    0.17
  -6 -13  -1    7.32    0.52
   6 -13   1    7.81    0.53
   6  13   1    7.68    0.52
   3 -14  -1    0.46    0.19
   2 -14  -1    0.68    0.20
   1 -14  -1    0.84    0.22
  -1 -14   1    0.83    0.21
   0 -14  -1    0.22    0.14
   0 -14   1    0.25    0.14
  -1 -14  -1    0.27    0.15
   1 -14   1    0.31    0.14
   2 -14   1    0.06    0.12
  -2 -14  -1    0.12    0.13
   3 -14   1    0.95    0.22
  -3 -14  -1    1.32    0.26
 -13   0   2   18.20    0.79
  13   0  -2   19.92    0.81
 -12   0   2   21.26    0.84
  12   0  -2   21.34    0.84
 -11   0   2    4.01    0.29
  11   0  -2    3.36    0.27
 -10   0   2   72.86    2.15
  10   0  -2   73.59    2.15
   9   0  -2    6.71    0.34
  -9   0   2    6.38    0.33
   8   0  -2    4.23    0.25
  -8   0   2    4.27    0.30
  -8   0   2    4.47    0.25
  -7   0   2    7.75    0.33
  -7   0   2    7.29    0.39
   7   0  -2    7.87    0.34
   6   0  -2   15.67    0.58
  -6   0   2   16.09    0.54
   6   0  -2   15.98    0.53
  -6   0   2   15.07    0.62
  -5   0   2  223.67    6.10
  -5   0   2  227.52    6.74
   5   0  -2  236.22    6.74
   5   0  -2  231.12    6.41
   5   0  -2  233.92    6.11
  -4   0   2    6.67    0.26
  -4   0   2    6.11    0.29
   4   0  -2    6.47    0.30
   4   0  -2    6.61    0.25
   4   0  -2    6.38    0.29
   3   0  -2  536.14   16.24
  -3   0   2  518.44   14.88
   3   0  -2  524.04   15.47
  -3   0   2  524.60   16.64
   3   0  -2  529.54   14.63
  -2   0   2  251.53    7.57
   2   0  -2  256.46    8.34
   2   0  -2  268.80    7.33
  -2   0   2  267.69    8.40
   2   0  -2  264.32    7.72
   1   0  -2  347.26    9.68
  -1   0   2  303.32    9.15
   1   0  -2  334.18    8.80
  -1   0   2  318.59    9.86
   1   0  -2  319.12    9.84
   1   0  -2  317.72    9.81
   0   0  -2   61.60    1.97
   0   0  -2   65.27    1.85
   0   0   2   66.37    1.78
   0   0  -2   70.12    1.78
   0   0   2   65.99    1.74
  -1   0  -2  972.83   26.58
   1   0   2  963.34   26.58
  -1   0  -2 1000.00   27.17
   1   0   2  974.20   26.23
  -2   0  -2  260.81    7.72
   2   0   2  261.95    7.34
   3   0   2   32.12    0.94
  -3   0  -2   33.00    0.93
  -4   0  -2   16.63    0.61
   4   0   2   16.88    0.55
  -4   0  -2   17.71    0.54
  -5   0  -2   69.62    1.91
  -5   0  -2   66.16    2.13
   5   0   2   71.26    1.94
   6   0   2    2.86    0.19
  -6   0  -2    2.75    0.17
  -6   0  -2    2.92    0.21
   7   0   2   12.90    0.51
  -7   0  -2   13.43    0.58
  -7   0  -2   13.23    0.48
  -8   0  -2   55.08    1.83
  -8   0  -2   54.05    1.61
   8   0   2   55.99    1.66
  -9   0  -2   36.90    1.33
  -9   0  -2   36.72    1.15
   9   0   2   35.67    1.20
 -10   0  -2   35.61    1.13
  10   0   2   33.59    1.17
 -11   0  -2    0.77    0.15
  11   0   2    0.89    0.18
  12   0   2   18.44    0.81
 -12   0  -2   19.35    0.76
 -13   0  -2    1.52    0.22
  13   0   2    1.71    0.26
  13  -1  -2    4.09    0.34
 -13  -1   2    4.46    0.35
  13   1  -2    3.64    0.32
 -13   1   2    3.92    0.32
  12  -1  -2    1.24    0.20
 -12  -1   2    1.17    0.20
 -12   1   2    1.25    0.20
  12   1  -2    1.25    0.20
  11  -1  -2    6.14    0.37
 -11  -1   2    6.39    0.38
 -11   1   2    5.82    0.36
  11   1  -2    6.23    0.37
 -10  -1   2    4.75    0.31
  10  -1  -2    4.47    0.30
  10   1  -2    5.07    0.31
 -10   1   2    4.77    0.30
  -9  -1   2    0.84    0.14
   9  -1  -2    0.73    0.13
  -9   1   2    1.09    0.15
   9   1  -2    0.67    0.12
  -8  -1   2   11.00    0.55
   8  -1  -2   12.61    0.48
  -8  -1   2   11.83    0.48
  -8   1   2   11.33    0.55
   8   1  -2   11.43    0.46
  -8   1   2   11.76    0.46
   7  -1  -2   31.81    1.00
  -7  -1   2   30.72    1.13
  -7  -1   2   31.68    0.99
   7   1  -2   31.58    0.98
   7   1  -2   31.85    1.14
  -7   1   2   31.92    1.12
  -7   1   2   32.85    0.98
  -6  -1   2    3.55    0.20
  -6  -1   2    3.23    0.23
   6  -1  -2    3.61    0.20
   6   1  -2    3.14    0.23
   6   1  -2    3.17    0.18
   6   1  -2    3.01    0.19
  -6   1   2    3.30    0.23
  -6   1   2    3.82    0.19
  -5  -1   2  197.70    5.28
  -5  -1   2  200.01    5.82
   5  -1  -2  199.10    5.27
  -5   1   2  193.27    5.80
  -5   1   2  198.80    5.26
   5   1  -2  198.81    5.23
   5   1  -2  196.71    5.51
   5   1  -2  201.29    5.82
   4  -1  -2  290.78    7.70
  -4  -1   2  294.03    8.52
  -4  -1   2  278.64    8.39
   4   1  -2  309.27    8.12
  -4   1   2  269.61    8.56
   4   1  -2  287.56    8.24
  -4   1   2  301.97    8.50
   4   1  -2  302.32    8.51
   3  -1  -2  150.87    3.92
  -3  -1   2  146.50    4.13
  -3  -1   2  150.08    4.33
  -3  -1   2  149.92    3.93
   3   1  -2  151.48    3.88
   3   1  -2  143.22    4.10
   3   1  -2  148.18    4.31
  -3   1   2  136.22    4.15
  -2  -1   2   57.30    1.57
  -2  -1   2   58.36    1.66
   2  -1  -2   60.04    1.56
   2   1  -2   56.55    1.72
   2   1  -2   58.22    1.51
  -2   1   2   58.30    1.55
  -2   1   2   59.11    1.70
   2   1  -2   51.47    1.64
   1  -1  -2   47.19    1.25
  -1  -1   2   50.93    1.28
  -1  -1   2   44.85    1.32
  -1  -1   2   45.85    1.38
   1  -1  -2   41.34    1.24
   1   1  -2   44.92    1.37
  -1   1   2   46.01    1.35
   1   1  -2   47.36    1.32
  -1   1   2   46.24    1.25
   0  -1   2   20.64    0.54
   0  -1   2   21.07    0.60
   0  -1   2   19.71    0.59
   0  -1   2   20.44    0.63
   0  -1  -2   19.88    0.59
   0  -1  -2   20.46    0.57
   0   1  -2   18.66    0.59
   0   1  -2   20.59    0.63
   0   1   2   19.77    0.57
   1  -1   2  195.29    6.05
  -1  -1  -2  211.77    5.73
  -1  -1  -2  201.66    6.24
   1  -1   2  202.65    6.00
   1  -1   2  208.60    5.75
   1   1   2  197.03    6.06
   2  -1   2   19.31    0.59
  -2  -1  -2   20.25    0.64
  -2  -1  -2   20.89    0.59
   2   1   2   20.39    0.60
  -2   1  -2   20.03    0.60
  -3  -1  -2   15.75    0.43
   3  -1   2   14.98    0.48
  -3  -1  -2   15.09    0.52
  -3   1  -2   14.79    0.47
   3   1   2   15.03    0.49
  -4  -1  -2   31.03    1.00
  -4  -1  -2   30.39    0.89
   4  -1   2   29.99    0.91
  -4   1  -2   30.98    0.89
   4   1   2   31.11    0.92
   5  -1   2   13.31    0.48
  -5  -1  -2   13.38    0.45
  -5  -1  -2   13.71    0.53
  -5   1  -2   13.67    0.45
   5   1   2   12.61    0.48
   6  -1   2    0.05    0.02
   6  -1   2    0.06    0.05
  -6  -1  -2    0.01    0.03
  -6  -1  -2    0.01    0.04
  -6   1  -2    0.01    0.04
  -6   1  -2    0.06    0.04
   6   1   2    0.02    0.04
   7  -1   2    0.88    0.07
  -7  -1  -2    0.73    0.11
  -7  -1  -2    1.07    0.16
   7  -1   2    0.81    0.13
   7   1   2    0.83    0.12
  -7   1  -2    0.97    0.15
  -7   1  -2    0.77    0.11
   8  -1   2   22.44    0.81
  -8  -1  -2   23.29    0.91
  -8  -1  -2   22.36    0.77
  -8   1  -2   23.44    0.77
   8   1   2   22.80    0.82
  -8   1  -2   24.13    0.91
  -9  -1  -2    5.93    0.39
  -9  -1  -2    6.15    0.32
   9  -1   2    5.62    0.34
  -9   1  -2    5.28    0.37
  -9   1  -2    5.86    0.31
   9   1   2    5.81    0.34
  10  -1   2   11.09    0.53
 -10  -1  -2   11.37    0.50
 -10   1  -2   10.97    0.49
  10   1   2   12.40    0.56
 -10   1  -2   10.93    0.60
  11  -1   2    8.21    0.47
 -11  -1  -2    9.39    0.45
  11   1   2    8.14    0.47
 -11   1  -2    8.53    0.43
 -12  -1  -2    0.47    0.13
  12  -1   2    0.26    0.13
 -12   1  -2    0.48    0.14
  12   1   2    0.42    0.15
 -13  -1  -2   14.35    0.67
  13  -1   2   15.60    0.74
 -13   1  -2   14.39    0.66
  13   1   2   15.99    0.74
  13  -2  -2    7.52    0.46
 -13  -2   2    7.00    0.46
  13   2  -2    7.08    0.44
 -13   2   2    7.36    0.44
  12  -2  -2   14.49    0.67
 -12  -2   2   15.97    0.70
 -12   2   2   15.22    0.65
  12   2  -2   15.43    0.67
  11  -2  -2    3.67    0.29
 -11  -2   2    3.85    0.29
  11   2  -2    3.28    0.27
 -11   2   2    3.90    0.28
 -10  -2   2    7.09    0.39
  10  -2  -2    7.75    0.40
  10   2  -2    7.38    0.39
 -10   2   2    7.77    0.38
   9  -2  -2   34.84    1.12
  -9  -2   2   33.09    1.11
   9   2  -2   33.26    1.09
  -9   2   2   34.21    1.08
  -8  -2   2    8.10    0.45
  -8  -2   2    8.21    0.38
   8  -2  -2    8.03    0.38
   8   2  -2    7.72    0.44
   8   2  -2    8.12    0.36
  -8   2   2    7.72    0.43
  -8   2   2    8.47    0.36
   7  -2  -2   28.76    0.96
  -7  -2   2   31.69    0.97
  -7  -2   2   30.30    1.11
   7   2  -2   30.17    0.94
  -7   2   2   30.43    0.93
   7   2  -2   32.42    1.11
  -7   2   2   28.40    1.07
  -6  -2   2   50.16    1.61
   6  -2  -2   47.47    1.42
   6   2  -2   49.34    1.39
  -6   2   2   47.51    1.58
   6   2  -2   49.18    1.59
  -6   2   2   48.04    1.38
  -5  -2   2    8.85    0.34
  -5  -2   2    8.72    0.38
   5  -2  -2    8.25    0.34
  -5  -2   2    8.71    0.40
  -5   2   2    8.22    0.38
  -5   2   2    8.28    0.31
   5   2  -2    8.51    0.31
   5   2  -2    8.13    0.38
   5   2  -2    8.84    0.34
  -4  -2   2  161.28    4.28
  -4  -2   2  158.23    4.49
   4  -2  -2  160.61    4.27
  -4  -2   2  156.65    4.72
   4   2  -2  158.75    4.71
  -4   2   2  163.85    4.25
   4   2  -2  159.53    4.46
   4   2  -2  161.98    4.22
  -3  -2   2   79.34    2.16
  -3  -2   2   80.08    2.27
  -3  -2   2   80.30    2.39
   3  -2  -2   77.54    2.16
   3   2  -2   76.14    2.24
   3   2  -2   80.08    2.38
   3   2  -2   81.45    2.10
  -3   2   2   78.48    2.12
   2  -2  -2    1.82    0.12
  -2  -2   2    1.94    0.12
  -2  -2   2    2.00    0.12
   2  -2  -2    2.33    0.08
  -2  -2   2    2.10    0.14
   2   2  -2    2.17    0.08
   2   2  -2    1.91    0.11
   2   2  -2    2.21    0.14
  -2   2   2    1.74    0.09
  -1  -2   2  322.02    9.72
  -1  -2   2  337.92   10.33
  -1  -2   2  337.95    8.95
  -1  -2   2  360.73   10.10
   1  -2  -2  316.08    9.09
   1  -2  -2  324.07    9.62
   1   2  -2  326.55   10.47
  -1   2   2  330.90    9.18
   0  -2   2  425.75   12.97
   0  -2  -2  478.81   12.65
   0  -2  -2  448.35   13.86
   0  -2  -2  458.37   12.61
   0  -2   2  465.92   12.50
   0  -2  -2  484.01   12.73
   0   2   2  457.18   12.58
   0   2   2  463.97   13.07
   0   2   2  455.22   13.82
   0   2  -2  462.33   14.29
   1  -2   2  153.28    3.79
  -1  -2  -2  147.61    4.42
   1  -2   2  134.09    3.96
  -1  -2  -2  137.36    4.26
  -1   2  -2  152.10    4.21
   1   2   2  137.04    4.58
   1   2   2  138.80    3.78
   2  -2   2   65.39    1.76
  -2  -2  -2   64.50    1.75
   2  -2   2   66.97    1.77
  -2  -2  -2   63.05    1.92
   2   2   2   63.85    1.77
   2   2   2   63.83    1.92
  -2   2  -2   66.32    1.77
  -3  -2  -2   18.18    0.63
   3  -2   2   17.94    0.58
  -3  -2  -2   19.40    0.56
  -3   2  -2   18.32    0.57
   3   2   2   18.84    0.63
   3   2   2   18.96    0.59
   4  -2   2    2.67    0.16
  -4  -2  -2    2.72    0.12
  -4  -2  -2    2.63    0.18
  -4  -2  -2    2.60    0.15
  -4   2  -2    2.64    0.14
   4   2   2    2.55    0.17
   4   2   2    3.10    0.17
  -5  -2  -2    0.03    0.04
   5  -2   2    0.02    0.04
  -5  -2  -2    0.13    0.05
  -5  -2  -2    0.07    0.03
   5   2   2    0.04    0.04
   5   2   2    0.06    0.04
  -5   2  -2    0.03    0.03
  -6  -2  -2   10.34    0.47
  -6  -2  -2   10.40    0.40
   6  -2   2   10.63    0.43
   6   2   2   10.01    0.42
  -6   2  -2   10.45    0.38
  -7  -2  -2   49.75    1.64
   7  -2   2   48.65    1.47
  -7  -2  -2   48.65    1.44
   7   2   2   49.09    1.48
  -7   2  -2   48.82    1.42
   8  -2   2    8.21    0.40
  -8  -2  -2    6.94    0.35
  -8  -2  -2    7.65    0.44
   8   2   2    7.52    0.39
  -8   2  -2    8.82    0.36
  -8   2  -2    8.53    0.46
  -9  -2  -2    2.89    0.27
  -9  -2  -2    2.37    0.20
   9  -2   2    2.66    0.23
   9   2   2    2.70    0.24
  -9   2  -2    2.89    0.21
  -9   2  -2    2.74    0.27
 -10  -2  -2    0.32    0.11
  10  -2   2    0.30    0.11
 -10   2  -2    0.43    0.11
  10   2   2    0.31    0.12
  11  -2   2    4.62    0.34
 -11  -2  -2    5.09    0.32
  11   2   2    4.84    0.35
 -11   2  -2    4.63    0.30
  12  -2   2   10.71    0.56
 -12  -2  -2   10.18    0.51
 -12   2  -2    9.94    0.49
  12   2   2    9.41    0.54
  13  -2   2    4.26    0.37
 -13  -2  -2    4.53    0.34
  13   2   2    4.51    0.38
 -13   2  -2    4.40    0.33
 -13  -3   2   12.66    0.65
  13  -3  -2   13.72    0.66
  13   3  -2   12.64    0.63
 -13   3   2   13.38    0.61
  12  -3  -2    1.36    0.23
 -12  -3   2    0.77    0.17
  12   3  -2    1.09    0.19
 -12   3   2    1.31    0.20
  11  -3  -2   22.64    0.87
 -11  -3   2   22.29    0.87
  11   3  -2   22.29    0.84
 -11   3   2   22.53    0.82
  10  -3  -2   17.94    0.72
 -10  -3   2   17.70    0.72
 -10   3   2   18.43    0.67
  10   3  -2   17.84    0.69
   9  -3  -2   14.71    0.61
  -9  -3   2   14.58    0.60
   9   3  -2   15.30    0.59
  -9   3   2   14.88    0.56
  -8  -3   2   51.78    1.58
  -8  -3   2   52.10    1.79
   8  -3  -2   53.36    1.59
  -8   3   2   51.60    1.51
   8   3  -2   50.57    1.53
   8   3  -2   52.89    1.77
   7  -3  -2    1.34    0.17
  -7  -3   2    1.41    0.18
  -7  -3   2    1.21    0.15
  -7  -3   2    1.17    0.18
  -7   3   2    1.01    0.16
  -7   3   2    1.34    0.12
   7   3  -2    1.25    0.14
   7   3  -2    1.39    0.20
  -6  -3   2   37.11    1.19
  -6  -3   2   37.70    1.28
  -6  -3   2   35.72    1.12
   6  -3  -2   36.06    1.13
  -6   3   2   36.12    1.24
   6   3  -2   36.93    1.26
  -6   3   2   36.18    1.06
   6   3  -2   37.08    1.08
   5  -3  -2   55.31    1.61
  -5  -3   2   55.05    1.68
  -5  -3   2   56.65    1.60
  -5  -3   2   55.46    1.80
   5   3  -2   55.13    1.55
   5   3  -2   56.16    1.77
  -5   3   2   55.03    1.53
  -4  -3   2   20.19    0.67
  -4  -3   2   19.36    0.62
   4  -3  -2   19.13    0.64
  -4  -3   2   18.34    0.71
  -4   3   2   19.64    0.57
   4   3  -2   18.44    0.70
   4   3  -2   18.74    0.58
  -3  -3   2   60.51    1.93
  -3  -3   2   61.98    1.81
   3  -3  -2   61.70    1.75
  -3  -3   2   63.72    1.73
   3   3  -2   63.00    1.92
   3   3  -2   61.45    1.67
  -3   3   2   62.41    1.66
  -2  -3   2   18.20    0.59
  -2  -3   2   16.75    0.64
   2  -3  -2   18.38    0.59
   2  -3  -2   18.95    0.49
  -2  -3   2   17.87    0.57
   2   3  -2   18.04    0.64
  -2   3   2   17.95    0.50
   2   3  -2   18.03    0.52
   1  -3  -2  127.57    3.72
  -1  -3   2  147.65    3.70
  -1  -3   2  138.40    4.08
  -1  -3   2  146.16    3.65
   1  -3  -2  137.74    3.70
   1   3  -2  142.23    4.07
  -1   3   2  129.45    4.03
   0  -3   2  361.74   10.25
   0  -3  -2  343.20    9.22
   0  -3  -2  335.57   10.18
   0  -3  -2  326.19    9.95
   0  -3   2  347.56    9.48
   0  -3   2  323.21    9.87
   0  -3  -2  318.80    9.14
   0   3   2  338.01   10.26
   0   3   2  335.89    9.18
   0   3  -2  350.40   10.59
   0   3   2  328.27    9.93
  -1  -3  -2   55.31    1.61
   1  -3   2   51.59    1.45
   1  -3   2   50.83    1.47
  -1  -3  -2   55.12    1.43
   1   3   2   55.27    1.49
  -1   3  -2   50.19    1.65
   1   3   2   54.45    1.60
  -2  -3  -2    8.65    0.29
   2  -3   2    9.26    0.32
   2  -3   2    9.46    0.32
  -2  -3  -2    8.79    0.35
   2   3   2    8.94    0.34
   2   3   2    8.82    0.33
  -2   3  -2    9.33    0.32
  -3  -3  -2   55.93    1.74
   3  -3   2   56.43    1.58
  -3  -3  -2   58.99    1.56
  -3   3  -2   54.59    1.56
   3   3   2   56.05    1.72
   3   3   2   57.06    1.59
   4  -3   2   26.90    0.84
  -4  -3  -2   27.39    0.93
  -4  -3  -2   27.92    0.81
   4   3   2   26.61    0.84
   4   3   2   27.75    0.91
  -4   3  -2   26.61    0.80
  -5  -3  -2   21.57    0.64
   5  -3   2   20.59    0.69
  -5  -3  -2   20.40    0.65
  -5  -3  -2   19.67    0.75
   5   3   2   19.69    0.68
  -5   3  -2   19.64    0.64
   5   3   2   21.52    0.75
  -6  -3  -2    0.85    0.13
  -6  -3  -2    0.89    0.08
  -6  -3  -2    0.88    0.11
   6  -3   2    0.85    0.13
   6   3   2    0.81    0.13
   6   3   2    0.80    0.12
  -6   3  -2    1.09    0.12
   7  -3   2   49.38    1.48
  -7  -3  -2   48.19    1.42
  -7  -3  -2   48.15    1.63
  -7  -3  -2   48.26    1.43
  -7   3  -2   49.01    1.41
   7   3   2   48.21    1.48
  -8  -3  -2   17.13    0.74
  -8  -3  -2   16.52    0.62
   8  -3   2   17.14    0.66
   8   3   2   16.71    0.66
  -8   3  -2   17.20    0.60
   9  -3   2    2.73    0.28
  -9  -3  -2    2.04    0.22
   9   3   2    2.53    0.26
  -9   3  -2    2.16    0.18
  -9   3  -2    1.88    0.26
  10  -3   2   32.48    1.12
 -10  -3  -2   30.90    1.07
  10   3   2   31.78    1.12
 -10   3  -2   32.62    1.05
 -11  -3  -2    4.62    0.32
  11  -3   2    4.93    0.36
 -11   3  -2    5.04    0.31
  11   3   2    4.58    0.35
 -12  -3  -2    0.15    0.11
  12  -3   2    0.10    0.10
 -12   3  -2    0.13    0.09
  12   3   2    0.25    0.13
  13  -4  -2    2.96    0.34
  12  -4  -2   12.93    0.64
 -12  -4   2   13.12    0.65
 -12   4   2   13.85    0.59
  12   4  -2   13.31    0.62
 -11  -4   2    7.32    0.44
  11  -4  -2    7.34    0.44
  11   4  -2    8.39    0.44
 -11   4   2    8.06    0.40
  10  -4  -2    2.28    0.26
 -10  -4   2    2.16    0.25
  10   4  -2    1.84    0.22
 -10   4   2    2.09    0.19
  -9  -4   2   27.96    1.00
   9  -4  -2   29.04    1.02
  -9   4   2   29.16    0.93
   9   4  -2   29.82    0.98
  -8  -4   2    1.97    0.23
   8  -4  -2    1.83    0.21
  -8  -4   2    1.63    0.20
  -8  -4   2    1.81    0.26
   8   4  -2    1.70    0.19
  -8   4   2    2.05    0.15
   8   4  -2    1.23    0.19
  -7  -4   2   37.24    1.26
  -7  -4   2   38.57    1.38
  -7  -4   2   38.65    1.20
   7  -4  -2   37.91    1.22
   7   4  -2   37.96    1.16
  -7   4   2   37.59    1.12
   7   4  -2   40.73    1.36
  -6  -4   2   34.33    1.14
   6  -4  -2   34.16    1.10
  -6  -4   2   34.45    1.24
  -6   4   2   35.12    1.00
   6   4  -2   34.98    1.04
   6   4  -2   33.55    1.21
   5  -4  -2   -0.04    0.05
  -5  -4   2   -0.01    0.04
  -5  -4   2    0.11    0.07
  -5  -4   2    0.04    0.04
   5   4  -2    0.11    0.06
   5   4  -2    0.01    0.03
  -5   4   2    0.04    0.03
  -4  -4   2   40.13    1.38
  -4  -4   2   40.18    1.27
  -4  -4   2   40.62    1.21
   4  -4  -2   43.24    1.26
   4   4  -2   40.51    1.36
  -4   4   2   43.39    1.13
   4   4  -2   39.93    1.16
   3  -4  -2  122.94    3.32
   3  -4  -2  120.49    3.19
  -3  -4   2  121.48    3.29
  -3  -4   2  123.48    3.66
  -3  -4   2  119.19    3.43
   3   4  -2  121.97    3.23
  -3   4   2  119.80    3.20
   3   4  -2  123.51    3.64
  -2  -4   2   60.35    1.63
  -2  -4   2   61.22    1.84
  -2  -4   2   60.29    1.59
   2  -4  -2   55.69    1.65
   2   4  -2   59.84    1.82
   2   4  -2   55.53    1.57
  -2   4   2   53.19    1.79
  -1  -4   2  120.97    3.34
   1  -4  -2  121.03    3.36
  -1  -4   2  126.49    3.71
  -1  -4   2  127.38    3.30
   1   4  -2  127.19    3.70
  -1   4   2  122.52    3.66
   0  -4   2    2.11    0.13
   0  -4   2    2.20    0.17
   0  -4  -2    1.80    0.15
   0  -4  -2    1.75    0.14
   0  -4  -2    1.74    0.08
   0  -4   2    2.08    0.12
   0   4   2    1.53    0.13
   0   4  -2    2.00    0.17
   0   4   2    1.98    0.09
   0   4   2    1.71    0.13
  -1  -4  -2    4.83    0.23
   1  -4   2    4.30    0.20
   1  -4   2    4.29    0.20
  -1  -4  -2    4.72    0.16
  -1   4  -2    4.12    0.25
   1   4   2    4.55    0.22
   1   4   2    4.63    0.22
  -2  -4  -2   71.20    1.96
   2  -4   2   73.76    2.00
   2  -4   2   73.65    2.01
  -2  -4  -2   70.90    2.21
   2   4   2   72.64    2.19
  -2   4  -2   78.97    2.28
   2   4   2   69.06    2.02
  -2   4  -2   73.82    2.00
  -3  -4  -2   46.43    1.25
  -3  -4  -2   44.95    1.43
   3  -4   2   42.56    1.29
   3   4   2   44.05    1.40
   3   4   2   46.41    1.31
  -3   4  -2   43.81    1.26
  -4  -4  -2   49.46    1.59
   4  -4   2   49.73    1.44
  -4  -4  -2   50.44    1.40
   4   4   2   50.57    1.57
   4   4   2   48.63    1.44
  -4   4  -2   48.80    1.39
  -5  -4  -2    9.73    0.37
  -5  -4  -2    8.80    0.44
   5  -4   2    9.68    0.40
   5   4   2    9.72    0.40
   5   4   2    9.17    0.42
  -5   4  -2    9.67    0.35
  -6  -4  -2   72.87    2.05
  -6  -4  -2   72.03    2.31
   6  -4   2   69.03    2.08
  -6  -4  -2   75.26    2.09
  -6   4  -2   70.69    2.02
   6   4   2   75.15    2.29
   6   4   2   74.21    2.10
  -7  -4  -2   34.25    1.07
  -7  -4  -2   33.59    1.07
  -7  -4  -2   35.49    1.26
   7  -4   2   34.95    1.13
   7   4   2   34.32    1.12
  -7   4  -2   35.33    1.05
  -8  -4  -2    8.42    0.40
  -8  -4  -2    9.20    0.50
   8  -4   2    9.23    0.45
   8   4   2    8.54    0.43
  -8   4  -2    8.85    0.37
   9  -4   2   30.76    1.08
  -9  -4  -2   31.46    1.04
  -9   4  -2   31.02    1.00
   9   4   2   32.26    1.10
 -10  -4  -2    1.77    0.22
  10  -4   2    2.12    0.26
  10   4   2    1.59    0.22
 -10   4  -2    2.23    0.19
  11  -4   2   10.54    0.56
 -11  -4  -2   10.98    0.52
 -11   4  -2   10.92    0.49
  11   4   2   10.86    0.57
 -12  -4  -2    0.95    0.19
  12  -4   2    0.88    0.19
  12   4   2    0.89    0.20
 -12   4  -2    0.67    0.15
  12  -5  -2    0.17    0.12
 -12  -5   2    0.11    0.12
  11  -5  -2   15.28    0.71
 -11  -5   2   16.17    0.71
  11   5  -2   15.92    0.67
  10  -5  -2   20.24    0.83
 -10  -5   2   21.84    0.84
  10   5  -2   21.68    0.79
 -10   5   2   20.00    0.73
  -9  -5   2   40.32    1.34
  -9  -5   2   38.91    1.40
   9  -5  -2   41.34    1.36
   9   5  -2   42.15    1.30
  -9   5   2   42.71    1.25
  -8  -5   2   65.31    1.94
  -8  -5   2   66.48    2.04
  -8  -5   2   65.44    2.21
   8  -5  -2   62.54    1.95
   8   5  -2   65.78    2.15
   8   5  -2   63.33    1.88
  -8   5   2   63.51    1.83
  -7  -5   2    2.14    0.19
  -7  -5   2    2.41    0.30
   7  -5  -2    2.09    0.24
  -7  -5   2    2.55    0.22
   7   5  -2    2.27    0.18
  -7   5   2    2.41    0.15
   7   5  -2    2.25    0.23
   6  -5  -2  157.20    4.29
  -6  -5   2  159.08    4.46
  -6  -5   2  154.62    4.26
  -6  -5   2  154.00    4.75
  -6   5   2  154.76    4.15
   6   5  -2  156.75    4.71
   6   5  -2  155.63    4.19
  -5  -5   2   36.12    1.10
   5  -5  -2   34.46    1.14
  -5  -5   2   35.78    1.16
  -5  -5   2   36.03    1.28
   5   5  -2   34.65    1.05
   5   5  -2   35.82    1.24
  -5   5   2   36.67    1.00
  -4  -5   2    2.97    0.18
  -4  -5   2    2.99    0.19
   4  -5  -2    2.63    0.20
  -4  -5   2    3.20    0.24
  -4   5   2    2.70    0.12
   4   5  -2    2.85    0.22
   4   5  -2    2.86    0.16
  -3  -5   2    9.33    0.46
   3  -5  -2    9.42    0.41
  -3  -5   2    9.24    0.37
   3   5  -2    9.88    0.45
   3   5  -2   10.20    0.35
  -3   5   2    9.59    0.27
  -3   5   2    9.16    0.44
  -3   5   2    9.39    0.27
  -2  -5   2   76.93    1.94
   2  -5  -2   68.59    1.97
  -2  -5   2   66.60    1.89
  -2  -5   2   67.43    2.17
  -2   5   2   70.40    2.14
   2   5  -2   67.41    2.15
   2   5  -2   64.28    1.88
  -1  -5   2    4.82    0.22
   1  -5  -2    3.59    0.23
  -1  -5   2    5.06    0.29
  -1  -5   2    4.83    0.21
  -1   5   2    3.48    0.23
   1   5  -2    4.49    0.27
   0  -5  -2   61.53    1.94
   0  -5  -2   63.00    1.80
   0  -5  -2   61.29    1.65
   0  -5   2   63.29    1.75
   0  -5   2   63.33    1.74
   0  -5   2   62.09    1.99
   0   5   2   63.30    1.78
   0   5   2   60.16    1.92
   0   5  -2   63.65    1.98
   0   5   2   63.16    1.66
  -1  -5  -2    0.44    0.09
  -1  -5  -2    0.55    0.10
   1  -5   2    0.34    0.07
   1  -5   2    0.37    0.10
  -1  -5  -2    0.49    0.05
   1  -5   2    0.41    0.08
  -1   5  -2    0.33    0.09
   1   5   2    0.44    0.09
   1   5   2    0.48    0.09
  -2  -5  -2   22.20    0.65
  -2  -5  -2   21.79    0.80
   2  -5   2   22.86    0.72
   2  -5   2   22.25    0.68
   2   5   2   22.81    0.74
  -2   5  -2   22.08    0.84
   2   5   2   22.30    0.78
  -3  -5  -2    8.65    0.40
  -3  -5  -2    8.75    0.30
   3  -5   2    7.85    0.35
  -3   5  -2    8.42    0.43
   3   5   2    8.60    0.38
  -3   5  -2    7.58    0.31
   3   5   2    8.67    0.37
   4  -5   2   32.25    0.99
  -4  -5  -2   29.72    1.08
  -4  -5  -2   31.17    0.93
  -4   5  -2   32.05    0.92
   4   5   2   30.46    0.99
   4   5   2   31.91    1.06
  -5  -5  -2   34.85    1.02
  -5  -5  -2   32.91    1.19
   5  -5   2   33.80    1.07
   5   5   2   32.23    1.06
   5   5   2   34.43    1.16
  -5   5  -2   34.37    0.99
  -6  -5  -2   41.97    1.20
  -6  -5  -2   40.37    1.19
   6  -5   2   38.33    1.24
  -6  -5  -2   39.21    1.38
   6   5   2   37.99    1.23
  -6   5  -2   38.62    1.15
   6   5   2   38.76    1.37
  -7  -5  -2    9.52    0.50
  -7  -5  -2    9.25    0.40
   7  -5   2    8.26    0.42
  -7  -5  -2    9.00    0.38
   7   5   2   10.06    0.45
  -7   5  -2    8.79    0.36
   8  -5   2   23.90    0.88
  -8  -5  -2   23.96    0.82
  -8   5  -2   23.61    0.78
   8   5   2   24.28    0.88
   9  -5   2    0.23    0.12
  -9  -5  -2    0.15    0.09
  -9   5  -2    0.06    0.06
   9   5   2    0.12    0.09
 -10  -5  -2    9.64    0.47
  10  -5   2    9.17    0.50
 -10   5  -2    9.65    0.42
  10   5   2    8.77    0.49
 -11  -5  -2    3.52    0.29
  11  -5   2    3.63    0.37
  11   5   2    3.90    0.33
 -11   5  -2    3.23    0.25
  12  -5   2   16.93    0.78
 -12  -5  -2   16.34    0.73
  12   5   2   17.27    0.78
 -12   5  -2   15.84    0.66
  12  -6  -2   19.45    0.84
 -12  -6   2   17.30    0.81
  11  -6  -2    9.62    0.55
 -11  -6   2   10.33    0.55
 -10  -6   2    6.99    0.43
  10  -6  -2    7.42    0.45
  10   6  -2    6.60    0.38
   9  -6  -2    6.28    0.41
  -9  -6   2    6.50    0.39
  -9  -6   2    6.45    0.42
   9   6  -2    6.43    0.36
  -8  -6   2    0.10    0.07
  -8  -6   2    0.09    0.07
  -8  -6   2    0.10    0.13
   8  -6  -2   -0.06    0.07
   8   6  -2   -0.01    0.05
   7  -6  -2    4.99    0.34
  -7  -6   2    4.85    0.38
  -7  -6   2    4.82    0.31
  -7  -6   2    4.83    0.30
   7   6  -2    4.83    0.35
  -7   6   2    5.15    0.23
   7   6  -2    5.16    0.28
  -6  -6   2    0.64    0.12
  -6  -6   2    0.60    0.15
  -6  -6   2    0.52    0.11
   6  -6  -2    0.61    0.14
   6   6  -2    0.76    0.11
   6   6  -2    0.55    0.13
  -6   6   2    0.68    0.08
  -5  -6   2    0.93    0.13
   5  -6  -2    0.99    0.16
  -5  -6   2    1.11    0.15
  -5  -6   2    1.03    0.18
  -5   6   2    1.00    0.07
   5   6  -2    1.02    0.13
   5   6  -2    1.15    0.18
   4  -6  -2    3.50    0.24
  -4  -6   2    3.53    0.22
  -4  -6   2    3.57    0.28
  -4  -6   2    4.01    0.23
  -4   6   2    3.44    0.13
  -4   6   2    3.61    0.13
   4   6  -2    3.87    0.27
   4   6  -2    3.53    0.20
  -4   6   2    3.54    0.27
  -3  -6   2    6.42    0.29
   3  -6  -2    6.63    0.34
  -3  -6   2    6.47    0.30
  -3  -6   2    6.19    0.38
   3   6  -2    6.75    0.37
   3   6  -2    6.87    0.29
  -3   6   2    6.75    0.37
  -2  -6   2    3.45    0.20
  -2  -6   2    4.21    0.29
   2  -6  -2    3.42    0.24
  -2  -6   2    4.19    0.21
   2   6  -2    4.23    0.20
   2   6  -2    3.99    0.27
  -2   6   2    2.83    0.23
   1  -6  -2    0.88    0.13
  -1  -6   2    1.18    0.13
  -1  -6   2    1.67    0.21
  -1  -6   2    1.01    0.12
  -1   6   2    1.13    0.15
   1   6  -2    1.35    0.18
   0  -6   2   58.73    1.64
   0  -6   2   58.99    1.64
   0  -6  -2   59.16    1.54
   0  -6  -2   59.00    1.85
   0  -6   2   57.77    1.89
   0  -6  -2   55.25    1.69
   0   6   2   52.35    1.67
   0   6  -2   57.37    1.87
   0   6   2   59.39    1.83
   0   6   2   57.72    1.54
   1  -6   2   38.44    1.13
  -1  -6  -2   38.98    1.21
  -1  -6  -2   37.88    1.06
   1  -6   2   39.06    1.16
  -1  -6  -2   38.54    1.29
   1  -6   2   38.84    1.34
  -1   6  -2   39.01    1.33
   1   6   2   37.61    1.18
   1   6   2   39.16    1.27
  -2  -6  -2   42.38    1.28
  -2  -6  -2   41.53    1.14
  -2  -6  -2   40.71    1.37
   2  -6   2   40.76    1.18
   2  -6   2   40.21    1.23
   2   6   2   40.80    1.34
   2   6   2   40.87    1.25
  -2   6  -2   39.42    1.40
  -3  -6  -2    0.64    0.08
   3  -6   2    0.67    0.11
   3  -6   2    0.73    0.09
  -3  -6  -2    0.59    0.12
   3   6   2    0.51    0.10
  -3   6  -2    0.67    0.15
   3   6   2    0.70    0.11
  -3   6  -2    0.69    0.09
  -4  -6  -2   83.71    2.26
   4  -6   2   81.12    2.33
  -4  -6  -2   81.04    2.58
  -4   6  -2   79.14    2.23
   4   6   2   84.32    2.54
  -4   6  -2   81.42    2.63
   4   6   2   82.30    2.34
  -5  -6  -2    0.10    0.07
  -5  -6  -2    0.05    0.05
   5  -6   2    0.20    0.09
   5   6   2    0.05    0.06
   5   6   2    0.07    0.06
  -5   6  -2    0.15    0.05
   6  -6   2   18.26    0.70
  -6  -6  -2   18.54    0.64
  -6  -6  -2   17.75    0.78
  -6   6  -2   18.52    0.60
   6   6   2   18.38    0.70
  -7  -6  -2   16.73    0.61
   7  -6   2   17.28    0.68
  -7  -6  -2   16.51    0.61
   7   6   2   16.86    0.67
  -7   6  -2   16.28    0.56
  -8  -6  -2    7.13    0.37
   8  -6   2    7.33    0.42
  -8   6  -2    7.38    0.33
   8   6   2    7.50    0.42
  -9  -6  -2   31.40    1.06
   9  -6   2   29.76    1.10
   9   6   2   32.03    1.11
  -9   6  -2   30.59    0.98
 -10  -6  -2    2.82    0.25
  10  -6   2    2.93    0.32
  10   6   2    3.17    0.29
 -10   6  -2    2.76    0.21
 -11  -6  -2    3.34    0.29
  11  -6   2    3.05    0.36
  11   6   2    3.54    0.32
 -12  -6  -2    0.46    0.15
  12  -6   2    0.50    0.17
  12   6   2    0.67    0.18
 -11  -7   2    4.25    0.36
  11  -7  -2    3.78    0.34
 -10  -7   2    3.97    0.32
  10  -7  -2    3.61    0.33
   9  -7  -2    0.61    0.18
  -9  -7   2    0.45    0.14
   9   7  -2    0.46    0.12
  -8  -7   2   28.88    1.04
   8  -7  -2   28.46    1.07
  -8  -7   2   29.70    1.09
   8   7  -2   31.76    1.01
  -7  -7   2    4.08    0.29
   7  -7  -2    3.69    0.31
  -7  -7   2    3.83    0.28
  -7  -7   2    3.75    0.35
   7   7  -2    3.86    0.35
   7   7  -2    4.47    0.27
  -6  -7   2    8.37    0.51
  -6  -7   2    7.56    0.39
  -6  -7   2    9.03    0.43
   6  -7  -2    7.84    0.44
   6   7  -2    8.72    0.48
   6   7  -2    8.42    0.38
   5  -7  -2   36.58    1.21
  -5  -7   2   35.12    1.14
  -5  -7   2   37.22    1.36
   5   7  -2   33.72    1.11
   5   7  -2   37.11    1.31
  -4  -7   2   14.73    0.69
   4  -7  -2   14.48    0.61
  -4  -7   2   14.44    0.56
  -4  -7   2   14.43    0.55
   4   7  -2   14.76    0.54
   4   7  -2   15.18    0.67
  -4   7   2   15.60    0.68
  -3  -7   2    2.76    0.25
  -3  -7   2    2.58    0.19
  -3  -7   2    2.75    0.19
   3  -7  -2    2.50    0.22
   3   7  -2    2.60    0.23
   3   7  -2    2.54    0.18
  -3   7   2    2.46    0.23
   2  -7  -2   15.25    0.61
  -2  -7   2   15.11    0.55
  -2  -7   2   15.53    0.68
  -2  -7   2   14.18    0.54
   2   7  -2   14.45    0.65
  -2   7   2   15.40    0.64
  -1  -7   2  112.82    3.14
   1  -7  -2  115.42    3.21
  -1  -7   2  113.60    3.55
  -1  -7   2  113.79    3.14
  -1   7   2  118.05    3.50
   1   7  -2  113.39    3.53
   0  -7  -2    1.18    0.16
   0  -7  -2    1.30    0.08
   0  -7   2    1.39    0.16
   0  -7   2    1.50    0.13
   0  -7  -2    1.24    0.17
   0  -7   2    1.51    0.22
   0   7  -2    1.57    0.22
   0   7   2    1.76    0.20
   0   7   2    1.45    0.08
  -1  -7  -2   10.13    0.33
  -1  -7  -2    9.22    0.44
   1  -7   2   10.66    0.43
   1  -7   2   10.69    0.53
  -1  -7  -2    9.85    0.48
   1  -7   2   10.19    0.38
   1   7   2   10.07    0.46
   1   7   2   10.06    0.45
  -1   7  -2    9.77    0.50
  -2  -7  -2    1.22    0.17
   2  -7   2    1.07    0.12
  -2  -7  -2    1.37    0.19
   2  -7   2    1.02    0.14
  -2  -7  -2    1.37    0.10
   2   7   2    1.02    0.15
  -2   7  -2    1.42    0.21
   2   7   2    1.30    0.17
   3  -7   2   34.76    1.00
  -3  -7  -2   33.55    1.22
   3  -7   2   34.01    1.09
  -3  -7  -2   34.01    1.00
  -3   7  -2   35.69    1.28
  -3   7  -2   33.92    1.00
   3   7   2   33.20    1.17
   3   7   2   33.13    1.10
  -4  -7  -2    9.87    0.37
  -4  -7  -2    9.20    0.49
   4  -7   2    9.26    0.44
   4   7   2    9.72    0.44
  -4   7  -2    9.37    0.35
  -4   7  -2   10.01    0.54
   5  -7   2   12.22    0.54
  -5  -7  -2   12.85    0.47
  -5  -7  -2   12.24    0.60
  -5   7  -2   12.75    0.66
   5   7   2   12.51    0.54
  -5   7  -2   12.12    0.43
   6  -7   2    1.68    0.21
  -6  -7  -2    1.35    0.15
  -6   7  -2    1.61    0.12
   6   7   2    1.78    0.22
   7  -7   2   11.91    0.56
  -7  -7  -2   12.37    0.50
   7   7   2   12.74    0.56
  -7   7  -2   11.95    0.44
  -8  -7  -2    9.15    0.45
   8  -7   2   10.42    0.52
   8   7   2   10.18    0.51
  -9  -7  -2    1.83    0.22
   9  -7   2    1.20    0.21
   9   7   2    1.80    0.25
 -10  -7  -2    0.03    0.09
  10  -7   2    0.01    0.10
  10   7   2   -0.05    0.08
  11  -7   2    1.18    0.22
 -11  -7  -2    1.30    0.21
  11   7   2    1.37    0.24
  11  -8  -2    0.05    0.13
 -11  -8   2    0.25    0.14
  10  -8  -2   13.71    0.68
 -10  -8   2   13.23    0.65
  -9  -8   2    0.03    0.08
   9  -8  -2   -0.04    0.09
  -8  -8   2    2.73    0.26
  -8  -8   2    2.94    0.26
   8  -8  -2    2.98    0.34
   8   8  -2    2.67    0.28
  -7  -8   2   17.10    0.72
  -7  -8   2   16.27    0.68
   7  -8  -2   16.19    0.73
   7   8  -2   17.47    0.66
  -6  -8   2    3.85    0.28
  -6  -8   2    3.94    0.28
   6  -8  -2    3.81    0.31
  -6  -8   2    3.74    0.35
   6   8  -2    4.25    0.27
   5  -8  -2    0.66    0.16
  -5  -8   2    0.68    0.13
  -5  -8   2    0.65    0.18
  -5  -8   2    0.65    0.13
  -5  -8   2    0.47    0.11
   5   8  -2    0.63    0.12
   5   8  -2    0.84    0.18
  -4  -8   2   22.70    0.77
  -4  -8   2   22.21    0.77
  -4  -8   2   20.91    0.93
   4  -8  -2   20.56    0.82
   4   8  -2   22.01    0.75
  -3  -8   2   32.21    1.04
  -3  -8   2   32.60    1.04
  -3  -8   2   30.95    1.23
   3  -8  -2   31.52    1.11
   3   8  -2   32.38    1.02
   3   8  -2   34.17    1.22
  -2  -8   2    0.31    0.09
   2  -8  -2    0.27    0.11
  -2  -8   2    0.48    0.14
  -2  -8   2    0.15    0.08
   2   8  -2    0.44    0.12
  -2   8   2    0.42    0.12
   1  -8  -2   59.71    1.87
  -1  -8   2   62.78    1.81
  -1  -8   2   61.81    1.79
  -1  -8   2   63.31    2.10
   1   8  -2   62.53    2.06
  -1   8   2   62.01    2.03
   0  -8  -2    7.87    0.44
   0  -8   2    8.10    0.47
   0  -8   2    8.18    0.35
   0  -8  -2    8.43    0.43
   0  -8   2    7.88    0.38
   0   8  -2    8.28    0.47
   0   8   2    8.24    0.43
   1  -8   2   54.23    1.53
  -1  -8  -2   53.39    1.65
  -1  -8  -2   52.17    1.47
   1  -8   2   53.55    1.60
  -1  -8  -2   52.64    1.80
  -1   8  -2   52.44    1.82
   1   8   2   53.00    1.63
   1   8   2   55.55    1.78
  -2  -8  -2    3.23    0.26
   2  -8   2    3.94    0.20
  -2  -8  -2    3.69    0.29
  -2  -8  -2    3.40    0.17
   2  -8   2    3.54    0.25
   2   8   2    2.88    0.24
  -2   8  -2    3.74    0.31
   3  -8   2   44.29    1.40
  -3  -8  -2   43.81    1.29
  -3  -8  -2   44.67    1.57
  -3  -8  -2   43.92    1.44
  -3   8  -2   44.52    1.28
  -3   8  -2   47.69    1.63
   3   8   2   45.04    1.42
  -4  -8  -2   22.30    0.94
  -4  -8  -2   23.70    0.74
   4  -8   2   23.00    0.84
   4   8   2   22.41    0.84
  -4   8  -2   22.63    0.70
  -4   8  -2   23.73    1.00
   5  -8   2   16.02    0.66
  -5  -8  -2   15.04    0.56
   5   8   2   16.24    0.66
  -5   8  -2   15.26    0.77
  -5   8  -2   15.74    0.54
  -6  -8  -2    0.79    0.13
   6  -8   2    0.53    0.14
   6   8   2    0.64    0.14
   7  -8   2    4.18    0.32
  -7  -8  -2    3.45    0.25
   7   8   2    3.66    0.30
   8  -8   2    0.19    0.13
  -8  -8  -2    0.05    0.07
   8   8   2    0.02    0.08
   9  -8   2    8.26    0.50
  -9  -8  -2    9.17    0.46
   9   8   2    8.97    0.50
 -10  -8  -2    9.80    0.51
  10  -8   2   10.39    0.58
  10   8   2    9.99    0.56
  10  -9  -2    8.42    0.54
 -10  -9   2    7.57    0.49
  -9  -9   2    0.22    0.11
   9  -9  -2    0.03    0.13
  -8  -9   2    0.01    0.08
   8  -9  -2    0.03    0.12
  -8  -9   2    0.04    0.08
   7  -9  -2    3.47    0.36
  -7  -9   2    3.39    0.28
  -7  -9   2    3.31    0.29
  -6  -9   2    2.33    0.26
   6  -9  -2    2.46    0.30
  -6  -9   2    2.17    0.25
  -6  -9   2    2.42    0.26
   6   9  -2    2.28    0.21
  -5  -9   2    0.61    0.14
  -5  -9   2    0.45    0.12
   5  -9  -2    0.65    0.16
  -5  -9   2    0.49    0.16
  -5  -9   2    0.66    0.14
   5   9  -2    0.32    0.10
  -4  -9   2    2.08    0.22
  -4  -9   2    1.86    0.29
  -4  -9   2    2.19    0.23
   4  -9  -2    1.49    0.22
   4   9  -2    1.67    0.20
   4   9  -2    2.01    0.30
   3  -9  -2    7.78    0.45
  -3  -9   2    8.28    0.40
  -3  -9   2    8.72    0.41
  -3  -9   2    8.55    0.53
   3   9  -2    8.78    0.50
  -2  -9   2    0.80    0.14
   2  -9  -2    0.99    0.19
  -2  -9   2    1.04    0.21
  -2  -9   2    0.99    0.15
   2   9  -2    0.59    0.15
  -1  -9   2   16.01    0.77
  -1  -9   2   15.98    0.59
   1  -9  -2   15.42    0.67
  -1  -9   2   15.55    0.62
   1   9  -2   16.42    0.74
   0  -9   2    5.55    0.28
   0  -9   2    5.81    0.41
   0  -9  -2    4.94    0.34
   0  -9   2    5.53    0.32
   0  -9  -2    5.19    0.37
   0   9  -2    5.54    0.39
  -1  -9  -2    0.42    0.13
   1  -9   2    0.45    0.09
  -1  -9  -2    0.41    0.13
   1  -9   2    0.68    0.14
  -1   9  -2    0.44    0.15
   1   9   2    0.30    0.10
   2  -9   2   21.14    0.80
  -2  -9  -2   22.36    0.85
  -2  -9  -2   21.25    0.91
  -2   9  -2   21.68    0.94
   2   9   2   22.15    0.83
  -3  -9  -2   11.60    0.42
   3  -9   2   10.88    0.51
  -3  -9  -2   10.25    0.53
  -3   9  -2   11.43    0.62
   3   9   2   11.58    0.53
  -4  -9  -2   20.14    0.68
  -4  -9  -2   19.85    0.82
   4  -9   2   19.82    0.78
  -4   9  -2   20.37    0.94
   4   9   2   20.79    0.80
  -5  -9  -2    4.27    0.34
  -5  -9  -2    4.86    0.27
   5  -9   2    4.86    0.33
   5   9   2    4.94    0.34
   6  -9   2    0.12    0.10
  -6  -9  -2    0.36    0.10
   6   9   2    0.35    0.14
   7  -9   2   11.97    0.59
  -7  -9  -2   12.11    0.52
   7   9   2   11.28    0.58
   8  -9   2    3.35    0.36
  -8  -9  -2    2.98    0.25
   8   9   2    3.27    0.35
   9  -9   2    0.03    0.11
  -9  -9  -2    0.01    0.08
   9   9   2    0.15    0.11
  10  -9   2    0.76    0.21
 -10  -9  -2    0.81    0.18
  10   9   2    0.47    0.17
  -9 -10   2    1.93    0.28
   9 -10  -2    1.81    0.28
  -8 -10   2    0.37    0.14
  -8 -10   2    0.44    0.15
   8 -10  -2    0.49    0.17
   7 -10  -2   12.52    0.67
  -7 -10   2   13.19    0.62
  -7 -10   2   14.38    0.67
  -6 -10   2    8.79    0.47
   6 -10  -2    8.34    0.51
  -6 -10   2    8.95    0.49
  -5 -10   2    0.05    0.08
   5 -10  -2    0.13    0.12
  -5 -10   2    0.11    0.08
  -5 -10   2    0.11    0.09
   5  10  -2    0.20    0.10
  -4 -10   2    9.53    0.46
   4 -10  -2    8.58    0.50
  -4 -10   2    9.29    0.59
  -4 -10   2    9.02    0.45
   4  10  -2    8.23    0.42
  -3 -10   2    0.73    0.20
   3 -10  -2    0.31    0.12
  -3 -10   2    0.48    0.13
  -3 -10   2    0.18    0.09
  -2 -10   2   40.92    1.28
  -2 -10   2   41.05    1.32
   2 -10  -2   40.35    1.39
  -2 -10   2   40.37    1.56
  -1 -10   2   35.21    1.37
   1 -10  -2   33.02    1.20
  -1 -10   2   33.44    1.13
   0 -10   2    1.68    0.28
   0 -10  -2    1.74    0.25
   0 -10   2    2.13    0.24
   0  10  -2    1.56    0.28
  -1 -10  -2    4.88    0.36
   1 -10   2    5.61    0.34
  -1  10  -2    5.05    0.44
  -2 -10  -2    0.27    0.12
   2 -10   2    0.21    0.11
   2  10   2    0.16    0.11
  -3 -10  -2    1.53    0.25
   3 -10   2    1.27    0.20
   3  10   2    1.29    0.21
   4 -10   2    4.69    0.34
  -4 -10  -2    4.88    0.36
   4  10   2    4.18    0.33
   5 -10   2    3.35    0.30
  -5 -10  -2    2.72    0.32
   5  10   2    2.74    0.30
  -6 -10  -2    1.63    0.20
   6 -10   2    1.08    0.21
  -6 -10  -2    1.59    0.26
   6  10   2    1.45    0.24
   7 -10   2    0.09    0.12
  -7 -10  -2    0.41    0.12
   7  10   2    0.43    0.15
   8 -10   2    0.45    0.16
  -8 -10  -2    0.32    0.12
   8  10   2    0.37    0.16
  -9 -10  -2    7.14    0.43
   9 -10   2    7.19    0.49
   9  10   2    7.66    0.50
   8 -11  -2    0.12    0.15
  -8 -11   2    0.13    0.12
  -7 -11   2    0.35    0.14
   7 -11  -2    0.11    0.14
  -6 -11   2    1.02    0.20
   6 -11  -2    1.16    0.23
  -5 -11   2    9.73    0.52
  -5 -11   2    8.97    0.48
   5 -11  -2    9.30    0.55
  -4 -11   2    4.85    0.34
   4 -11  -2    4.82    0.39
  -3 -11   2    9.46    0.48
   3 -11  -2    9.38    0.53
  -2 -11   2    0.37    0.12
   2 -11  -2    0.47    0.16
  -1 -11   2    0.43    0.13
   1 -11  -2    0.74    0.19
   0 -11   2   10.38    0.52
   0 -11  -2   10.68    0.57
   1 -11   2    6.33    0.39
  -1 -11  -2    5.98    0.42
   2 -11   2   25.09    0.95
  -2 -11  -2   25.41    1.00
   3 -11   2   13.12    0.62
  -3 -11  -2   13.17    0.66
   3  11   2   12.96    0.63
   4 -11   2    0.00    0.10
  -4 -11  -2    0.00    0.09
   4  11   2    0.12    0.11
   5 -11   2    5.72    0.41
  -5 -11  -2    6.41    0.44
   5  11   2    5.60    0.41
  -6 -11  -2    1.73    0.29
   6 -11   2    1.49    0.24
   6  11   2    1.89    0.28
  -7 -11  -2    0.03    0.11
   7 -11   2   -0.06    0.09
   7  11   2    0.03    0.11
  -8 -11  -2    3.62    0.43
   8 -11   2    3.69    0.39
   8  11   2    3.20    0.37
   7 -12  -2    2.78    0.37
   6 -12  -2    0.92    0.24
   5 -12  -2    0.12    0.14
   4 -12  -2    0.46    0.16
  -3 -12   2    0.33    0.13
   3 -12  -2    0.32    0.15
   2 -12  -2    3.11    0.36
  -2 -12   2    3.07    0.27
  -1 -12   2    2.68    0.30
   1 -12  -2    2.70    0.33
   0 -12  -2    1.04    0.22
   0 -12   2    0.87    0.18
   1 -12   2    0.96    0.19
  -1 -12  -2    1.08    0.23
   2 -12   2    2.30    0.28
  -2 -12  -2    2.22    0.31
   3 -12   2    2.50    0.30
  -3 -12  -2    2.11    0.31
   3  12   2    2.53    0.31
   4 -12   2    9.28    0.53
  -4 -12  -2    8.84    0.55
   4  12   2    9.09    0.53
  -5 -12  -2    0.06    0.11
   5 -12   2    0.01    0.12
   5  12   2   -0.10    0.10
  -6 -12  -2    3.77    0.43
   6 -12   2    3.41    0.38
   6  12   2    3.55    0.39
   7 -12   2    1.40    0.27
  -7 -12  -2    1.58    0.28
   7  12   2    1.32    0.26
   6 -13  -2    0.08    0.14
   5 -13  -2    2.40    0.34
   4 -13  -2    3.35    0.40
   3 -13  -2    9.61    0.59
   2 -13  -2    3.11    0.37
   1 -13  -2    3.85    0.42
  -1 -13   2    4.06    0.33
   0 -13   2    7.80    0.47
   0 -13  -2    7.59    0.51
  -1 -13  -2    2.37    0.34
   1 -13   2    2.86    0.33
  -2 -13  -2    6.94    0.49
   2 -13   2    6.01    0.43
  -3 -13  -2    2.72    0.36
   3 -13   2    2.37    0.31
   4 -13   2    2.27    0.31
  -4 -13  -2    2.37    0.34
   4  13   2    2.92    0.36
   5 -13   2    1.19    0.24
  -5 -13  -2    1.20    0.25
   5  13   2    1.28    0.26
   3 -14  -2    0.44    0.19
   2 -14  -2    1.10    0.24
   1 -14  -2   -0.10    0.10
   0 -14  -2    0.17    0.14
  -1 -14  -2    0.22    0.15
   1 -14   2    0.44    0.17
   2 -14   2    0.45    0.16
  -2 -14  -2    0.75    0.21
  -3 -14  -2    4.38    0.47
   3 -14   2    4.15    0.38
 -13   0   3   -0.04    0.09
  13   0  -3   -0.06    0.08
 -12   0   3   -0.05    0.08
  12   0  -3   -0.01    0.07
  11   0  -3    0.00    0.06
 -11   0   3   -0.02    0.07
 -10   0   3    0.03    0.07
  10   0  -3    0.00    0.06
  -9   0   3    0.03    0.06
   9   0  -3   -0.05    0.04
   8   0  -3   -0.01    0.04
  -8   0   3   -0.01    0.05
  -8   0   3    0.05    0.05
   7   0  -3    0.01    0.04
  -7   0   3    0.03    0.05
  -7   0   3    0.02    0.04
  -6   0   3    0.01    0.04
   6   0  -3    0.01    0.04
  -6   0   3   -0.03    0.03
  -5   0   3    0.04    0.03
   5   0  -3    0.04    0.03
   5   0  -3    0.00    0.03
  -5   0   3    0.02    0.03
  -4   0   3   -0.02    0.02
   4   0  -3    0.01    0.03
   4   0  -3    0.02    0.03
  -4   0   3    0.04    0.03
   4   0  -3    0.00    0.03
   3   0  -3    0.04    0.03
   3   0  -3    0.00    0.02
   3   0  -3    0.03    0.03
  -3   0   3   -0.01    0.02
  -3   0   3    0.02    0.02
   2   0  -3    0.05    0.03
  -2   0   3   -0.07    0.02
   2   0  -3   -0.08    0.02
  -2   0   3   -0.07    0.02
   2   0  -3   -0.08    0.02
   1   0  -3    0.00    0.02
  -1   0   3   -0.04    0.02
   1   0  -3   -0.04    0.03
  -1   0   3   -0.06    0.01
  -1   0   3   -0.07    0.02
   1   0  -3   -0.02    0.02
   0   0   3   -0.03    0.02
   0   0  -3   -0.03    0.02
   0   0  -3   -0.04    0.01
   0   0   3   -0.03    0.01
  -1   0  -3    0.00    0.02
   1   0   3   -0.01    0.02
  -1   0  -3    0.04    0.03
   1   0   3   -0.02    0.02
  -2   0  -3   -0.07    0.01
   2   0   3   -0.08    0.02
  -2   0  -3   -0.07    0.02
  -3   0  -3    0.01    0.03
   3   0   3    0.00    0.03
   4   0   3    0.10    0.04
  -4   0  -3    0.02    0.03
  -5   0  -3   -0.09    0.04
  -5   0  -3   -0.07    0.03
   5   0   3   -0.07    0.04
  -6   0  -3    0.04    0.05
  -6   0  -3   -0.06    0.03
   6   0   3   -0.06    0.03
   7   0   3    0.05    0.05
  -7   0  -3    0.00    0.04
  -7   0  -3    0.02    0.04
  -8   0  -3   -0.05    0.05
  -8   0  -3    0.00    0.07
   8   0   3   -0.05    0.06
   9   0   3   -0.07    0.06
  -9   0  -3    0.06    0.06
  -9   0  -3   -0.02    0.08
 -10   0  -3    0.01    0.06
  10   0   3    0.01    0.07
  11   0   3   -0.06    0.07
 -11   0  -3    0.10    0.09
 -12   0  -3   -0.08    0.06
  12   0   3    0.00    0.08
  13  -1  -3    0.17    0.11
 -13  -1   3   -0.01    0.10
 -13   1   3    0.16    0.12
  13   1  -3    0.33    0.13
 -12  -1   3    0.25    0.12
  12  -1  -3    0.31    0.12
  12   1  -3    0.08    0.08
 -12   1   3    0.14    0.10
 -11  -1   3    1.30    0.20
  11  -1  -3    2.01    0.24
 -11   1   3    2.01    0.24
  11   1  -3    1.66    0.21
  10  -1  -3   14.23    0.58
 -10  -1   3   14.20    0.60
 -10   1   3   12.92    0.56
  10   1  -3   13.41    0.56
   9  -1  -3    0.38    0.10
  -9  -1   3    0.45    0.11
   9   1  -3    0.33    0.09
  -9   1   3    0.40    0.10
   8  -1  -3    0.38    0.09
  -8  -1   3    0.26    0.09
  -8  -1   3    0.29    0.10
   8   1  -3    0.27    0.08
  -8   1   3    0.28    0.10
  -8   1   3    0.27    0.08
   7  -1  -3    1.35    0.15
  -7  -1   3    1.52    0.16
  -7  -1   3    1.19    0.17
  -7   1   3    1.41    0.19
  -7   1   3    1.50    0.16
   7   1  -3    1.48    0.19
   7   1  -3    1.50    0.13
   6  -1  -3   23.55    0.74
  -6  -1   3   22.56    0.75
  -6  -1   3   22.39    0.84
   6   1  -3   22.58    0.71
  -6   1   3   22.59    0.83
   6   1  -3   22.58    0.84
  -6   1   3   23.36    0.73
  -5  -1   3    9.20    0.41
  -5  -1   3    9.14    0.36
   5  -1  -3    9.20    0.35
  -5   1   3    9.30    0.40
  -5   1   3    9.24    0.35
   5   1  -3    9.05    0.32
   5   1  -3    9.50    0.41
   4  -1  -3   60.05    1.64
  -4  -1   3   58.08    1.83
  -4  -1   3   59.08    1.67
  -4   1   3   59.88    1.64
   4   1  -3   58.53    1.83
   4   1  -3   60.22    1.60
   4   1  -3   58.62    1.75
  -3  -1   3    3.58    0.18
  -3  -1   3    3.41    0.20
   3  -1  -3    3.23    0.16
   3   1  -3    3.10    0.18
  -3   1   3    3.55    0.16
  -3   1   3    3.62    0.18
   3   1  -3    3.37    0.13
   2  -1  -3   13.22    0.42
  -2  -1   3   13.09    0.48
  -2  -1   3   13.32    0.45
  -2  -1   3   13.54    0.47
   2   1  -3   13.27    0.47
  -2   1   3   13.92    0.45
  -2   1   3   13.55    0.43
   2   1  -3   13.31    0.47
   2   1  -3   13.48    0.37
   1  -1  -3   81.39    2.19
  -1  -1   3   82.90    2.33
  -1  -1   3   83.14    2.23
  -1  -1   3   82.28    2.41
  -1   1   3   81.26    2.19
  -1   1   3   79.97    2.21
   1   1  -3   83.72    2.32
  -1   1   3   80.04    2.37
   1   1  -3   81.03    2.16
   1   1  -3   84.28    2.13
   1   1  -3   81.54    2.41
   0  -1   3   67.61    1.73
   0  -1   3   65.68    1.87
   0  -1   3   64.85    1.94
   0  -1   3   64.14    1.81
   0   1   3   66.23    1.77
   0   1  -3   66.77    1.86
   0   1   3   64.37    1.78
   0   1  -3   65.96    1.94
   1  -1   3  148.54    3.75
  -1  -1  -3  142.13    3.79
   1  -1   3  150.59    3.96
  -1  -1  -3  131.03    4.34
   1  -1   3  138.34    3.81
  -1   1  -3  141.14    4.05
   1   1   3  146.16    3.79
   1   1   3  142.56    3.79
   2  -1   3   48.80    1.38
   2  -1   3   50.15    1.36
   2  -1   3   49.18    1.38
  -2  -1  -3   48.13    1.47
  -2  -1  -3   49.57    1.37
   2   1   3   48.54    1.37
  -2   1  -3   49.71    1.39
  -3  -1  -3    7.44    0.30
   3  -1   3    7.73    0.29
   3  -1   3    7.74    0.24
  -3   1  -3    8.14    0.30
   3   1   3    7.13    0.29
   4  -1   3    0.66    0.09
  -4  -1  -3    0.86    0.11
  -4  -1  -3    0.58    0.08
  -4   1  -3    0.80    0.10
   4   1   3    0.74    0.10
   5  -1   3    5.07    0.26
  -5  -1  -3    4.96    0.23
  -5  -1  -3    5.96    0.29
  -5   1  -3    5.08    0.24
   5   1   3    5.62    0.27
  -6  -1  -3    2.27    0.19
   6  -1   3    2.32    0.18
  -6  -1  -3    2.48    0.16
  -6   1  -3    2.27    0.15
   6   1   3    2.35    0.18
   7  -1   3   13.51    0.53
  -7  -1  -3   13.13    0.57
  -7  -1  -3   12.41    0.48
   7   1   3   12.79    0.53
  -7   1  -3   12.96    0.48
  -7   1  -3   13.55    0.59
  -8  -1  -3  129.57    3.61
  -8  -1  -3  132.14    4.02
   8  -1   3  131.99    3.65
   8   1   3  131.97    3.66
  -8   1  -3  130.44    4.02
  -8   1  -3  131.71    3.60
   9  -1   3    1.78    0.22
  -9  -1  -3    1.89    0.18
   9   1   3    1.90    0.24
  -9   1  -3    2.65    0.20
  -9   1  -3    2.43    0.29
  10  -1   3    0.72    0.16
 -10  -1  -3    0.54    0.13
 -10   1  -3    0.46    0.11
  10   1   3    0.46    0.13
  11  -1   3    4.59    0.34
 -11  -1  -3    4.15    0.29
 -11   1  -3    3.82    0.28
  11   1   3    3.97    0.33
 -12  -1  -3    0.07    0.10
  12  -1   3    0.00    0.09
 -12   1  -3   -0.01    0.08
  12   1   3    0.05    0.10
  13  -2  -3   -0.07    0.08
 -13  -2   3   -0.01    0.09
 -13   2   3   -0.06    0.07
  13   2  -3    0.06    0.09
  12  -2  -3    4.53    0.33
 -12  -2   3    4.05    0.33
 -12   2   3    4.28    0.32
  12   2  -3    4.40    0.32
  11  -2  -3    5.39    0.34
 -11  -2   3    4.77    0.34
 -11   2   3    5.14    0.33
  11   2  -3    4.71    0.31
  10  -2  -3    8.75    0.44
 -10  -2   3    8.57    0.45
 -10   2   3    9.14    0.43
  10   2  -3    9.00    0.43
  -9  -2   3    0.25    0.09
   9  -2  -3    0.41    0.11
  -9   2   3    0.20    0.08
   9   2  -3    0.38    0.10
  -8  -2   3    0.26    0.11
   8  -2  -3    0.42    0.11
  -8  -2   3    0.10    0.08
   8   2  -3    0.25    0.08
  -8   2   3    0.10    0.06
   8   2  -3    0.38    0.12
   7  -2  -3   53.25    1.57
  -7  -2   3   53.74    1.59
  -7  -2   3   55.03    1.79
   7   2  -3   52.37    1.52
  -7   2   3   53.57    1.55
   7   2  -3   52.76    1.76
  -7   2   3   52.41    1.74
   6  -2  -3   35.43    1.10
  -6  -2   3   36.79    1.12
  -6  -2   3   36.94    1.26
   6   2  -3   36.29    1.06
  -6   2   3   35.71    1.23
   6   2  -3   36.75    1.25
  -6   2   3   37.18    1.08
  -5  -2   3   50.11    1.44
   5  -2  -3   48.29    1.42
  -5  -2   3   48.90    1.53
  -5  -2   3   49.96    1.60
  -5   2   3   49.02    1.39
   5   2  -3   50.07    1.37
   5   2  -3   50.66    1.59
  -5   2   3   47.29    1.56
  -4  -2   3    7.76    0.35
  -4  -2   3    7.21    0.33
   4  -2  -3    7.09    0.30
  -4  -2   3    6.87    0.30
  -4   2   3    6.43    0.30
  -4   2   3    6.60    0.26
   4   2  -3    7.24    0.33
   4   2  -3    6.99    0.24
   4   2  -3    7.17    0.31
   3  -2  -3    4.05    0.19
  -3  -2   3    3.87    0.21
  -3  -2   3    3.65    0.19
  -3  -2   3    3.39    0.21
  -3   2   3    3.92    0.19
   3   2  -3    3.95    0.20
  -3   2   3    4.06    0.17
   3   2  -3    3.76    0.14
   3   2  -3    3.81    0.21
   2  -2  -3   32.61    0.94
  -2  -2   3   32.49    0.95
  -2  -2   3   31.56    0.99
   2   2  -3   31.89    0.84
   2   2  -3   31.27    1.02
   2   2  -3   31.92    0.97
  -2   2   3   31.89    0.90
  -1  -2   3    1.15    0.10
  -1  -2   3    1.10    0.09
   1  -2  -3    1.56    0.10
   1   2  -3    1.45    0.09
  -1   2   3    1.49    0.10
   1   2  -3    1.58    0.11
  -1   2   3    1.17    0.07
  -1   2   3    1.14    0.08
   0  -2   3  358.71    9.53
   0  -2  -3  355.70   10.48
   0  -2   3  350.08   10.68
   0  -2   3  341.59   11.16
   0  -2  -3  351.07   10.02
   0  -2   3  328.63   10.35
   0   2   3  354.91   10.28
   0   2  -3  353.78   11.32
   0   2   3  342.05   10.01
   0   2   3  349.10    9.96
  -1  -2  -3  589.15   16.89
   1  -2   3  635.16   16.65
   1  -2   3  660.14   17.80
   1  -2   3  575.99   17.20
  -1  -2  -3  582.59   18.07
  -1   2  -3  609.24   18.45
   1   2   3  594.57   17.26
   1   2   3  613.32   17.93
   2  -2   3    7.27    0.28
   2  -2   3    7.16    0.25
  -2  -2  -3    6.26    0.26
  -2  -2  -3    6.51    0.24
   2   2   3    6.34    0.27
   2   2   3    6.75    0.25
  -2   2  -3    7.37    0.28
   3  -2   3  246.90    6.41
  -3  -2  -3  245.04    7.06
  -3  -2  -3  255.26    7.16
  -3   2  -3  243.50    6.43
   3   2   3  247.50    6.47
   3   2   3  218.42    7.65
  -4  -2  -3   10.89    0.42
   4  -2   3   10.72    0.39
  -4  -2  -3   10.10    0.37
  -4   2  -3   10.21    0.38
   4   2   3   10.81    0.41
   5  -2   3    1.07    0.13
  -5  -2  -3    1.20    0.15
  -5  -2  -3    1.24    0.06
  -5  -2  -3    1.29    0.11
   5   2   3    1.54    0.16
  -5   2  -3    1.15    0.11
   6  -2   3   12.50    0.48
  -6  -2  -3   12.32    0.45
  -6  -2  -3   11.48    0.51
  -6   2  -3   12.19    0.45
   6   2   3   12.30    0.49
   7  -2   3   13.77    0.54
  -7  -2  -3   13.40    0.59
  -7  -2  -3   13.32    0.50
  -7   2  -3   12.52    0.48
   7   2   3   14.14    0.55
   8  -2   3    0.53    0.12
  -8  -2  -3    0.77    0.16
  -8  -2  -3    0.60    0.12
  -8   2  -3    0.70    0.12
   8   2   3    0.70    0.14
  -8   2  -3    0.34    0.11
  -9  -2  -3   60.61    1.82
   9  -2   3   61.36    1.87
   9   2   3   61.05    1.88
  -9   2  -3   62.09    1.80
 -10  -2  -3    7.86    0.40
  10  -2   3    7.49    0.43
 -10   2  -3    7.57    0.38
  10   2   3    8.24    0.45
 -11  -2  -3    1.27    0.18
  11  -2   3    1.29    0.21
 -11   2  -3    1.27    0.18
  11   2   3    1.85    0.26
  12  -2   3    0.07    0.11
 -12  -2  -3    0.21    0.11
 -12   2  -3    0.14    0.09
  12   2   3    0.07    0.10
  13  -3  -3    0.06    0.11
 -13  -3   3    0.01    0.10
 -13   3   3    0.05    0.09
 -12  -3   3    4.79    0.36
  12  -3  -3    4.63    0.35
  12   3  -3    4.74    0.33
 -12   3   3    4.94    0.34
  11  -3  -3    0.53    0.15
 -11  -3   3    0.45    0.15
 -11   3   3    0.61    0.14
  11   3  -3    0.46    0.13
 -10  -3   3    0.05    0.09
  10  -3  -3    0.02    0.08
 -10   3   3   -0.04    0.06
  10   3  -3    0.19    0.09
  -9  -3   3    0.69    0.14
   9  -3  -3    0.69    0.14
  -9   3   3    0.53    0.11
   9   3  -3    0.59    0.11
  -8  -3   3    0.85    0.17
  -8  -3   3    1.26    0.17
   8  -3  -3    1.27    0.17
   8   3  -3    1.13    0.14
   8   3  -3    1.04    0.17
  -8   3   3    1.20    0.15
  -7  -3   3    5.99    0.38
   7  -3  -3    6.20    0.32
  -7  -3   3    5.53    0.34
  -7  -3   3    6.05    0.32
   7   3  -3    6.03    0.36
  -7   3   3    6.01    0.35
   7   3  -3    5.83    0.27
  -7   3   3    5.95    0.28
  -6  -3   3    5.65    0.32
  -6  -3   3    5.44    0.34
   6  -3  -3    5.76    0.30
  -6  -3   3    5.15    0.28
   6   3  -3    5.17    0.24
   6   3  -3    5.46    0.32
  -6   3   3    5.55    0.25
  -6   3   3    5.23    0.31
  -5  -3   3   17.04    0.59
  -5  -3   3   16.56    0.67
  -5  -3   3   17.10    0.64
   5  -3  -3   16.31    0.59
  -5   3   3   15.55    0.52
   5   3  -3   17.13    0.66
   5   3  -3   16.34    0.52
  -4  -3   3   60.30    1.88
   4  -3  -3   58.22    1.69
  -4  -3   3   59.41    1.69
  -4  -3   3   60.71    1.79
   4   3  -3   59.82    1.87
   4   3  -3   59.32    1.60
  -4   3   3   56.94    1.62
   3  -3  -3    2.33    0.16
  -3  -3   3    2.50    0.18
  -3  -3   3    2.39    0.15
  -3  -3   3    2.09    0.16
   3   3  -3    2.24    0.17
  -3   3   3    1.95    0.11
   3   3  -3    2.44    0.10
  -2  -3   3    7.44    0.34
  -2  -3   3    7.45    0.23
  -2  -3   3    7.41    0.30
  -2  -3   3    7.43    0.31
   2  -3  -3    7.13    0.23
   2  -3  -3    7.20    0.30
   2   3  -3    7.61    0.23
  -2   3   3    7.10    0.24
   2   3  -3    7.19    0.33
  -1  -3   3    5.61    0.20
  -1  -3   3    5.63    0.26
  -1  -3   3    5.43    0.29
   1  -3  -3    7.37    0.28
  -1  -3   3    5.56    0.26
   1  -3  -3    6.91    0.21
  -1   3   3    7.31    0.26
  -1   3   3    6.81    0.21
  -1   3   3    7.10    0.28
   1   3  -3    5.40    0.28
   0  -3  -3   75.44    2.06
   0  -3  -3   73.91    2.18
   0  -3   3   74.73    1.97
   0  -3   3   70.68    2.25
   0  -3  -3   77.51    1.98
   0  -3   3   71.83    2.05
   0   3  -3   71.51    2.25
   0   3   3   76.59    2.04
   0   3   3   75.03    2.17
   1  -3   3   81.43    2.26
   1  -3   3   83.89    2.20
  -1  -3  -3   81.07    2.42
  -1  -3  -3   82.24    2.19
  -1   3  -3   81.76    2.49
   1   3   3   83.08    2.40
   1   3   3   81.52    2.25
   2  -3   3    0.21    0.05
  -2  -3  -3    0.34    0.05
  -2  -3  -3    0.55    0.07
   2  -3   3    0.29    0.06
   2   3   3    0.49    0.06
   2   3   3    0.47    0.08
  -2   3  -3    0.27    0.06
  -3  -3  -3   18.38    0.64
  -3  -3  -3   19.07    0.57
   3  -3   3   18.03    0.59
   3  -3   3   18.44    0.59
   3   3   3   17.82    0.61
  -3   3  -3   18.29    0.59
   3   3   3   17.99    0.62
  -4  -3  -3   13.50    0.52
   4  -3   3   14.13    0.49
  -4  -3  -3   13.45    0.45
   4   3   3   13.08    0.50
  -4   3  -3   13.08    0.46
   4   3   3   13.30    0.49
  -5  -3  -3    1.24    0.11
  -5  -3  -3    1.18    0.15
   5  -3   3    1.18    0.14
   5   3   3    1.47    0.17
  -5   3  -3    1.24    0.11
   5   3   3    1.10    0.14
  -6  -3  -3   26.19    0.76
  -6  -3  -3   25.07    0.81
  -6  -3  -3   24.96    0.92
   6  -3   3   24.33    0.84
  -6   3  -3   25.62    0.80
   6   3   3   25.98    0.86
  -7  -3  -3    0.02    0.05
  -7  -3  -3    0.06    0.06
   7  -3   3    0.00    0.06
  -7   3  -3    0.06    0.05
   7   3   3    0.08    0.07
   8  -3   3   56.20    1.74
  -8  -3  -3   57.20    1.69
  -8  -3  -3   56.97    1.92
  -8   3  -3   58.99    1.68
   8   3   3   57.31    1.76
   9  -3   3    0.55    0.14
  -9  -3  -3    0.52    0.12
   9   3   3    0.59    0.15
  -9   3  -3    0.47    0.11
  -9   3  -3    0.45    0.14
 -10  -3  -3    0.05    0.07
  10  -3   3    0.08    0.08
 -10   3  -3    0.07    0.07
  10   3   3    0.05    0.09
  11  -3   3   -0.09    0.06
 -11  -3  -3    0.04    0.07
 -11   3  -3   -0.04    0.07
  11   3   3    0.05    0.10
  12  -3   3    0.56    0.16
 -12  -3  -3    0.56    0.16
 -12   3  -3    0.47    0.13
  12   3   3    0.50    0.16
  12  -4  -3    3.85    0.33
 -12  -4   3    3.74    0.34
  11  -4  -3    0.15    0.11
 -11  -4   3    0.01    0.09
  11   4  -3    0.15    0.09
 -11   4   3    0.10    0.09
  10  -4  -3    1.63    0.22
 -10  -4   3    1.71    0.24
  10   4  -3    1.69    0.21
 -10   4   3    2.13    0.20
   9  -4  -3    0.35    0.12
  -9  -4   3    0.19    0.10
   9   4  -3    0.38    0.10
  -9   4   3    0.28    0.09
   8  -4  -3    3.37    0.26
  -8  -4   3    2.99    0.24
  -8  -4   3    2.64    0.32
  -8  -4   3    2.75    0.25
   8   4  -3    2.93    0.20
  -8   4   3    3.21    0.20
  -7  -4   3    0.96    0.15
  -7  -4   3    1.09    0.19
   7  -4  -3    1.48    0.19
  -7  -4   3    1.19    0.18
   7   4  -3    1.14    0.18
  -7   4   3    1.26    0.13
   7   4  -3    1.10    0.13
  -6  -4   3    3.05    0.23
  -6  -4   3    3.48    0.23
   6  -4  -3    3.20    0.24
  -6  -4   3    3.08    0.26
  -6   4   3    2.99    0.17
   6   4  -3    3.48    0.26
   6   4  -3    3.50    0.19
   5  -4  -3    1.24    0.16
  -5  -4   3    0.78    0.12
  -5  -4   3    1.10    0.18
  -5  -4   3    1.25    0.17
  -5   4   3    1.21    0.09
   5   4  -3    1.15    0.16
   5   4  -3    1.09    0.09
  -4  -4   3   15.49    0.56
   4  -4  -3   16.70    0.58
  -4  -4   3   14.92    0.64
  -4  -4   3   14.82    0.58
   4   4  -3   15.51    0.48
   4   4  -3   14.63    0.61
  -4   4   3   16.37    0.48
   3  -4  -3    2.32    0.17
   3  -4  -3    2.55    0.10
  -3  -4   3    2.86    0.18
  -3  -4   3    2.60    0.20
   3   4  -3    2.49    0.12
  -3   4   3    2.39    0.11
   3   4  -3    2.70    0.20
  -2  -4   3  118.00    3.22
  -2  -4   3  118.25    3.44
  -2  -4   3  116.61    3.66
  -2  -4   3  117.07    3.31
   2  -4  -3  117.11    3.32
   2  -4  -3  118.91    3.20
  -2   4   3  139.72    3.62
   2   4  -3  119.33    3.65
  -2   4   3  118.09    3.20
   2   4  -3  135.35    3.22
   1  -4  -3    5.33    0.16
  -1  -4   3    5.45    0.20
   1  -4  -3    5.07    0.17
   1  -4  -3    5.37    0.26
  -1  -4   3    4.60    0.27
  -1  -4   3    5.14    0.25
  -1   4   3    5.33    0.24
  -1   4   3    5.50    0.26
   1   4  -3    5.00    0.28
   0  -4  -3    0.54    0.08
   0  -4   3    0.75    0.12
   0  -4  -3    0.55    0.10
   0  -4   3    0.73    0.10
   0  -4   3    0.83    0.07
   0  -4  -3    0.74    0.05
   0   4   3    0.48    0.09
   0   4   3    0.62    0.08
   0   4  -3    0.74    0.11
  -1  -4  -3   35.40    0.95
   1  -4   3   33.99    1.02
   1  -4   3   34.31    0.98
  -1  -4  -3   33.81    1.09
   1   4   3   33.99    1.07
   1   4   3   32.88    1.03
  -1   4  -3   35.46    1.16
  -2  -4  -3   23.61    0.82
   2  -4   3   24.30    0.74
  -2  -4  -3   24.99    0.71
   2  -4   3   24.10    0.76
  -2   4  -3   25.44    0.89
   2   4   3   24.90    0.80
   2   4   3   23.61    0.78
  -3  -4  -3   16.35    0.61
  -3  -4  -3   16.65    0.52
   3  -4   3   16.81    0.55
   3  -4   3   17.11    0.56
  -3   4  -3   16.33    0.55
   3   4   3   15.98    0.58
   3   4   3   15.83    0.57
  -4  -4  -3  156.77    4.14
   4  -4   3  153.30    4.16
  -4  -4  -3  152.91    4.58
   4   4   3  154.29    4.19
   4   4   3  156.66    4.55
  -4   4  -3  153.85    4.15
  -5  -4  -3   34.21    1.19
  -5  -4  -3   34.19    1.04
   5  -4   3   37.23    1.10
  -5   4  -3   34.89    1.04
   5   4   3   34.96    1.17
   5   4   3   34.63    1.10
  -6  -4  -3    8.54    0.32
  -6  -4  -3    8.69    0.36
  -6  -4  -3    8.12    0.43
   6  -4   3    8.23    0.39
   6   4   3    9.28    0.47
   6   4   3    8.37    0.40
  -6   4  -3    8.29    0.35
  -7  -4  -3   10.24    0.42
  -7  -4  -3    9.81    0.50
   7  -4   3    9.44    0.45
  -7   4  -3   10.09    0.40
   7   4   3   10.37    0.47
   8  -4   3   16.19    0.64
  -8  -4  -3   13.77    0.57
  -8   4  -3   15.68    0.56
   8   4   3   15.00    0.63
  -9  -4  -3    2.51    0.21
   9  -4   3    2.75    0.29
  -9   4  -3    2.26    0.19
   9   4   3    2.55    0.28
 -10  -4  -3    2.13    0.24
  10  -4   3    1.34    0.20
 -10   4  -3    1.62    0.19
  10   4   3    1.54    0.23
  11  -4   3    4.80    0.37
 -11  -4  -3    5.08    0.34
  11   4   3    3.79    0.34
 -11   4  -3    4.94    0.31
 -12  -4  -3    0.28    0.13
  12  -4   3    0.26    0.13
  12   4   3    0.42    0.15
 -12   4  -3    0.08    0.09
  12  -5  -3   -0.01    0.10
 -12  -5   3    0.26    0.13
  11  -5  -3    4.13    0.34
 -11  -5   3    3.79    0.33
 -10  -5   3    0.27    0.13
  10  -5  -3    0.43    0.15
  10   5  -3    0.22    0.10
  -9  -5   3    1.33    0.20
  -9  -5   3    1.46    0.22
   9  -5  -3    1.28    0.20
   9   5  -3    1.41    0.17
  -9   5   3    1.36    0.16
  -8  -5   3   33.80    1.11
   8  -5  -3   29.70    1.08
  -8  -5   3   32.56    1.16
  -8   5   3   31.36    0.99
   8   5  -3   32.99    1.02
  -7  -5   3   53.66    1.88
  -7  -5   3   53.36    1.66
   7  -5  -3   54.82    1.68
  -7  -5   3   54.11    1.75
   7   5  -3   55.53    1.58
  -7   5   3   54.70    1.55
   7   5  -3   56.03    1.85
  -6  -5   3   11.33    0.47
   6  -5  -3   11.24    0.49
  -6  -5   3   10.83    0.56
  -6  -5   3   10.37    0.49
   6   5  -3   10.39    0.52
   6   5  -3   10.25    0.40
  -6   5   3   11.07    0.38
   5  -5  -3    8.60    0.41
  -5  -5   3    9.34    0.48
  -5  -5   3    9.27    0.40
  -5  -5   3    9.11    0.42
   5   5  -3    8.28    0.44
  -5   5   3    8.62    0.30
   5   5  -3    8.31    0.33
   4  -5  -3    7.52    0.36
  -4  -5   3    7.49    0.41
  -4  -5   3    7.73    0.36
  -4  -5   3    7.51    0.35
   4   5  -3    7.56    0.29
   4   5  -3    6.99    0.38
  -4   5   3    7.67    0.25
   3  -5  -3    4.89    0.14
   3  -5  -3    4.86    0.27
  -3  -5   3    4.52    0.25
  -3  -5   3    4.35    0.29
  -3  -5   3    4.54    0.21
  -3   5   3    4.97    0.28
   3   5  -3    5.41    0.21
   3   5  -3    4.73    0.29
  -3   5   3    4.76    0.16
  -2  -5   3   21.41    0.64
  -2  -5   3   20.91    0.81
   2  -5  -3   20.31    0.72
  -2  -5   3   21.16    0.70
  -2   5   3   21.34    0.76
   2   5  -3   21.11    0.80
   1  -5  -3  281.55    7.52
  -1  -5   3  293.88    7.46
  -1  -5   3  281.01    8.29
  -1  -5   3  277.46    7.53
  -1   5   3  285.06    8.21
   1   5  -3  280.73    8.27
   0  -5  -3   20.15    0.58
   0  -5   3   18.80    0.64
   0  -5   3   20.33    0.61
   0  -5  -3   18.58    0.68
   0  -5   3   19.74    0.76
   0  -5  -3   18.72    0.69
   0  -5  -3   19.01    0.54
   0   5   3   19.33    0.68
   0   5  -3   20.49    0.75
   0   5   3   19.36    0.67
  -1  -5  -3    0.01    0.02
  -1  -5  -3    0.01    0.04
   1  -5   3    0.08    0.04
   1  -5   3    0.02    0.04
  -1  -5  -3    0.02    0.03
   1   5   3    0.00    0.03
  -1   5  -3   -0.05    0.04
   1   5   3   -0.01    0.04
  -2  -5  -3   39.00    1.07
   2  -5   3   38.51    1.13
  -2  -5  -3   37.02    1.24
   2  -5   3   37.40    1.12
   2   5   3   38.66    1.17
  -2   5  -3   37.00    1.31
   2   5   3   39.02    1.22
   3  -5   3    3.25    0.18
  -3  -5  -3    3.46    0.22
  -3  -5  -3    3.51    0.17
   3  -5   3    3.49    0.20
   3   5   3    3.35    0.20
  -3   5  -3    2.37    0.23
  -3   5  -3    3.25    0.19
  -4  -5  -3    2.35    0.15
   4  -5   3    2.69    0.19
  -4  -5  -3    2.22    0.19
   4   5   3    2.19    0.17
   4   5   3    2.58    0.19
  -4   5  -3    2.49    0.16
  -5  -5  -3    0.78    0.14
  -5  -5  -3    0.65    0.10
   5  -5   3    0.74    0.13
  -5   5  -3    0.71    0.10
   5   5   3    0.89    0.14
   5   5   3    0.80    0.12
   6  -5   3    0.00    0.05
  -6  -5  -3    0.14    0.06
  -6  -5  -3    0.07    0.07
   6   5   3    0.11    0.07
  -6   5  -3    0.04    0.05
   7  -5   3    3.68    0.26
  -7  -5  -3    3.58    0.23
  -7   5  -3    3.56    0.21
   7   5   3    3.80    0.27
  -8  -5  -3   18.68    0.68
   8  -5   3   18.27    0.72
  -8   5  -3   18.49    0.64
   8   5   3   17.26    0.73
   9  -5   3   -0.08    0.06
  -9  -5  -3   -0.01    0.06
  -9   5  -3    0.00    0.06
   9   5   3    0.05    0.08
  10  -5   3    0.44    0.14
 -10  -5  -3    0.65    0.14
 -10   5  -3    0.95    0.15
  10   5   3    0.60    0.16
  11  -5   3    2.66    0.31
 -11  -5  -3    3.17    0.27
  11   5   3    2.96    0.33
 -11   5  -3    2.72    0.23
 -12  -5  -3    0.01    0.10
  12  -5   3   -0.06    0.10
  12   5   3   -0.03    0.10
 -12   5  -3    0.11    0.09
  12  -6  -3    2.71    0.34
 -12  -6   3    2.35    0.32
 -11  -6   3    3.06    0.34
  11  -6  -3    2.99    0.34
  10  -6  -3   11.84    0.59
 -10  -6   3   11.03    0.57
   9  -6  -3   11.81    0.57
  -9  -6   3   11.33    0.56
  -9  -6   3   12.22    0.61
  -8  -6   3    3.51    0.28
  -8  -6   3    3.11    0.28
   8  -6  -3    2.82    0.30
   8   6  -3    3.84    0.24
  -7  -6   3   11.89    0.53
  -7  -6   3   11.20    0.54
   7  -6  -3   10.86    0.54
  -7  -6   3   11.31    0.62
   7   6  -3   11.57    0.46
   7   6  -3   11.65    0.59
   6  -6  -3    4.08    0.30
  -6  -6   3    4.28    0.34
  -6  -6   3    4.72    0.31
  -6  -6   3    4.50    0.29
  -6   6   3    4.68    0.20
   6   6  -3    4.37    0.24
   6   6  -3    4.39    0.32
  -5  -6   3   18.33    0.71
   5  -6  -3   18.54    0.72
  -5  -6   3   17.95    0.80
  -5  -6   3   19.11    0.69
   5   6  -3   18.13    0.61
   5   6  -3   19.16    0.78
  -5   6   3   18.28    0.55
   4  -6  -3    8.34    0.41
  -4  -6   3    8.12    0.34
  -4  -6   3    9.22    0.41
  -4  -6   3    8.70    0.39
  -4  -6   3    8.70    0.47
   4   6  -3    8.02    0.33
  -4   6   3    9.01    0.26
   4   6  -3    8.55    0.45
  -4   6   3    8.65    0.44
  -4   6   3    8.43    0.25
   3  -6  -3    5.57    0.32
  -3  -6   3    5.93    0.30
  -3  -6   3    4.82    0.28
  -3  -6   3    5.97    0.36
  -3  -6   3    5.85    0.26
   3   6  -3    5.99    0.35
   3   6  -3    6.00    0.25
  -3   6   3    5.18    0.32
  -2  -6   3   33.80    1.09
   2  -6  -3   35.33    1.14
  -2  -6   3   35.93    1.26
  -2  -6   3   35.68    1.04
  -2   6   3   35.42    1.20
   2   6  -3   36.35    1.24
  -1  -6   3   17.49    0.57
  -1  -6   3   18.21    0.73
  -1  -6   3   17.74    0.61
   1  -6  -3   16.59    0.65
   1   6  -3   17.69    0.72
  -1   6   3   16.62    0.65
   0  -6   3    0.35    0.08
   0  -6  -3    0.13    0.06
   0  -6  -3    0.20    0.08
   0  -6   3    0.28    0.09
   0  -6  -3    0.17    0.03
   0  -6  -3    0.14    0.03
   0  -6   3    0.29    0.07
   0   6  -3    0.46    0.12
   0   6   3    0.19    0.07
   0   6   3    0.15    0.06
   1  -6   3    6.94    0.30
   1  -6   3    7.17    0.31
  -1  -6  -3    6.52    0.35
  -1  -6  -3    6.73    0.23
  -1  -6  -3    6.58    0.34
   1   6   3    6.54    0.33
  -1   6  -3    7.24    0.39
   1   6   3    6.93    0.33
  -2  -6  -3   30.91    1.08
   2  -6   3   32.78    1.00
  -2  -6  -3   34.16    0.94
   2  -6   3   33.13    1.02
  -2  -6  -3   32.92    1.13
   2   6   3   33.09    1.10
  -2   6  -3   33.23    1.20
   2   6   3   34.00    1.06
  -3  -6  -3    0.27    0.08
   3  -6   3    0.25    0.08
   3  -6   3    0.40    0.07
   3   6   3    0.23    0.06
  -3   6  -3    0.36    0.11
  -4  -6  -3    7.74    0.31
  -4  -6  -3    7.62    0.40
   4  -6   3    7.64    0.36
   4   6   3    8.11    0.37
  -4   6  -3    5.98    0.42
   4   6   3    7.39    0.37
  -4   6  -3    7.23    0.31
  -5  -6  -3    0.34    0.08
  -5  -6  -3    0.23    0.09
   5  -6   3    0.29    0.09
  -5   6  -3    0.28    0.07
   5   6   3    0.24    0.09
   6  -6   3    0.66    0.13
  -6  -6  -3    0.67    0.15
  -6  -6  -3    0.54    0.10
  -6   6  -3    0.62    0.10
   6   6   3    0.56    0.12
  -7  -6  -3    1.39    0.17
   7  -6   3    1.37    0.20
   7   6   3    1.26    0.19
  -7   6  -3    1.52    0.14
  -8  -6  -3   11.09    0.49
   8  -6   3   11.87    0.56
  -8   6  -3   12.09    0.46
   8   6   3   11.09    0.55
  -9  -6  -3    0.05    0.08
   9  -6   3    0.34    0.13
   9   6   3    0.18    0.10
  -9   6  -3    0.08    0.07
 -10  -6  -3   -0.01    0.08
  10  -6   3   -0.06    0.08
 -10   6  -3    0.02    0.07
  10   6   3   -0.03    0.09
 -11  -6  -3    0.12    0.10
  11  -6   3   -0.01    0.09
  11   6   3   -0.11    0.08
 -11  -7   3    1.92    0.28
  11  -7  -3    1.86    0.28
  10  -7  -3    0.99    0.21
 -10  -7   3    0.92    0.19
  -9  -7   3    0.61    0.16
   9  -7  -3    0.61    0.17
  -9  -7   3    0.92    0.19
   8  -7  -3    5.00    0.37
  -8  -7   3    6.19    0.38
  -8  -7   3    5.81    0.39
  -7  -7   3   33.93    1.14
  -7  -7   3   31.19    1.17
   7  -7  -3   33.07    1.16
   7   7  -3   33.78    1.05
  -6  -7   3   27.76    1.03
   6  -7  -3   32.97    1.11
  -6  -7   3   31.65    1.10
  -6  -7   3   31.28    1.23
   6   7  -3   30.79    0.97
   6   7  -3   31.09    1.18
  -5  -7   3    0.49    0.10
  -5  -7   3    0.47    0.11
  -5  -7   3    0.34    0.11
  -5  -7   3    0.61    0.17
   5  -7  -3    0.41    0.12
   5   7  -3    0.30    0.08
   5   7  -3    0.46    0.13
   4  -7  -3    4.34    0.30
  -4  -7   3    3.90    0.23
  -4  -7   3    4.34    0.27
  -4  -7   3    4.42    0.28
  -4  -7   3    4.00    0.33
   4   7  -3    4.48    0.32
   4   7  -3    4.20    0.22
  -3  -7   3    0.03    0.06
  -3  -7   3   -0.03    0.05
   3  -7  -3    0.00    0.05
  -3  -7   3    0.00    0.04
   3   7  -3   -0.02    0.05
   3   7  -3    0.01    0.04
  -3   7   3    0.03    0.05
   2  -7  -3    4.99    0.31
  -2  -7   3    6.20    0.38
  -2  -7   3    5.53    0.26
  -2  -7   3    4.92    0.28
  -2   7   3    4.67    0.31
   2   7  -3    5.45    0.35
   1  -7  -3   16.33    0.63
  -1  -7   3   14.74    0.68
  -1  -7   3   14.67    0.53
  -1  -7   3   14.50    0.56
  -1   7   3   16.23    0.63
   1   7  -3   15.32    0.67
   0  -7   3    0.37    0.08
   0  -7  -3    0.44    0.11
   0  -7   3    0.34    0.11
   0  -7  -3    0.53    0.12
   0  -7  -3    0.32    0.05
   0  -7  -3    0.44    0.04
   0  -7   3    0.22    0.07
   0   7   3    0.38    0.10
   0   7   3    0.28    0.09
   0   7  -3    0.47    0.13
  -1  -7  -3   13.51    0.58
   1  -7   3   14.04    0.52
  -1  -7  -3   13.25    0.57
  -1  -7  -3   13.17    0.41
   1  -7   3   13.82    0.50
   1   7   3   13.03    0.55
   1   7   3   14.22    0.56
  -1   7  -3   13.43    0.63
  -2  -7  -3   12.89    0.58
   2  -7   3   12.96    0.49
  -2  -7  -3   13.84    0.44
  -2  -7  -3   14.33    0.59
   2  -7   3   13.33    0.52
  -2   7  -3   13.95    0.64
   2   7   3   13.95    0.56
   2   7   3   13.19    0.55
   3  -7   3    0.83    0.14
  -3  -7  -3    0.92    0.10
   3  -7   3    0.99    0.12
  -3  -7  -3    0.89    0.15
  -3   7  -3    0.59    0.14
   3   7   3    0.72    0.13
  -3   7  -3    0.95    0.12
  -4  -7  -3   21.86    0.68
   4  -7   3   22.29    0.77
  -4  -7  -3   20.89    0.85
  -4   7  -3   21.98    0.70
   4   7   3   21.22    0.79
  -4   7  -3   19.06    0.89
  -5  -7  -3    0.78    0.11
  -5  -7  -3    1.13    0.19
   5  -7   3    0.87    0.15
  -5   7  -3    0.91    0.11
  -5   7  -3    0.57    0.17
   5   7   3    1.17    0.19
  -6  -7  -3    2.32    0.18
   6  -7   3    2.54    0.27
  -6   7  -3    2.08    0.16
   6   7   3    2.33    0.26
  -7  -7  -3    9.41    0.41
   7  -7   3    8.79    0.47
  -7   7  -3    8.98    0.37
   7   7   3    9.04    0.47
  -8  -7  -3    8.42    0.41
   8  -7   3    8.59    0.47
  -8   7  -3    7.80    0.35
   8   7   3    7.91    0.46
  -9  -7  -3    1.11    0.18
   9  -7   3    1.46    0.23
   9   7   3    1.47    0.24
 -10  -7  -3    3.10    0.27
  10  -7   3    3.05    0.34
  10   7   3    3.74    0.33
 -11  -7  -3    0.11    0.10
  11  -7   3    0.23    0.13
  11   7   3    0.23    0.14
 -11  -8   3   -0.03    0.10
  11  -8  -3   -0.16    0.10
 -10  -8   3    4.24    0.35
  10  -8  -3    4.08    0.37
   9  -8  -3    2.45    0.31
  -9  -8   3    1.79    0.25
  -9  -8   3    2.36    0.30
  -8  -8   3    0.14    0.10
   8  -8  -3    0.12    0.12
  -8  -8   3    0.03    0.08
  -7  -8   3    0.29    0.12
   7  -8  -3    0.12    0.12
  -7  -8   3    0.39    0.12
   6  -8  -3   -0.06    0.08
  -6  -8   3   -0.03    0.07
  -6  -8   3    0.01    0.06
  -6  -8   3    0.13    0.07
   6   8  -3    0.06    0.06
  -5  -8   3    4.99    0.40
  -5  -8   3    5.40    0.34
  -5  -8   3    5.39    0.30
  -5  -8   3    5.16    0.32
   5  -8  -3    4.67    0.35
   5   8  -3    5.56    0.29
   5   8  -3    5.67    0.39
  -4  -8   3   16.10    0.64
   4  -8  -3   16.05    0.68
  -4  -8   3   16.86    0.66
  -4  -8   3   14.99    0.75
  -4  -8   3   15.91    0.59
   4   8  -3   15.14    0.57
   4   8  -3   17.08    0.75
   3  -8  -3    3.58    0.28
  -3  -8   3    3.53    0.25
  -3  -8   3    3.66    0.23
  -3  -8   3    3.59    0.32
   3   8  -3    4.06    0.31
  -2  -8   3   15.39    0.72
  -2  -8   3   14.35    0.55
  -2  -8   3   14.52    0.57
   2  -8  -3   15.52    0.65
   2   8  -3   14.74    0.68
  -1  -8   3   49.13    1.47
  -1  -8   3   48.46    1.74
  -1  -8   3   50.28    1.50
   1  -8  -3   51.32    1.58
   1   8  -3   49.55    1.72
   0  -8  -3   41.97    1.44
   0  -8   3   47.21    1.38
   0  -8  -3   44.94    1.56
   0  -8   3   46.56    1.63
   0  -8   3   46.36    1.38
   0   8  -3   46.57    1.61
  -1  -8  -3    2.62    0.23
  -1  -8  -3    2.59    0.13
   1  -8   3    2.86    0.19
   1  -8   3    2.11    0.19
  -1  -8  -3    2.45    0.27
  -1   8  -3    2.72    0.27
   1   8   3    2.89    0.24
  -2  -8  -3    5.70    0.23
  -2  -8  -3    5.78    0.36
   2  -8   3    5.70    0.32
   2  -8   3    5.92    0.28
  -2  -8  -3    5.34    0.35
  -2   8  -3    5.97    0.41
   2   8   3    5.72    0.34
   3  -8   3    0.43    0.09
  -3  -8  -3    0.49    0.13
  -3  -8  -3    0.39    0.12
  -3  -8  -3    0.48    0.08
   3  -8   3    0.32    0.11
   3   8   3    0.31    0.11
  -3   8  -3    0.48    0.09
  -3   8  -3    0.54    0.16
  -4  -8  -3    9.95    0.38
   4  -8   3    9.40    0.46
  -4   8  -3    9.55    0.38
  -4   8  -3    9.93    0.59
   4   8   3    9.69    0.48
   5  -8   3    0.39    0.12
  -5  -8  -3    0.13    0.06
   5   8   3    0.03    0.08
  -5   8  -3    0.22    0.07
   6  -8   3    7.67    0.42
  -6  -8  -3    7.22    0.34
   6   8   3    6.35    0.40
  -7  -8  -3    1.79    0.20
   7  -8   3    1.83    0.25
   7   8   3    1.63    0.25
  -8  -8  -3    0.63    0.13
   8  -8   3    0.87    0.19
   8   8   3    0.92    0.19
   9  -8   3    9.10    0.52
  -9  -8  -3    8.74    0.45
   9   8   3    8.92    0.52
 -10  -8  -3    6.85    0.42
  10  -8   3    7.13    0.47
  10   8   3    7.63    0.49
  10  -9  -3    0.07    0.14
 -10  -9   3    0.09    0.12
   9  -9  -3    0.00    0.12
  -9  -9   3    0.02    0.09
  -8  -9   3    1.04    0.20
   8  -9  -3    0.74    0.19
  -8  -9   3    1.13    0.21
  -7  -9   3    3.71    0.31
   7  -9  -3    4.35    0.35
  -7  -9   3    4.03    0.33
  -6  -9   3   12.27    0.57
   6  -9  -3   12.44    0.62
  -6  -9   3   12.04    0.59
  -5  -9   3    1.44    0.19
  -5  -9   3    1.43    0.21
  -5  -9   3    1.58    0.22
   5  -9  -3    1.56    0.24
   4  -9  -3    6.97    0.43
  -4  -9   3    7.49    0.40
  -4  -9   3    6.38    0.34
  -4  -9   3    6.58    0.37
  -4  -9   3    5.58    0.44
   4   9  -3    6.00    0.43
   4   9  -3    6.89    0.34
  -3  -9   3    9.77    0.58
  -3  -9   3    8.66    0.43
   3  -9  -3   10.43    0.52
  -3  -9   3    9.21    0.42
   3   9  -3    9.52    0.54
  -2  -9   3    1.67    0.28
  -2  -9   3    1.13    0.16
  -2  -9   3    1.24    0.17
   2  -9  -3    1.27    0.21
   2   9  -3    1.17    0.22
  -1  -9   3   -0.05    0.06
   1  -9  -3   -0.07    0.07
  -1  -9   3    0.06    0.07
  -1  -9   3    0.06    0.09
   1   9  -3    0.09    0.09
   0  -9  -3   42.31    1.40
   0  -9   3   41.71    1.29
   0  -9   3   39.83    1.54
   0  -9   3   42.82    1.31
   0   9  -3   42.12    1.53
  -1  -9  -3    0.10    0.09
   1  -9   3    0.12    0.08
   1  -9   3    0.08    0.06
   1   9   3    0.09    0.08
  -1   9  -3    0.05    0.10
  -2  -9  -3    0.37    0.14
   2  -9   3    0.20    0.07
   2  -9   3    0.14    0.09
  -2   9  -3   -0.02    0.09
   2   9   3    0.44    0.13
  -3  -9  -3    0.46    0.08
  -3  -9  -3    0.47    0.14
   3  -9   3    0.78    0.15
   3   9   3    0.46    0.13
  -4  -9  -3    0.48    0.10
   4  -9   3    0.37    0.13
  -4  -9  -3    0.51    0.15
   4   9   3    0.37    0.13
  -5  -9  -3    2.06    0.17
   5  -9   3    2.56    0.28
   5   9   3    2.08    0.27
  -6  -9  -3    2.22    0.19
   6  -9   3    2.09    0.26
   6   9   3    2.37    0.30
   7  -9   3    2.38    0.28
  -7  -9  -3    2.17    0.23
   7   9   3    2.59    0.31
   8  -9   3    1.10    0.22
  -8  -9  -3    0.84    0.16
   8   9   3    0.97    0.19
   9  -9   3    3.81    0.40
  -9  -9  -3    3.47    0.28
   9   9   3    4.28    0.37
 -10  -9  -3    2.40    0.28
  10  -9   3    3.79    0.41
  10   9   3    2.14    0.31
   9 -10  -3    0.08    0.14
  -9 -10   3   -0.03    0.10
  -8 -10   3    3.02    0.34
   8 -10  -3    3.65    0.41
  -7 -10   3    0.29    0.12
   7 -10  -3    0.34    0.15
  -7 -10   3    0.21    0.12
   6 -10  -3   10.37    0.59
  -6 -10   3   12.02    0.60
  -6 -10   3   11.35    0.56
  -5 -10   3    0.20    0.10
   5 -10  -3    0.14    0.12
  -5 -10   3    0.38    0.13
  -4 -10   3    2.32    0.26
   4 -10  -3    2.52    0.30
   3 -10  -3    2.75    0.32
  -3 -10   3    2.33    0.25
  -3 -10   3    2.44    0.22
   2 -10  -3   11.86    0.60
  -2 -10   3   11.99    0.53
  -2 -10   3   11.83    0.52
  -1 -10   3   18.70    0.70
  -1 -10   3   19.63    0.71
  -1 -10   3   20.45    0.97
   1 -10  -3   15.76    0.76
   0 -10  -3   43.57    1.48
   0 -10   3   43.87    1.38
  -1 -10  -3   13.74    0.66
   1 -10   3   14.42    0.60
   2 -10   3    7.34    0.40
  -2 -10  -3    6.50    0.43
   2  10   3    6.88    0.42
   3 -10   3   29.17    1.05
  -3 -10  -3   30.43    1.15
   3  10   3   31.86    1.13
   4 -10   3    0.60    0.16
  -4 -10  -3    1.09    0.22
   4  10   3    0.98    0.19
   5 -10   3    1.73    0.24
  -5 -10  -3    1.23    0.23
   5  10   3    1.44    0.23
   6 -10   3    4.77    0.36
  -6 -10  -3    5.57    0.42
   6  10   3    4.77    0.37
   7 -10   3    2.35    0.30
  -7 -10  -3    2.10    0.23
   7  10   3    2.21    0.30
  -8 -10  -3    0.37    0.13
   8 -10   3    0.07    0.10
   8  10   3    0.29    0.15
   9 -10   3    5.88    0.44
  -9 -10  -3    6.51    0.40
   9  10   3    5.94    0.45
   8 -11  -3    0.03    0.13
  -8 -11   3   -0.03    0.09
  -7 -11   3    0.01    0.10
   7 -11  -3   -0.02    0.12
  -6 -11   3    1.49    0.24
   6 -11  -3    1.58    0.27
   5 -11  -3   16.18    0.75
  -5 -11   3   13.45    0.65
   4 -11  -3    8.41    0.53
  -4 -11   3    8.99    0.47
   3 -11  -3    8.90    0.53
   2 -11  -3    1.87    0.28
  -2 -11   3    1.24    0.19
   1 -11  -3    6.55    0.45
  -1 -11   3    6.14    0.37
   0 -11  -3    0.21    0.13
   0 -11   3    0.05    0.08
   1 -11   3    1.14    0.19
  -1 -11  -3    0.82    0.20
  -2 -11  -3    6.57    0.44
   2 -11   3    6.06    0.38
   2  11   3    6.26    0.42
   3 -11   3    0.77    0.17
  -3 -11  -3    0.91    0.21
   3  11   3    0.72    0.18
   4 -11   3    0.74    0.17
  -4 -11  -3    0.84    0.20
   4  11   3    0.62    0.17
  -5 -11  -3    0.85    0.20
   5 -11   3    0.97    0.20
   5  11   3    1.34    0.23
  -6 -11  -3    0.17    0.13
   6 -11   3    0.01    0.11
   6  11   3    0.07    0.11
  -7 -11  -3    1.57    0.28
   7 -11   3    1.64    0.26
   7  11   3    1.94    0.29
  -8 -11  -3    1.93    0.33
   8 -11   3    2.01    0.30
   8  11   3    2.00    0.31
   7 -12  -3    1.20    0.27
   6 -12  -3    0.34    0.17
   5 -12  -3    0.60    0.18
   4 -12  -3    0.69    0.19
   3 -12  -3    3.25    0.38
   2 -12  -3    0.42    0.16
   1 -12  -3    0.40    0.17
  -1 -12   3    0.27    0.11
   0 -12   3    1.68    0.23
   0 -12  -3    1.77    0.27
  -1 -12  -3    1.91    0.29
   1 -12   3    2.15    0.27
   2 -12   3    0.32    0.13
  -2 -12  -3    0.37    0.15
   3 -12   3    0.51    0.16
  -3 -12  -3    0.49    0.17
   3  12   3    0.29    0.14
   4 -12   3    0.08    0.12
  -4 -12  -3   -0.05    0.11
   4  12   3    0.16    0.13
   5 -12   3    1.55    0.26
  -5 -12  -3    1.66    0.30
   5  12   3    1.74    0.28
  -6 -12  -3    2.41    0.35
   6 -12   3    2.49    0.32
   6  12   3    2.48    0.33
  -7 -12  -3    0.25    0.16
   7 -12   3    0.33    0.16
   7  12   3    0.20    0.15
   5 -13  -3   -0.01    0.13
   4 -13  -3    0.53    0.19
   3 -13  -3    2.95    0.37
   2 -13  -3    0.31    0.16
   1 -13  -3    1.19    0.24
   0 -13  -3    0.94    0.23
  -1 -13  -3    4.47    0.41
   1 -13   3    4.37    0.35
  -2 -13  -3    9.77    0.61
   2 -13   3   10.74    0.56
  -3 -13  -3   10.98    0.64
   3 -13   3    9.27    0.54
   4 -13   3    0.83    0.21
  -4 -13  -3    1.04    0.24
   4  13   3    0.78    0.22
  -5 -13  -3    0.84    0.23
   5 -13   3    0.50    0.18
   5  13   3    0.81    0.22
   3 -14  -3    1.06    0.25
   2 -14  -3    0.10    0.15
   1 -14  -3    0.07    0.13
   0 -14  -3    0.21    0.15
  -1 -14  -3    0.19    0.16
  -2 -14  -3    0.18    0.15
 -13   0   4   23.84    0.97
  13   0  -4   23.86    0.92
 -12   0   4    1.54    0.24
  12   0  -4    1.69    0.23
  11   0  -4   26.20    0.93
 -11   0   4   26.01    0.97
 -10   0   4   47.85    1.52
  10   0  -4   47.87    1.47
   9   0  -4   33.06    1.06
  -9   0   4   33.23    1.10
   8   0  -4   53.92    1.57
  -8   0   4   53.83    1.62
   7   0  -4   16.61    0.58
  -7   0   4   17.45    0.70
  -7   0   4   17.02    0.62
   6   0  -4    1.11    0.15
  -6   0   4    1.16    0.15
   6   0  -4    1.18    0.12
  -6   0   4    1.20    0.14
   5   0  -4   15.51    0.50
  -5   0   4   15.34    0.54
   5   0  -4   15.51    0.60
   4   0  -4   77.48    2.29
   4   0  -4   75.89    2.04
  -4   0   4   73.76    2.10
  -4   0   4   75.05    2.29
   3   0  -4   96.22    2.81
  -3   0   4   96.81    2.88
   3   0  -4   97.85    2.88
   3   0  -4   99.16    2.59
  -3   0   4   97.13    2.66
   2   0  -4  103.45    2.66
   2   0  -4   98.60    2.88
  -2   0   4   98.92    2.94
  -2   0   4  100.19    2.74
   2   0  -4  101.67    2.94
  -1   0   4    9.65    0.34
   1   0  -4    9.76    0.31
  -1   0   4   10.06    0.37
  -1   0   4   10.50    0.31
   1   0  -4    9.79    0.38
   1   0  -4   10.02    0.34
   0   0  -4  114.04    3.26
   0   0   4  114.74    2.98
   0   0   4  112.86    3.05
   0   0  -4  108.55    3.16
  -1   0  -4   30.05    0.90
   1   0   4   30.46    0.86
   1   0   4   29.67    0.90
   2   0   4   79.99    2.20
  -2   0  -4   81.24    2.23
  -2   0  -4   78.51    2.20
   2   0   4   79.90    2.17
   3   0   4  209.99    5.58
  -3   0  -4  210.47    5.61
   4   0   4    8.29    0.34
  -5   0  -4    3.71    0.23
  -5   0  -4    3.59    0.20
   5   0   4    3.69    0.22
  -6   0  -4   12.95    0.48
  -6   0  -4   12.80    0.55
  -7   0  -4   23.48    0.89
  -7   0  -4   23.52    0.77
   7   0   4   22.90    0.82
   8   0   4   27.24    0.94
  -8   0  -4   26.22    1.01
  -8   0  -4   26.42    0.88
  -9   0  -4   13.13    0.54
   9   0   4   13.27    0.59
 -10   0  -4   13.18    0.55
  10   0   4   12.71    0.61
 -11   0  -4    9.10    0.45
  11   0   4    8.34    0.50
 -12   0  -4    6.45    0.39
  12   0   4    6.01    0.44
 -13  -1   4    4.94    0.39
  13  -1  -4    4.43    0.34
 -13   1   4    5.23    0.38
  12  -1  -4   11.84    0.57
 -12  -1   4   12.12    0.61
 -12   1   4   12.54    0.60
  12   1  -4   11.79    0.55
 -11  -1   4    0.36    0.13
  11  -1  -4    0.44    0.12
 -11   1   4    0.33    0.12
  11   1  -4    0.28    0.10
 -10  -1   4   11.86    0.55
  10  -1  -4   11.97    0.52
  10   1  -4   11.95    0.51
 -10   1   4   12.11    0.54
  -9  -1   4    6.44    0.36
   9  -1  -4    6.82    0.34
   9   1  -4    6.38    0.32
  -9   1   4    6.56    0.35
   8  -1  -4    1.85    0.17
  -8  -1   4    2.18    0.23
   8   1  -4    1.51    0.16
  -8   1   4    1.87    0.17
  -7  -1   4    1.20    0.18
   7  -1  -4    1.33    0.15
  -7  -1   4    0.75    0.12
  -7   1   4    1.39    0.18
   7   1  -4    1.02    0.12
   7   1  -4    1.41    0.19
  -7   1   4    1.08    0.14
  -6  -1   4   59.93    1.77
   6  -1  -4   62.70    1.73
  -6  -1   4   60.93    1.95
  -6   1   4   61.12    1.75
  -6   1   4   60.43    1.93
   6   1  -4   60.63    1.69
   6   1  -4   60.88    1.95
   5  -1  -4    1.31    0.12
  -5  -1   4    1.55    0.15
  -5  -1   4    1.42    0.13
   5   1  -4    1.57    0.10
  -5   1   4    2.08    0.14
   5   1  -4    1.47    0.14
   4  -1  -4  304.70    9.22
  -4   1   4  337.44    8.64
  -4   1   4  328.39    9.43
   4   1  -4  313.27    8.85
   4   1  -4  339.81    9.44
   3  -1  -4    0.47    0.07
   3  -1  -4    0.27    0.06
  -3  -1   4    0.48    0.09
  -3  -1   4    0.27    0.07
   3   1  -4    0.29    0.07
  -3   1   4    0.28    0.06
  -3   1   4    0.30    0.07
   3   1  -4    0.31    0.08
   3   1  -4    0.37    0.04
   2  -1  -4    9.27    0.33
  -2  -1   4   10.14    0.37
  -2  -1   4   10.02    0.37
  -2  -1   4   10.01    0.40
   2  -1  -4    9.55    0.34
  -2   1   4    9.27    0.35
   2   1  -4   10.27    0.37
  -2   1   4    9.37    0.34
   2   1  -4    9.16    0.38
   2   1  -4   10.01    0.28
   1  -1  -4   31.61    0.94
  -1  -1   4   32.05    0.99
  -1  -1   4   31.36    0.99
   1  -1  -4   31.36    0.91
  -1  -1   4   31.39    0.95
  -1  -1   4   32.43    0.85
   1   1  -4   31.31    0.99
  -1   1   4   31.38    0.93
  -1   1   4   31.05    0.90
   1   1  -4   32.75    0.85
  -1   1   4   31.10    0.93
   0  -1   4  197.90    5.54
   0  -1   4  199.25    5.30
   0  -1   4  202.51    5.74
   0  -1   4  187.98    5.46
   0   1   4  201.66    5.22
   0   1  -4  196.11    5.75
   0   1   4  194.21    5.26
   0   1  -4  206.07    5.51
   1  -1   4  198.74    6.35
   1  -1   4  218.17    5.55
  -1  -1  -4  201.45    6.19
   1  -1   4  217.95    5.62
   1   1   4  193.62    5.98
   1   1   4  216.58    5.56
  -1   1  -4  223.47    5.83
  -1   1  -4  214.38    6.13
  -2  -1  -4   10.32    0.36
  -2  -1  -4   10.49    0.37
   2  -1   4   10.60    0.39
   2  -1   4   10.68    0.36
   2  -1   4   10.39    0.35
   2   1   4   10.41    0.37
  -2   1  -4   10.37    0.39
  -3  -1  -4   18.82    0.62
  -3  -1  -4   18.43    0.54
  -3  -1  -4   18.04    0.59
   3  -1   4   18.20    0.58
   3  -1   4   18.06    0.55
   3   1   4   17.93    0.60
  -3   1  -4   18.53    0.61
  -4  -1  -4   35.58    1.15
  -4  -1  -4   37.60    1.06
   4  -1   4   34.04    1.01
   4  -1   4   35.67    1.07
   4   1   4   36.68    1.08
  -4   1  -4   35.33    1.07
   5  -1   4   11.85    0.47
  -5  -1  -4   12.90    0.46
  -5  -1  -4   12.93    0.51
   5   1   4   12.57    0.49
   6  -1   4    7.94    0.36
  -6  -1  -4    8.08    0.39
  -6  -1  -4    7.86    0.34
  -6   1  -4    7.80    0.34
   6   1   4    8.34    0.38
  -7  -1  -4    5.96    0.35
   7  -1   4    6.35    0.33
  -7  -1  -4    5.66    0.29
   7   1   4    6.25    0.33
  -7   1  -4    5.96    0.29
  -7   1  -4    5.92    0.35
  -8  -1  -4    1.31    0.16
  -8  -1  -4    1.29    0.20
   8  -1   4    0.85    0.16
  -8   1  -4    1.02    0.15
   8   1   4    1.12    0.17
  -8   1  -4    0.86    0.17
  -9  -1  -4   42.36    1.30
   9  -1   4   39.98    1.35
   9   1   4   41.28    1.36
  -9   1  -4   42.27    1.30
  10  -1   4    0.74    0.16
 -10  -1  -4    0.72    0.14
 -10   1  -4    0.59    0.12
  10   1   4    0.71    0.17
 -11  -1  -4    1.19    0.19
  11  -1   4    1.36    0.23
  11   1   4    1.11    0.22
 -11   1  -4    1.16    0.18
 -12  -1  -4   19.11    0.77
  12  -1   4   18.58    0.84
  12   1   4   18.94    0.84
 -12   1  -4   19.54    0.77
 -13  -2   4    2.88    0.34
  13  -2  -4    2.47    0.29
 -13   2   4    2.98    0.32
 -12  -2   4    0.66    0.17
  12  -2  -4    0.67    0.16
 -12   2   4    0.51    0.15
 -11  -2   4   21.81    0.87
  11  -2  -4   20.71    0.82
 -11   2   4   21.48    0.83
  11   2  -4   22.87    0.81
 -10  -2   4    2.40    0.27
  10  -2  -4    1.92    0.22
  10   2  -4    2.20    0.20
 -10   2   4    2.26    0.24
  -9  -2   4    0.21    0.09
   9  -2  -4    0.25    0.09
   9   2  -4    0.21    0.08
  -9   2   4    0.30    0.09
  -8  -2   4   38.92    1.26
   8  -2  -4   39.61    1.23
   8   2  -4   39.34    1.18
  -8   2   4   38.92    1.22
  -7  -2   4   14.86    0.65
  -7  -2   4   13.57    0.56
   7  -2  -4   14.76    0.55
   7   2  -4   14.35    0.50
  -7   2   4   14.19    0.61
   7   2  -4   14.81    0.63
  -7   2   4   14.17    0.53
  -6  -2   4   29.70    1.05
  -6  -2   4   29.23    0.94
   6  -2  -4   28.36    0.91
  -6   2   4   28.09    0.89
   6   2  -4   28.93    0.85
   6   2  -4   28.51    1.02
  -5  -2   4    9.19    0.44
  -5  -2   4    9.79    0.45
   5  -2  -4    9.97    0.39
  -5  -2   4    9.55    0.40
  -5   2   4    9.70    0.37
  -5   2   4    9.24    0.41
   5   2  -4    9.53    0.32
   5   2  -4    9.61    0.43
  -4  -2   4   27.09    0.92
   4  -2  -4   24.95    0.82
  -4  -2   4   27.07    0.85
  -4  -2   4   26.19    0.92
   4   2  -4   28.30    0.92
   4   2  -4   27.15    0.74
  -4   2   4   25.45    0.80
  -4   2   4   26.18    0.88
   3  -2  -4   27.89    0.85
  -3  -2   4   28.15    0.94
  -3  -2   4   28.32    0.88
  -3   2   4   28.19    0.90
   3   2  -4   28.06    0.94
   3   2  -4   28.34    0.76
  -3   2   4   26.96    0.83
   2  -2  -4   21.16    0.67
  -2  -2   4   21.56    0.73
  -2  -2   4   21.75    0.74
  -2   2   4   20.72    0.67
   2   2  -4   21.57    0.70
  -2   2   4   22.05    0.66
   2   2  -4   21.50    0.73
   1  -2  -4   13.76    0.46
  -1  -2   4   12.86    0.48
  -1  -2   4   13.21    0.49
  -1  -2   4   13.16    0.49
  -1   2   4   13.32    0.41
  -1   2   4   14.04    0.42
   1   2  -4   13.26    0.49
  -1   2   4   13.44    0.44
   1   2  -4   12.98    0.46
  -1   2   4   13.96    0.45
   0  -2   4   38.41    1.02
   0  -2   4   38.29    1.20
   0  -2   4   37.86    1.15
   0  -2   4   39.16    1.13
   0   2   4   37.44    1.09
   0   2  -4   39.13    1.20
   0   2   4   36.12    1.08
   1  -2   4   85.05    2.25
  -1  -2  -4   84.47    2.30
   1  -2   4   82.83    2.39
  -1  -2  -4   82.65    2.45
   1  -2   4   84.56    2.34
  -1   2  -4   85.02    2.54
   1   2   4   85.53    2.30
   1   2   4   86.30    2.29
  -2  -2  -4  207.54    5.42
   2  -2   4  210.47    5.41
   2  -2   4  193.83    6.11
   2  -2   4  214.30    5.50
  -2  -2  -4  188.94    6.33
   2   2   4  206.51    5.45
  -2   2  -4  208.01    5.47
   3  -2   4   29.39    0.86
  -3  -2  -4   29.18    0.87
   3  -2   4   29.74    0.87
   3  -2   4   30.47    0.90
  -3  -2  -4   28.19    0.93
   3   2   4   27.91    0.89
  -3   2  -4   29.28    0.90
   4  -2   4    1.82    0.10
  -4  -2  -4    1.76    0.13
  -4  -2  -4    1.82    0.14
   4  -2   4    1.81    0.14
  -4   2  -4    1.80    0.14
   4   2   4    1.77    0.15
   5  -2   4   15.48    0.55
  -5  -2  -4   14.68    0.58
  -5  -2  -4   14.34    0.51
  -5   2  -4   14.91    0.53
   5   2   4   14.98    0.56
  -6  -2  -4    1.46    0.13
  -6  -2  -4    1.66    0.16
   6  -2   4    1.89    0.17
   6   2   4    1.47    0.17
  -6   2  -4    1.97    0.15
  -7  -2  -4   31.20    1.01
  -7  -2  -4   32.81    1.15
   7  -2   4   32.49    1.06
   7   2   4   32.64    1.07
  -7   2  -4   31.86    1.01
   8  -2   4    6.61    0.37
  -8  -2  -4    6.42    0.34
  -8   2  -4    7.28    0.43
   8   2   4    6.78    0.38
  -8   2  -4    7.58    0.35
  -9  -2  -4   30.92    1.03
   9  -2   4   31.43    1.09
   9   2   4   29.55    1.09
  -9   2  -4   32.82    1.03
 -10  -2  -4    5.56    0.33
  10  -2   4    4.57    0.34
 -10   2  -4    5.29    0.31
  10   2   4    5.33    0.37
 -11  -2  -4    5.76    0.36
  11  -2   4    5.93    0.41
 -11   2  -4    6.42    0.36
  11   2   4    5.93    0.41
  12  -2   4    1.33    0.24
 -12  -2  -4    1.39    0.21
  12   2   4    1.56    0.26
 -12   2  -4    1.58    0.22
 -13  -3   4    0.67    0.19
  13  -3  -4    0.28    0.13
 -12  -3   4   32.35    1.21
  12  -3  -4   31.51    1.15
 -12   3   4   32.77    1.14
 -11  -3   4   25.11    0.96
  11  -3  -4   23.63    0.91
 -11   3   4   23.98    0.89
  10  -3  -4   30.32    1.06
 -10  -3   4   29.52    1.09
 -10   3   4   30.84    1.03
  10   3  -4   31.06    1.01
  -9  -3   4   26.42    0.98
   9  -3  -4   28.21    0.96
  -9   3   4   27.90    0.92
   9   3  -4   27.00    0.89
   8  -3  -4    4.23    0.28
  -8  -3   4    4.84    0.30
  -8   3   4    4.24    0.25
   8   3  -4    4.54    0.24
   7  -3  -4   74.92    2.11
  -7  -3   4   71.71    2.14
  -7  -3   4   70.66    2.37
   7   3  -4   71.37    2.34
  -7   3   4   76.14    2.37
   7   3  -4   73.44    2.03
  -7   3   4   73.34    2.07
  -6  -3   4   25.85    0.99
  -6  -3   4   26.45    0.96
   6  -3  -4   26.42    0.87
  -6  -3   4   26.14    0.89
   6   3  -4   26.52    0.79
  -6   3   4   26.20    0.82
   6   3  -4   26.17    0.97
  -5  -3   4   29.77    1.00
   5  -3  -4   31.66    0.99
  -5  -3   4   31.66    1.08
  -5  -3   4   31.65    1.12
  -5   3   4   30.97    1.06
   5   3  -4   32.24    1.10
  -5   3   4   31.28    0.94
   5   3  -4   32.02    0.89
  -4  -3   4   26.98    0.96
  -4  -3   4   26.08    0.87
  -4  -3   4   26.42    0.92
   4  -3  -4   27.53    0.86
  -4   3   4   27.11    0.90
   4   3  -4   27.64    0.75
   4   3  -4   27.20    0.95
  -4   3   4   25.94    0.80
   3  -3  -4    6.36    0.29
  -3  -3   4    6.46    0.32
  -3  -3   4    6.76    0.31
  -3  -3   4    6.16    0.32
   3   3  -4    6.59    0.32
   3   3  -4    6.57    0.20
  -3   3   4    6.21    0.25
  -2  -3   4   15.22    0.56
  -2  -3   4   15.47    0.55
  -2  -3   4   13.93    0.58
   2  -3  -4   15.91    0.54
   2   3  -4   15.73    0.59
  -2   3   4   16.28    0.49
  -1  -3   4  143.37    3.91
  -1  -3   4  142.62    4.05
  -1  -3   4  148.74    3.75
   1  -3  -4  140.37    3.88
  -1   3   4  145.64    3.83
  -1   3   4  146.57    3.87
   1   3  -4  143.59    4.26
  -1   3   4  142.56    4.17
   0  -3  -4   32.09    0.99
   0  -3   4   32.49    1.00
   0  -3  -4   32.45    0.93
   0  -3  -4   32.26    0.99
   0  -3   4   32.42    0.89
   0  -3   4   32.13    1.00
   0   3   4   32.50    0.92
   0   3   4   32.72    0.97
   0   3   4   34.03    0.98
   0   3  -4   32.81    1.08
  -1  -3  -4   21.76    0.67
  -1  -3  -4   20.98    0.63
   1  -3   4   21.46    0.62
   1  -3   4   21.34    0.68
   1  -3   4   20.64    0.69
  -1   3  -4   20.54    0.75
   1   3   4   20.60    0.68
   1   3   4   21.38    0.65
   2  -3   4   32.16    0.97
   2  -3   4   31.59    0.91
  -2  -3  -4   30.57    0.98
  -2  -3  -4   31.79    0.91
  -2   3  -4   31.82    1.07
   2   3   4   31.07    0.96
   2   3   4   31.16    0.96
   3  -3   4   39.26    1.12
  -3  -3  -4   38.10    1.21
   3  -3   4   39.62    1.15
  -3  -3  -4   37.19    1.10
   3   3   4   38.27    1.19
  -3   3  -4   39.78    1.15
   3   3   4   36.42    1.15
  -4  -3  -4    0.39    0.07
  -4  -3  -4    0.45    0.08
   4  -3   4    0.27    0.07
   4   3   4    0.25    0.08
  -4   3  -4    0.36    0.07
   5  -3   4    5.57    0.28
  -5  -3  -4    5.50    0.29
  -5  -3  -4    5.10    0.25
   5   3   4    5.31    0.29
  -5   3  -4    5.35    0.26
  -6  -3  -4   16.50    0.49
  -6  -3  -4   16.67    0.57
   6  -3   4   15.50    0.60
  -6  -3  -4   16.74    0.66
   6   3   4   16.18    0.63
  -6   3  -4   15.62    0.57
  -7  -3  -4   58.58    1.69
   7  -3   4   58.13    1.73
  -7  -3  -4   57.64    1.90
  -7   3  -4   56.97    1.68
   7   3   4   58.26    1.76
  -8  -3  -4   40.58    1.27
   8  -3   4   40.10    1.32
  -8   3  -4   41.25    1.26
   8   3   4   41.44    1.34
  -9  -3  -4   19.42    0.72
   9  -3   4   19.86    0.77
   9   3   4   19.23    0.78
  -9   3  -4   18.44    0.69
 -10  -3  -4    0.52    0.13
  10  -3   4    0.61    0.15
 -10   3  -4    0.65    0.13
  10   3   4    0.47    0.15
 -11  -3  -4   33.50    1.15
  11  -3   4   35.10    1.23
 -11   3  -4   33.99    1.13
  11   3   4   31.73    1.22
  12  -3   4    8.86    0.53
 -12  -3  -4    8.92    0.48
  12   3   4    7.54    0.51
 -12   3  -4    9.21    0.47
 -12  -4   4    0.09    0.12
  12  -4  -4    0.07    0.11
  11  -4  -4   11.94    0.58
 -11  -4   4   12.32    0.61
 -11   4   4   12.14    0.59
 -10  -4   4   11.82    0.58
  10  -4  -4   12.72    0.58
 -10   4   4   11.92    0.52
   9  -4  -4    2.21    0.25
  -9  -4   4    2.63    0.29
  -9   4   4    2.87    0.21
   9   4  -4    2.68    0.20
   8  -4  -4    0.93    0.17
  -8  -4   4    0.97    0.17
  -8  -4   4    0.94    0.18
  -8   4   4    1.27    0.15
   8   4  -4    0.77    0.12
  -7  -4   4    2.66    0.22
  -7  -4   4    2.56    0.26
   7  -4  -4    3.16    0.24
  -7  -4   4    2.60    0.24
   7   4  -4    2.27    0.23
  -7   4   4    2.78    0.18
   7   4  -4    2.11    0.16
  -6  -4   4    6.82    0.38
  -6  -4   4    6.94    0.41
   6  -4  -4    7.18    0.36
  -6  -4   4    6.35    0.34
  -6   4   4    6.56    0.29
   6   4  -4    6.71    0.27
   6   4  -4    7.10    0.39
  -5  -4   4   12.81    0.59
  -5  -4   4   12.72    0.55
   5  -4  -4   12.91    0.52
  -5  -4   4   12.90    0.52
   5   4  -4   12.31    0.41
   5   4  -4   12.71    0.56
  -5   4   4   13.04    0.44
   4  -4  -4   19.25    0.68
  -4  -4   4   19.01    0.68
  -4  -4   4   19.13    0.76
  -4  -4   4   19.87    0.72
   4   4  -4   18.72    0.74
  -4   4   4   19.53    0.59
   4   4  -4   18.94    0.56
  -3  -4   4    1.18    0.14
  -3  -4   4    1.11    0.14
   3  -4  -4    1.14    0.14
  -3  -4   4    1.53    0.19
  -3  -4   4    1.33    0.08
   3   4  -4    1.56    0.18
   3   4  -4    1.39    0.07
  -3   4   4    1.16    0.09
  -2  -4   4    1.97    0.16
   2  -4  -4    2.08    0.16
  -2  -4   4    2.20    0.18
  -2  -4   4    2.03    0.09
  -2  -4   4    2.07    0.16
  -2   4   4    2.16    0.11
  -2   4   4    2.03    0.14
   2   4  -4    1.89    0.17
  -1  -4   4  127.30    3.91
  -1  -4   4  133.82    3.43
  -1  -4   4  132.91    3.58
   1  -4  -4  129.46    3.46
  -1  -4   4  126.53    3.69
   1  -4  -4  132.78    3.57
  -1   4   4  133.25    3.82
   1   4  -4  132.11    3.91
  -1   4   4  129.82    3.45
  -1   4   4  129.34    3.55
   0  -4   4   23.84    0.79
   0  -4   4   23.82    0.69
   0  -4  -4   23.29    0.79
   0  -4  -4   23.96    0.69
   0  -4  -4   23.22    0.78
   0  -4   4   26.99    0.80
   0  -4   4   23.58    0.87
   0   4   4   26.41    0.79
   0   4  -4   23.22    0.86
   0   4   4   24.04    0.77
   1  -4   4    1.75    0.12
  -1  -4  -4    2.36    0.12
   1  -4   4    2.13    0.16
  -1  -4  -4    2.44    0.15
   1   4   4    2.33    0.13
  -1   4  -4    2.02    0.18
   1   4   4    2.60    0.18
   2  -4   4   28.41    0.90
  -2  -4  -4   29.31    0.83
   2  -4   4   28.49    0.85
  -2  -4  -4   29.12    0.94
  -2   4  -4   28.20    1.02
   2   4   4   28.65    0.90
   2   4   4   28.63    0.91
  -3  -4  -4  179.80    5.34
   3  -4   4  179.74    4.90
  -3  -4  -4  187.64    4.88
   3  -4   4  182.35    4.86
  -3   4  -4  179.14    4.91
   3   4   4  187.09    4.92
  -3   4  -4  182.79    5.44
   3   4   4  181.90    5.32
  -4  -4  -4    1.69    0.12
   4  -4   4    1.52    0.14
  -4  -4  -4    1.72    0.15
   4   4   4    1.49    0.17
  -4   4  -4    1.10    0.13
   4   4   4    1.71    0.14
  -5  -4  -4   17.96    0.69
  -5  -4  -4   17.49    0.60
   5  -4   4   17.44    0.63
   5   4   4   18.06    0.66
   5   4   4   18.58    0.68
  -5   4  -4   18.11    0.62
  -6  -4  -4   10.37    0.49
   6  -4   4    9.34    0.43
  -6  -4  -4   10.81    0.42
  -6  -4  -4   10.38    0.35
   6   4   4   10.33    0.47
  -6   4  -4    9.96    0.41
  -7  -4  -4   20.34    0.72
   7  -4   4   20.57    0.76
   7   4   4   21.65    0.79
  -7   4  -4   20.84    0.71
  -8  -4  -4   83.86    2.40
   8  -4   4   86.22    2.46
  -8   4  -4   84.47    2.38
   8   4   4   80.65    2.47
   9  -4   4    0.11    0.09
  -9  -4  -4    0.09    0.07
  -9   4  -4    0.27    0.09
   9   4   4    0.15    0.10
  10  -4   4    2.33    0.28
 -10  -4  -4    2.20    0.25
  10   4   4    1.89    0.26
 -10   4  -4    2.76    0.22
  11  -4   4    1.03    0.20
 -11  -4  -4    1.29    0.20
 -11   4  -4    1.17    0.18
  11   4   4    1.27    0.22
  12  -4   4    0.15    0.12
 -12  -4  -4    0.25    0.12
  12   4   4    0.09    0.11
 -12   4  -4    0.22    0.10
  12  -5  -4    8.53    0.51
 -12  -5   4    8.42    0.53
  11  -5  -4    4.06    0.33
 -11  -5   4    3.84    0.33
 -10  -5   4   18.70    0.79
  10  -5  -4   18.00    0.76
  -9  -5   4   17.41    0.74
   9  -5  -4   17.97    0.73
  -9  -5   4   17.90    0.80
  -8  -5   4   18.42    0.75
   8  -5  -4   17.85    0.73
  -8  -5   4   18.79    0.81
  -8   5   4   19.92    0.66
   7  -5  -4   51.30    1.58
  -7  -5   4   50.00    1.58
  -7  -5   4   50.91    1.67
   7   5  -4   50.67    1.45
  -7   5   4   49.42    1.45
   6  -5  -4   15.48    0.65
  -6  -5   4   18.06    0.67
  -6  -5   4   17.12    0.76
  -6  -5   4   16.28    0.69
  -6   5   4   15.64    0.55
   6   5  -4   17.80    0.73
   6   5  -4   17.05    0.55
  -5  -5   4   26.75    0.91
   5  -5  -4   26.20    0.92
  -5  -5   4   26.50    0.96
  -5  -5   4   27.83    1.04
   5   5  -4   27.29    1.01
  -5   5   4   25.60    0.79
   5   5  -4   27.50    0.80
  -4  -5   4    0.09    0.06
   4  -5  -4    0.04    0.05
  -4  -5   4    0.06    0.05
  -4  -5   4    0.11    0.06
   4   5  -4    0.12    0.04
  -4   5   4    0.10    0.04
   4   5  -4    0.10    0.06
  -3  -5   4   18.86    0.59
   3  -5  -4   20.72    0.55
  -3  -5   4   19.62    0.72
   3  -5  -4   20.03    0.72
  -3  -5   4   19.83    0.80
  -3  -5   4   19.84    0.70
  -3   5   4   19.21    0.73
   3   5  -4   19.03    0.77
   3   5  -4   21.49    0.59
  -3   5   4   19.70    0.57
  -2  -5   4    0.08    0.06
   2  -5  -4    0.12    0.03
  -2  -5   4    0.12    0.07
  -2  -5   4    0.08    0.03
  -2  -5   4   -0.01    0.04
   2  -5  -4    0.17    0.03
   2  -5  -4    0.07    0.06
   2   5  -4    0.06    0.06
  -2   5   4    0.18    0.03
  -2   5   4    0.17    0.06
  -1  -5   4    1.50    0.09
  -1  -5   4    1.24    0.14
   1  -5  -4    1.00    0.06
   1  -5  -4    1.00    0.07
  -1  -5   4    1.58    0.13
  -1  -5   4    1.94    0.22
   1  -5  -4    0.74    0.12
  -1   5   4    0.98    0.12
  -1   5   4    0.94    0.13
   1   5  -4    1.56    0.18
   0  -5  -4    0.27    0.09
   0  -5  -4    0.35    0.08
   0  -5   4    0.18    0.06
   0  -5  -4    0.34    0.04
   0  -5   4    0.19    0.05
   0  -5   4    0.16    0.07
   0   5  -4    0.07    0.06
   0   5   4    0.32    0.09
   0   5   4    0.27    0.06
   1  -5   4   14.31    0.49
  -1  -5  -4   15.23    0.45
  -1  -5  -4   16.07    0.59
   1  -5   4   13.47    0.53
  -1  -5  -4   15.44    0.56
   1   5   4   15.33    0.53
  -1   5  -4   14.33    0.62
   1   5   4   15.17    0.56
   2  -5   4   38.84    1.13
   2  -5   4   39.94    1.18
  -2  -5  -4   36.89    1.25
  -2  -5  -4   38.57    1.09
   2   5   4   38.17    1.21
  -2   5  -4   39.28    1.34
   2   5   4   39.30    1.20
  -3  -5  -4   13.71    0.55
   3  -5   4   14.41    0.52
   3  -5   4   14.58    0.51
  -3  -5  -4   14.42    0.47
  -3   5  -4   13.82    0.52
  -3   5  -4   14.50    0.64
   3   5   4   14.28    0.55
   3   5   4   13.89    0.52
  -4  -5  -4   44.36    1.45
  -4  -5  -4   44.52    1.27
   4  -5   4   44.27    1.32
  -4   5  -4   43.43    1.31
   4   5   4   43.90    1.36
  -4   5  -4   42.59    1.53
   4   5   4   44.56    1.40
   5  -5   4    0.63    0.12
  -5  -5  -4    0.61    0.09
  -5  -5  -4    0.58    0.12
   5   5   4    0.55    0.12
  -5   5  -4    0.64    0.11
  -6  -5  -4   32.84    1.02
   6  -5   4   32.13    1.07
  -6  -5  -4   32.69    1.18
   6   5   4   32.99    1.10
  -6   5  -4   32.83    1.02
   7  -5   4    5.41    0.32
  -7  -5  -4    4.92    0.28
  -7   5  -4    4.97    0.27
   7   5   4    4.97    0.32
   8  -5   4    5.26    0.34
  -8  -5  -4    5.09    0.30
   8   5   4    5.11    0.35
  -8   5  -4    4.94    0.28
  -9  -5  -4    5.61    0.33
   9  -5   4    6.16    0.39
   9   5   4    6.54    0.41
  -9   5  -4    5.89    0.32
  10  -5   4    0.15    0.11
 -10  -5  -4    0.06    0.09
 -10   5  -4    0.25    0.09
  10   5   4    0.17    0.12
  11  -5   4    4.32    0.36
 -11  -5  -4    4.17    0.32
  11   5   4    4.38    0.37
 -11   5  -4    4.16    0.29
 -12  -6   4    0.49    0.17
  12  -6  -4    0.46    0.17
  11  -6  -4   13.48    0.66
 -11  -6   4   13.58    0.69
 -10  -6   4   17.63    0.78
  10  -6  -4   17.24    0.76
  -9  -6   4    3.91    0.34
   9  -6  -4    3.21    0.34
  -9  -6   4    3.31    0.29
   8  -6  -4   13.37    0.61
  -8  -6   4   13.69    0.61
  -8  -6   4   13.20    0.65
  -7  -6   4    4.56    0.32
  -7  -6   4    4.55    0.33
   7  -6  -4    4.49    0.33
   6  -6  -4   25.26    0.95
  -6  -6   4   26.75    1.00
  -6  -6   4   28.15    1.10
  -6  -6   4   27.99    0.96
   6   6  -4   26.37    0.83
   6   6  -4   26.23    1.04
  -5  -6   4   24.30    0.92
  -5  -6   4   25.33    1.02
   5  -6  -4   24.05    0.90
  -5  -6   4   25.85    0.89
  -5   6   4   27.06    0.75
   5   6  -4   25.10    0.77
   5   6  -4   24.82    0.98
  -4  -6   4    3.23    0.28
   4  -6  -4    3.31    0.25
  -4  -6   4    3.51    0.18
  -4  -6   4    3.45    0.24
  -4  -6   4    3.58    0.25
  -4   6   4    3.29    0.13
   4   6  -4    3.36    0.17
   4   6  -4    3.42    0.27
  -4   6   4    3.72    0.27
  -3  -6   4    6.91    0.35
  -3  -6   4    6.57    0.40
  -3  -6   4    7.04    0.27
  -3  -6   4    6.80    0.35
   3  -6  -4    6.55    0.36
  -3   6   4    6.46    0.35
   3   6  -4    6.79    0.39
  -2  -6   4    0.46    0.12
  -2  -6   4    0.26    0.06
  -2  -6   4    0.39    0.09
   2  -6  -4    0.40    0.11
  -2  -6   4    0.31    0.09
   2   6  -4    0.26    0.09
  -2   6   4    0.27    0.08
  -1  -6   4    8.95    0.33
  -1  -6   4    8.77    0.40
   1  -6  -4    9.02    0.27
   1  -6  -4    9.50    0.43
   1  -6  -4    9.24    0.25
  -1  -6   4    7.75    0.45
   1   6  -4    8.61    0.45
  -1   6   4    9.24    0.40
   0  -6  -4   76.99    2.27
   0  -6   4   78.91    2.50
   0  -6  -4   78.38    2.07
   0  -6   4   77.38    2.23
   0  -6  -4   78.49    2.40
   0  -6   4   78.93    2.15
   0   6  -4   76.73    2.48
   0   6   4   77.54    2.37
   0   6   4   79.95    2.26
  -1  -6  -4   46.82    1.43
   1  -6   4   45.57    1.32
  -1  -6  -4   44.51    1.47
   1  -6   4   44.59    1.37
  -1  -6  -4   45.76    1.25
  -1   6  -4   46.41    1.56
   1   6   4   45.98    1.40
   1   6   4   45.58    1.44
  -2  -6  -4    1.37    0.17
  -2  -6  -4    1.36    0.09
   2  -6   4    1.00    0.13
   2  -6   4    1.26    0.15
   2   6   4    0.91    0.14
   2   6   4    1.23    0.12
  -2   6  -4    1.42    0.21
   3  -6   4   26.12    0.84
  -3  -6  -4   24.92    0.93
  -3  -6  -4   26.70    0.79
   3  -6   4   25.95    0.84
   3   6   4   25.82    0.89
  -3   6  -4   26.89    1.03
   3   6   4   25.79    0.90
  -3   6  -4   26.15    0.85
  -4  -6  -4    2.96    0.23
  -4  -6  -4    3.24    0.18
   4  -6   4    3.35    0.22
  -4   6  -4    3.38    0.30
  -4   6  -4    3.11    0.20
   4   6   4    3.49    0.25
  -5  -6  -4   34.12    1.21
   5  -6   4   32.99    1.09
  -5  -6  -4   36.30    1.04
  -5   6  -4   33.52    1.05
   5   6   4   32.97    1.12
  -6  -6  -4    5.54    0.28
   6  -6   4    5.42    0.32
   6   6   4    5.19    0.33
  -6   6  -4    5.67    0.28
  -7  -6  -4   21.91    0.74
   7  -6   4   20.27    0.79
   7   6   4   19.95    0.81
  -7   6  -4   21.39    0.72
  -8  -6  -4   22.59    0.79
   8  -6   4   22.08    0.85
   8   6   4   21.43    0.87
  -8   6  -4   22.35    0.76
  -9  -6  -4    8.47    0.43
   9  -6   4    8.71    0.48
   9   6   4    8.05    0.48
  -9   6  -4    8.77    0.40
  10  -6   4    8.72    0.49
 -10  -6  -4    8.15    0.44
 -10   6  -4    8.44    0.41
  10   6   4    7.35    0.48
  11  -6   4    0.64    0.18
 -11  -6  -4    0.57    0.15
  11   6   4    0.64    0.19
 -11   6  -4    0.47    0.13
 -11  -7   4    0.30    0.15
  11  -7  -4    0.03    0.11
 -10  -7   4    3.50    0.32
  10  -7  -4    3.24    0.36
  -9  -7   4    0.29    0.13
  -9  -7   4    0.47    0.15
   9  -7  -4    0.27    0.15
  -8  -7   4    1.62    0.24
  -8  -7   4    1.71    0.24
   8  -7  -4    1.39    0.23
  -7  -7   4    2.51    0.29
   7  -7  -4    2.41    0.29
  -7  -7   4    2.04    0.25
  -6  -7   4   40.76    1.35
  -6  -7   4   41.03    1.41
   6  -7  -4   41.49    1.38
  -5  -7   4    5.65    0.35
  -5  -7   4    6.91    0.37
  -5  -7   4    5.05    0.39
   5  -7  -4    5.48    0.36
  -5  -7   4    5.88    0.28
   5   7  -4    5.70    0.38
  -4  -7   4   20.25    0.67
  -4  -7   4   21.23    0.79
  -4  -7   4   21.11    0.90
  -4  -7   4   21.38    0.77
   4  -7  -4   20.38    0.79
   4   7  -4   20.25    0.85
   4   7  -4   19.73    0.65
  -3  -7   4    4.44    0.22
  -3  -7   4    5.25    0.30
  -3  -7   4    4.58    0.35
  -3  -7   4    5.20    0.30
   3  -7  -4    4.20    0.30
   3   7  -4    5.16    0.34
  -2  -7   4   33.06    0.98
  -2  -7   4   32.68    1.07
   2  -7  -4   30.82    1.10
  -2  -7   4   35.04    1.25
   2   7  -4   32.11    1.20
   1  -7  -4    2.61    0.23
  -1  -7   4    2.27    0.20
  -1  -7   4    3.00    0.18
  -1  -7   4    2.78    0.26
   1   7  -4    2.85    0.25
  -1   7   4    2.83    0.21
   0  -7  -4   11.30    0.51
   0  -7  -4   11.48    0.35
   0  -7   4   12.12    0.44
   0  -7  -4   11.21    0.52
   0  -7   4   11.95    0.49
   0  -7   4   12.27    0.59
   0   7  -4   12.11    0.58
   0   7   4   11.41    0.51
   0   7   4   12.24    0.50
  -1  -7  -4   34.48    1.19
  -1  -7  -4   33.92    0.96
   1  -7   4   32.90    1.08
  -1  -7  -4   34.35    1.16
   1  -7   4   34.96    1.05
   1   7   4   35.23    1.14
  -1   7  -4   34.33    1.27
  -2  -7  -4    7.85    0.28
   2  -7   4    7.78    0.35
  -2  -7  -4    7.56    0.39
   2  -7   4    8.04    0.36
  -2  -7  -4    7.58    0.42
   2   7   4    7.46    0.39
  -2   7  -4    6.90    0.44
   3  -7   4   12.56    0.49
   3  -7   4   12.05    0.50
  -3  -7  -4   13.19    0.44
  -3  -7  -4   12.90    0.57
   3   7   4   12.42    0.55
  -3   7  -4   12.62    0.49
  -3   7  -4   12.66    0.63
   4  -7   4    9.68    0.43
  -4  -7  -4   10.12    0.38
  -4  -7  -4    9.30    0.51
   4   7   4    9.28    0.46
  -4   7  -4    9.66    0.40
   5  -7   4    4.46    0.29
  -5  -7  -4    4.66    0.24
   5   7   4    4.01    0.30
  -5   7  -4    4.08    0.24
  -6  -7  -4   26.25    0.85
   6  -7   4   26.17    0.92
  -6   7  -4   25.30    0.83
   6   7   4   25.32    0.95
   7  -7   4    2.72    0.29
  -7  -7  -4    2.77    0.21
   7   7   4    2.87    0.31
  -7   7  -4    2.75    0.20
  -8  -7  -4    0.35    0.11
   8  -7   4    0.24    0.12
  -8   7  -4    0.28    0.09
   8   7   4    0.44    0.15
   9  -7   4   10.60    0.55
  -9  -7  -4   10.74    0.50
   9   7   4   10.11    0.56
  -9   7  -4   10.25    0.46
 -10  -7  -4    9.28    0.48
  10  -7   4   10.14    0.55
  10   7   4    9.44    0.56
 -11  -7  -4    0.01    0.09
  11  -7   4    0.10    0.12
  11   7   4    0.02    0.12
 -11  -8   4   11.24    0.64
  11  -8  -4   10.19    0.60
  10  -8  -4    1.53    0.26
 -10  -8   4    2.40    0.33
  -9  -8   4   10.05    0.59
   9  -8  -4   10.05    0.57
  -9  -8   4    9.60    0.55
  -8  -8   4   17.93    0.77
   8  -8  -4   17.24    0.78
  -8  -8   4   16.43    0.78
  -7  -8   4    0.15    0.10
   7  -8  -4    0.12    0.11
  -7  -8   4    0.12    0.09
   6  -8  -4    4.60    0.36
  -6  -8   4    5.02    0.35
  -6  -8   4    4.86    0.34
  -5  -8   4   58.56    1.84
   5  -8  -4   54.58    1.78
  -5  -8   4   56.05    1.76
  -4  -8   4    4.84    0.39
   4  -8  -4    4.47    0.33
  -4  -8   4    4.94    0.32
  -4  -8   4    5.19    0.33
  -4  -8   4    4.97    0.26
  -3  -8   4    3.93    0.22
  -3  -8   4    3.88    0.34
   3  -8  -4    3.35    0.29
  -3  -8   4    3.63    0.26
  -3  -8   4    4.03    0.27
   3   8  -4    3.80    0.31
  -2  -8   4   12.43    0.53
  -2  -8   4   12.61    0.47
  -2  -8   4   12.94    0.65
   2  -8  -4   12.43    0.58
   2   8  -4   12.09    0.61
   1  -8  -4    1.47    0.22
  -1  -8   4    0.85    0.17
  -1  -8   4    1.31    0.18
  -1  -8   4    1.34    0.15
   1   8  -4    1.06    0.19
   0  -8  -4  134.60    3.97
   0  -8   4  139.42    4.39
   0  -8   4  145.56    3.86
   0  -8   4  145.02    3.92
   0   8  -4  142.57    4.38
   0   8   4  144.05    3.98
  -1  -8  -4    0.39    0.11
   1  -8   4    0.20    0.08
  -1  -8  -4    0.23    0.11
   1  -8   4    0.30    0.09
  -1   8  -4    0.24    0.13
   1   8   4    0.19    0.10
  -2  -8  -4   32.43    1.15
   2  -8   4   32.65    1.04
  -2  -8  -4   34.03    1.26
   2  -8   4   33.02    1.05
  -2  -8  -4   31.99    0.94
  -2   8  -4   32.93    1.26
   2   8   4   31.79    1.11
  -3  -8  -4    3.82    0.19
   3  -8   4    3.69    0.23
  -3  -8  -4    3.32    0.29
   3  -8   4    3.97    0.26
   3   8   4    3.43    0.28
  -3   8  -4    3.68    0.24
  -4  -8  -4   16.77    0.58
   4  -8   4   17.50    0.67
  -4   8  -4   16.84    0.61
   4   8   4   17.70    0.72
  -5  -8  -4   30.25    0.95
   5  -8   4   29.59    1.03
   5   8   4   30.55    1.08
  -5   8  -4   29.75    0.95
   6  -8   4    6.94    0.40
  -6  -8  -4    7.24    0.34
   6   8   4    7.05    0.43
  -6   8  -4    6.82    0.32
  -7  -8  -4    0.60    0.13
   7  -8   4    0.68    0.16
   7   8   4    0.50    0.15
  -8  -8  -4    1.14    0.17
   8  -8   4    0.80    0.18
   8   8   4    1.35    0.24
  -9  -8  -4    0.71    0.15
   9  -8   4    0.78    0.19
   9   8   4    0.96    0.22
 -10  -8  -4    7.45    0.43
  10  -8   4    7.26    0.48
  10   8   4    7.28    0.49
 -10  -9   4    1.23    0.25
  10  -9  -4    1.14    0.25
   9  -9  -4    7.10    0.49
  -9  -9   4    6.65    0.46
   8  -9  -4   -0.15    0.10
  -8  -9   4    0.00    0.08
  -8  -9   4    0.00    0.08
  -7  -9   4    2.01    0.26
   7  -9  -4    2.00    0.29
  -7  -9   4    2.21    0.29
  -6  -9   4    3.59    0.31
  -6  -9   4    4.39    0.33
   6  -9  -4    3.89    0.34
   5  -9  -4   12.12    0.62
  -5  -9   4   12.89    0.60
  -5  -9   4   13.91    0.63
  -4  -9   4   10.59    0.49
   4  -9  -4    7.58    0.47
  -3  -9   4    0.08    0.06
  -3  -9   4    0.07    0.08
  -3  -9   4    0.05    0.07
   3  -9  -4   -0.01    0.07
   2  -9  -4   11.54    0.57
  -2  -9   4   11.76    0.47
  -2  -9   4   11.78    0.53
   1  -9  -4    0.81    0.18
  -1  -9   4    0.37    0.15
  -1  -9   4    0.24    0.10
  -1  -9   4    0.46    0.10
   0  -9   4    0.54    0.11
   0  -9   4    0.47    0.17
   0  -9  -4    0.37    0.15
   0  -9   4    0.37    0.11
  -1  -9  -4    2.21    0.27
   1  -9   4    2.10    0.19
   1  -9   4    1.98    0.21
   1   9   4    2.54    0.28
  -2  -9  -4    1.71    0.25
   2  -9   4    1.83    0.21
   2  -9   4    1.74    0.18
   2   9   4    1.58    0.23
  -3  -9  -4    0.58    0.16
   3  -9   4    1.30    0.18
   3  -9   4    1.04    0.14
  -3   9  -4    0.93    0.14
   3   9   4    0.59    0.15
  -4  -9  -4   15.07    0.54
  -4  -9  -4   15.95    0.73
   4  -9   4   15.59    0.64
   4   9   4   15.24    0.68
  -5  -9  -4    0.06    0.06
   5  -9   4   -0.07    0.07
   5   9   4    0.01    0.09
   6  -9   4    0.82    0.17
  -6  -9  -4    0.58    0.12
   6   9   4    0.81    0.19
  -7  -9  -4    0.01    0.06
   7  -9   4   -0.01    0.09
   7   9   4    0.03    0.10
  -8  -9  -4    0.03    0.08
   8  -9   4    0.14    0.12
   8   9   4   -0.05    0.10
   9  -9   4    0.53    0.17
  -9  -9  -4    0.54    0.14
   9   9   4    0.79    0.21
   9 -10  -4    0.03    0.12
  -9 -10   4   -0.08    0.09
   8 -10  -4    0.85    0.22
  -8 -10   4    0.69    0.18
  -7 -10   4    1.70    0.26
   7 -10  -4    2.15    0.30
  -6 -10   4    0.60    0.16
   6 -10  -4    0.62    0.19
  -6 -10   4    0.66    0.17
  -5 -10   4    6.44    0.42
  -5 -10   4    8.05    0.46
   5 -10  -4    6.35    0.45
  -4 -10   4    0.82    0.18
   4 -10  -4    0.56    0.17
  -4 -10   4    0.69    0.16
  -3 -10   4   12.36    0.57
   3 -10  -4   13.29    0.65
   2 -10  -4   16.41    0.77
  -2 -10   4   18.44    0.72
   1 -10  -4   35.66    1.31
  -1 -10   4   37.36    1.18
  -1 -10   4   37.99    1.23
   0 -10  -4   28.45    1.10
   0 -10   4   30.40    1.00
   0 -10   4   28.81    0.98
  -1 -10  -4    0.42    0.16
   1 -10   4    0.48    0.13
   1  10   4    0.24    0.12
  -2 -10  -4    6.49    0.45
   2 -10   4    7.06    0.38
   2  10   4    7.27    0.45
   3 -10   4    1.70    0.23
  -3 -10  -4    1.75    0.27
   3  10   4    1.50    0.23
   4 -10   4    2.79    0.30
  -4 -10  -4    2.40    0.32
   4  10   4    2.78    0.32
  -5 -10  -4    8.36    0.52
   5 -10   4    8.23    0.45
   5  10   4    7.56    0.48
   6 -10   4    0.52    0.15
  -6 -10  -4    0.32    0.16
   6  10   4    0.37    0.15
   7 -10   4    0.39    0.14
   7  10   4    0.30    0.14
   8 -10   4    7.90    0.49
  -8 -10  -4    8.02    0.44
   8  10   4    7.39    0.52
  -8 -11   4    0.09    0.12
   8 -11  -4   -0.08    0.12
  -7 -11   4   12.44    0.65
   7 -11  -4   11.55    0.66
   6 -11  -4   15.21    0.75
  -6 -11   4   13.13    0.67
  -5 -11   4    3.28    0.30
   5 -11  -4    3.29    0.38
  -4 -11   4    2.90    0.31
   4 -11  -4    3.23    0.38
  -3 -11   4    0.02    0.08
   3 -11  -4    0.00    0.10
   2 -11  -4    6.91    0.47
   1 -11  -4    5.13    0.40
   0 -11   4    0.41    0.12
   0 -11  -4    0.45    0.17
   1 -11   4    8.40    0.43
  -1 -11  -4    6.34    0.46
  -2 -11  -4    1.12    0.24
   2 -11   4    0.83    0.17
   2  11   4    0.69    0.19
  -3 -11  -4    6.48    0.46
   3 -11   4    6.38    0.40
   3  11   4    6.40    0.44
  -4 -11  -4    2.42    0.34
   4 -11   4    2.23    0.27
   4  11   4    2.39    0.30
  -5 -11  -4    6.92    0.50
   5 -11   4    7.41    0.45
   5  11   4    7.07    0.48
  -6 -11  -4    0.02    0.12
   6 -11   4    0.09    0.11
   6  11   4    0.23    0.14
  -7 -11  -4   12.25    0.71
   7 -11   4   13.03    0.65
   7  11   4   12.30    0.68
   7 -12  -4   -0.03    0.14
   6 -12  -4   13.94    0.75
   5 -12  -4    0.88    0.22
   4 -12  -4    0.87    0.22
   3 -12  -4   15.90    0.79
   2 -12  -4    0.28    0.16
   1 -12  -4    2.87    0.36
   0 -12  -4    0.49    0.18
   1 -12   4    1.54    0.25
  -1 -12  -4    1.94    0.30
   2 -12   4    3.51    0.30
  -2 -12  -4    2.87    0.37
  -3 -12  -4    8.24    0.54
   3 -12   4    7.40    0.45
   3  12   4    6.80    0.49
   4 -12   4    0.50    0.16
  -4 -12  -4    0.29    0.15
   4  12   4    0.29    0.16
   5 -12   4    3.21    0.34
  -5 -12  -4    2.50    0.37
   5  12   4    3.22    0.38
   6 -12   4    2.02    0.29
  -6 -12  -4    1.44    0.29
   6  12   4    1.68    0.29
   5 -13  -4    0.87    0.23
   4 -13  -4    3.22    0.40
   3 -13  -4    1.70    0.29
   2 -13  -4    2.81    0.38
   1 -13  -4   14.39    0.77
   0 -13  -4    1.25    0.26
  -1 -13  -4    5.83    0.47
  -2 -13  -4    0.67    0.22
   3 -13   4    9.72    0.55
  -3 -13  -4   11.68    0.68
  -4 -13  -4    3.03    0.41
   4 -13   4    4.03    0.36
   4  13   4    3.74    0.43
   2 -14  -4    1.06    0.26
   1 -14  -4    0.14    0.14
   0 -14  -4    2.04    0.34
  -1 -14  -4    0.63    0.22
 -13   0   5    0.10    0.11
  12   0  -5   -0.06    0.06
 -12   0   5   -0.01    0.08
 -11   0   5    0.01    0.08
  11   0  -5   -0.02    0.06
 -10   0   5    0.02    0.07
  10   0  -5   -0.07    0.05
  -9   0   5    0.00    0.06
   9   0  -5    0.07    0.06
   8   0  -5   -0.01    0.04
  -8   0   5   -0.02    0.05
   7   0  -5    0.22    0.07
  -7   0   5    0.03    0.06
  -7   0   5   -0.04    0.04
  -6   0   5   -0.04    0.04
  -6   0   5    0.00    0.02
   6   0  -5   -0.03    0.04
   6   0  -5    0.11    0.05
   5   0  -5    0.03    0.04
   5   0  -5    0.03    0.05
  -5   0   5    0.06    0.06
  -5   0   5    0.05    0.06
  -4   0   5   -0.03    0.03
   4   0  -5   -0.04    0.03
   4   0  -5    0.02    0.04
  -4   0   5   -0.09    0.02
   3   0  -5    0.01    0.03
  -3   0   5    0.03    0.04
  -3   0   5    0.07    0.04
   3   0  -5    0.01    0.02
   2   0  -5   -0.08    0.04
  -2   0   5   -0.05    0.04
  -2   0   5    0.01    0.03
   2   0  -5   -0.04    0.03
   2   0  -5   -0.10    0.02
  -1   0   5    0.02    0.02
   1   0  -5    0.00    0.03
  -1   0   5    0.04    0.04
  -1   0   5   -0.01    0.02
   1   0  -5    0.02    0.02
   1   0  -5    0.01    0.02
   0   0   5    0.06    0.03
   0   0   5    0.03    0.04
   0   0  -5    0.03    0.03
   0   0  -5    0.07    0.02
   1   0   5    0.15    0.04
   1   0   5    0.05    0.04
  -1   0  -5    0.00    0.03
   2   0   5    0.04    0.03
   2   0   5    0.07    0.04
  -2   0  -5   -0.02    0.02
  -2   0  -5    0.05    0.04
  -3   0  -5    0.02    0.02
   3   0   5    0.06    0.04
  -3   0  -5    0.37    0.07
  -4   0  -5   -0.02    0.03
   4   0   5    0.08    0.05
  -5   0  -5    0.15    0.06
   5   0   5    0.07    0.05
  -5   0  -5    0.10    0.05
   6   0   5    0.04    0.05
  -6   0  -5   -0.01    0.04
  -6   0  -5    0.01    0.05
  -7   0  -5    0.00    0.05
   7   0   5    0.00    0.04
  -7   0  -5   -0.03    0.05
  -8   0  -5   -0.03    0.05
   8   0   5   -0.03    0.05
  -9   0  -5    0.03    0.08
   9   0   5   -0.03    0.07
 -10   0  -5   -0.10    0.06
  10   0   5    0.00    0.08
  11   0   5   -0.05    0.07
 -11   0  -5   -0.05    0.07
  12   0   5   -0.08    0.08
 -12   0  -5   -0.10    0.08
  13  -1  -5    0.34    0.14
 -13  -1   5    0.21    0.14
 -13   1   5    0.27    0.13
  12  -1  -5    2.58    0.28
 -12  -1   5    3.28    0.35
 -12   1   5    2.01    0.26
  11  -1  -5    1.33    0.19
 -11  -1   5    1.26    0.20
 -11   1   5    1.61    0.23
  11   1  -5    1.50    0.19
  10  -1  -5    0.55    0.13
 -10  -1   5    0.91    0.17
  10   1  -5    0.56    0.12
 -10   1   5    0.83    0.16
  -9  -1   5    0.98    0.17
   9  -1  -5    0.81    0.14
   9   1  -5    0.75    0.12
  -9   1   5    0.79    0.15
  -8  -1   5    0.01    0.07
   8  -1  -5    0.06    0.06
  -8   1   5    0.07    0.06
   8   1  -5    0.06    0.05
   7  -1  -5    0.07    0.05
  -7  -1   5    0.14    0.07
  -7  -1   5    0.03    0.06
   7   1  -5    0.00    0.04
  -7   1   5    0.07    0.06
  -7   1   5    0.05    0.05
   7   1  -5   -0.01    0.05
  -6  -1   5   10.21    0.45
   6  -1  -5   10.94    0.40
  -6  -1   5   10.55    0.49
  -6   1   5   11.16    0.44
   6   1  -5   10.48    0.37
  -6   1   5    9.74    0.46
   6   1  -5    9.88    0.47
   5  -1  -5    0.87    0.11
  -5  -1   5    1.17    0.15
  -5   1   5    0.91    0.13
   5   1  -5    0.88    0.13
   5   1  -5    0.85    0.08
  -5   1   5    0.69    0.11
  -4  -1   5   57.87    1.84
   4  -1  -5   60.79    1.82
   4  -1  -5   58.97    1.65
  -4  -1   5   58.46    1.72
   4   1  -5   59.13    1.84
   4   1  -5   59.45    1.59
  -4   1   5   57.74    1.69
  -4   1   5   60.19    1.82
   3  -1  -5   18.57    0.64
  -3  -1   5   19.16    0.67
   3  -1  -5   18.31    0.59
  -3  -1   5   19.68    0.65
  -3   1   5   18.58    0.63
   3   1  -5   19.26    0.66
   3   1  -5   19.27    0.53
  -3   1   5   18.08    0.63
   2  -1  -5  197.35    5.13
  -2  -1   5  194.18    5.20
  -2  -1   5  190.94    5.44
  -2  -1   5  197.60    5.65
   2  -1  -5  193.83    5.86
   2   1  -5  198.90    5.05
   2   1  -5  192.64    5.42
   2   1  -5  198.26    5.62
  -2   1   5  175.06    5.74
  -2   1   5  196.91    5.18
   1  -1  -5   28.64    0.82
   1  -1  -5   27.79    0.83
  -1  -1   5   27.31    0.88
  -1  -1   5   27.66    0.88
  -1  -1   5   27.21    0.91
  -1  -1   5   28.22    0.76
  -1   1   5   28.36    0.86
  -1   1   5   27.84    0.81
   1   1  -5   25.85    0.88
   1   1  -5   27.62    0.88
   0  -1   5   15.26    0.56
   0  -1   5   16.27    0.47
   0  -1   5   15.56    0.56
   0   1  -5   15.85    0.54
   0   1   5   16.25    0.54
   0   1   5   16.72    0.51
   0   1  -5   15.16    0.54
   1  -1   5    5.58    0.26
  -1  -1  -5    6.40    0.28
   1  -1   5    6.43    0.23
   1  -1   5    5.93    0.28
  -1   1  -5    6.09    0.27
  -1   1  -5    6.19    0.25
   1   1   5    6.05    0.25
   1   1   5    6.63    0.28
   2  -1   5    0.40    0.06
   2  -1   5    0.16    0.05
   2  -1   5    0.16    0.06
  -2  -1  -5    0.16    0.04
  -2  -1  -5    0.20    0.06
   2   1   5    0.18    0.06
   2   1   5    0.19    0.05
  -2   1  -5    0.18    0.06
   3  -1   5   26.94    0.82
  -3  -1  -5   26.85    0.88
  -3  -1  -5   27.70    0.85
   3  -1   5   27.16    0.86
   3  -1   5   27.05    0.83
  -3  -1  -5   27.28    0.81
  -3   1  -5   26.99    0.86
   3   1   5   28.07    0.85
   4  -1   5   17.26    0.59
  -4  -1  -5   16.60    0.58
  -4  -1  -5   16.54    0.61
  -4   1  -5   17.55    0.60
   4   1   5   16.88    0.60
  -5  -1  -5   17.06    0.59
  -5  -1  -5   16.43    0.63
   5  -1   5   17.41    0.61
   5   1   5   16.68    0.62
  -5   1  -5   17.06    0.60
   6  -1   5   13.05    0.52
  -6  -1  -5   13.46    0.55
  -6  -1  -5   12.87    0.49
   6   1   5   13.36    0.54
  -6   1  -5   12.62    0.49
  -7  -1  -5    2.33    0.21
   7  -1   5    2.44    0.21
  -7  -1  -5    2.40    0.18
   7   1   5    2.40    0.21
  -7   1  -5    2.05    0.21
  -7   1  -5    2.22    0.18
  -8  -1  -5    1.28    0.17
   8  -1   5    0.97    0.16
   8   1   5    1.13    0.19
  -8   1  -5    0.74    0.13
  -9  -1  -5    2.05    0.22
   9  -1   5    1.67    0.23
   9   1   5    1.58    0.22
  -9   1  -5    1.91    0.21
  10  -1   5    0.25    0.12
 -10  -1  -5    0.30    0.11
 -10   1  -5    0.17    0.09
  10   1   5    0.42    0.14
 -11  -1  -5   -0.05    0.07
  11  -1   5    0.00    0.10
  11   1   5    0.02    0.08
 -11   1  -5    0.01    0.08
 -12  -1  -5    0.90    0.19
  12  -1   5    0.92    0.21
 -12   1  -5    0.66    0.16
  12   1   5    0.65    0.19
 -13  -2   5    1.26    0.24
  13  -2  -5    1.34    0.22
 -13   2   5    1.08    0.21
 -12  -2   5    3.89    0.34
  12  -2  -5    3.05    0.27
 -12   2   5    3.31    0.30
  11  -2  -5    0.07    0.08
 -11  -2   5    0.04    0.09
 -11   2   5    0.10    0.09
 -10  -2   5    8.18    0.46
  10  -2  -5    8.38    0.42
 -10   2   5    8.00    0.43
  10   2  -5    7.92    0.40
  -9  -2   5    3.81    0.29
   9  -2  -5    4.13    0.27
  -9   2   5    3.66    0.26
   9   2  -5    4.12    0.24
   8  -2  -5   16.00    0.60
  -8  -2   5   15.51    0.65
  -8   2   5   15.85    0.61
   8   2  -5   16.24    0.56
   7  -2  -5    0.18    0.08
  -7  -2   5    0.26    0.10
  -7  -2   5    0.25    0.09
   7   2  -5    0.19    0.06
  -7   2   5    0.31    0.09
  -6  -2   5   42.13    1.44
  -6  -2   5   43.91    1.33
   6  -2  -5   41.20    1.26
  -6   2   5   41.44    1.27
  -6   2   5   42.20    1.39
   6   2  -5   42.89    1.42
   6   2  -5   41.82    1.19
  -5  -2   5    2.55    0.19
  -5  -2   5    2.54    0.21
   5  -2  -5    2.50    0.18
   5   2  -5    2.67    0.20
  -5   2   5    2.51    0.17
  -5   2   5    2.49    0.18
   5   2  -5    2.75    0.13
  -4  -2   5   12.64    0.50
   4  -2  -5   12.18    0.46
  -4  -2   5   11.97    0.54
   4   2  -5   12.82    0.51
  -4   2   5   13.45    0.47
   4   2  -5   12.54    0.37
  -4   2   5   12.93    0.48
   3  -2  -5    5.10    0.24
  -3  -2   5    4.47    0.26
  -3  -2   5    4.67    0.26
  -3  -2   5    4.57    0.28
  -3   2   5    5.02    0.22
  -3   2   5    5.17    0.24
   3   2  -5    4.66    0.25
   2  -2  -5  197.38    5.18
  -2  -2   5  192.64    5.25
  -2  -2   5  197.97    5.48
  -2  -2   5  198.58    5.73
  -2   2   5  180.83    5.79
   2   2  -5  199.38    5.69
  -2   2   5  196.96    5.20
  -1  -2   5  316.76   10.85
  -1  -2   5  332.93    9.17
  -1  -2   5  358.41    9.24
   1  -2  -5  359.77    9.13
  -1  -2   5  344.88    9.85
  -1   2   5  363.15    9.17
  -1   2   5  372.80    9.14
   1   2  -5  318.76   10.90
   1   2  -5  343.27    9.58
   0  -2   5   70.89    2.27
   0  -2   5   76.52    2.19
   0  -2   5   76.73    2.00
   0  -2   5   74.77    2.13
   0   2  -5   74.77    2.27
   0   2  -5   79.26    2.16
   0   2   5   74.27    2.08
  -1  -2  -5   79.49    2.27
  -1  -2  -5   79.96    2.17
   1  -2   5   79.02    2.11
   1  -2   5   78.82    2.22
   1  -2   5   76.92    2.26
  -1   2  -5   78.50    2.38
   1   2   5   77.70    2.16
   1   2   5   78.56    2.16
   2  -2   5   62.85    1.75
   2  -2   5   63.50    1.82
  -2  -2  -5   63.28    1.88
   2  -2   5   61.71    1.83
  -2  -2  -5   65.25    1.78
   2   2   5   65.94    1.80
  -2   2  -5   62.73    1.83
   3  -2   5    0.09    0.05
  -3  -2  -5    0.02    0.04
  -3  -2  -5    0.03    0.03
   3  -2   5    0.12    0.05
   3  -2   5    0.07    0.03
   3   2   5    0.06    0.05
  -3   2  -5    0.06    0.05
   4  -2   5  116.24    3.36
  -4  -2  -5  118.56    3.29
  -4  -2  -5  123.71    3.58
   4  -2   5  124.33    3.29
   4   2   5  119.55    3.32
  -4   2  -5  123.40    3.32
   5  -2   5    8.32    0.29
   5  -2   5    8.22    0.37
  -5  -2  -5    8.27    0.35
  -5  -2  -5    8.23    0.38
   5   2   5    8.55    0.39
  -5   2  -5    8.68    0.37
  -6  -2  -5    1.23    0.14
   6  -2   5    1.69    0.19
  -6  -2  -5    1.66    0.16
   6   2   5    1.71    0.20
  -6   2  -5    1.78    0.16
  -7  -2  -5    1.85    0.17
   7  -2   5    2.08    0.22
  -7   2  -5    1.99    0.17
   7   2   5    1.83    0.21
   8  -2   5    0.36    0.11
  -8  -2  -5    0.40    0.11
   8   2   5    0.44    0.13
  -8   2  -5    0.52    0.12
  -9  -2  -5    4.26    0.28
   9  -2   5    4.67    0.32
   9   2   5    4.25    0.33
  -9   2  -5    4.54    0.28
  10  -2   5    0.12    0.10
 -10  -2  -5    0.10    0.08
  10   2   5    0.07    0.09
 -10   2  -5    0.32    0.11
 -11  -2  -5    5.80    0.37
  11  -2   5    5.97    0.41
  11   2   5    5.91    0.42
 -11   2  -5    5.45    0.35
 -12  -2  -5    6.70    0.41
  12  -2   5    5.91    0.44
 -12   2  -5    6.00    0.38
  12   2   5    7.37    0.49
  12  -3  -5    0.04    0.10
 -12  -3   5    0.02    0.11
 -12   3   5    0.05    0.09
  11  -3  -5    3.75    0.30
 -11  -3   5    4.21    0.35
 -11   3   5    4.04    0.30
 -10  -3   5   -0.03    0.08
  10  -3  -5    0.17    0.10
 -10   3   5    0.11    0.09
   9  -3  -5    0.51    0.13
  -9  -3   5    0.16    0.10
  -9   3   5    0.41    0.11
   8  -3  -5   11.97    0.51
  -8  -3   5   11.91    0.54
   8   3  -5   11.74    0.44
  -8   3   5   11.95    0.49
   7  -3  -5   21.34    0.77
  -7  -3   5   22.46    0.82
  -7   3   5   20.95    0.75
   7   3  -5   23.38    0.69
   6  -3  -5    3.11    0.22
  -6  -3   5    3.11    0.26
  -6  -3   5    3.24    0.26
  -6  -3   5    2.93    0.23
   6   3  -5    3.11    0.16
  -6   3   5    3.10    0.22
  -6   3   5    3.20    0.20
   6   3  -5    3.14    0.25
  -5  -3   5    0.08    0.06
  -5  -3   5    0.27    0.09
   5  -3  -5    0.24    0.08
  -5  -3   5    0.14    0.07
   5   3  -5    0.17    0.07
   5   3  -5    0.18    0.04
  -5   3   5    0.25    0.07
  -5   3   5    0.22    0.07
  -4  -3   5   26.97    0.94
  -4  -3   5   27.42    1.01
  -4  -3   5   28.36    1.00
   4  -3  -5   28.99    0.91
  -4   3   5   30.00    0.88
   4   3  -5   29.16    1.01
  -4   3   5   28.48    0.94
   4   3  -5   29.06    0.78
   3  -3  -5   18.68    0.62
  -3  -3   5   16.50    0.66
  -3  -3   5   16.88    0.63
  -3   3   5   17.86    0.59
  -3   3   5   17.13    0.57
   3   3  -5   16.91    0.66
  -2  -3   5    8.56    0.37
  -2  -3   5    7.98    0.37
   2  -3  -5    7.24    0.33
  -2  -3   5    7.57    0.36
  -2   3   5    7.11    0.28
   2   3  -5    8.49    0.37
  -2   3   5    7.36    0.30
  -1  -3   5    8.57    0.38
   1  -3  -5    8.50    0.35
  -1  -3   5    8.52    0.37
  -1  -3   5    7.80    0.36
  -1   3   5    8.28    0.27
  -1   3   5    8.25    0.31
  -1   3   5    7.81    0.34
  -1   3   5    8.02    0.26
   1   3  -5    8.59    0.38
   0  -3   5    8.80    0.39
   0  -3  -5    9.15    0.38
   0  -3   5    9.01    0.37
   0  -3   5    8.87    0.28
   0  -3   5    7.84    0.37
   0  -3  -5    9.37    0.33
   0   3   5    9.43    0.33
   0   3  -5    8.84    0.39
   0   3   5    9.33    0.37
   1  -3   5   37.03    1.06
  -1  -3  -5   37.93    1.14
   1  -3   5   37.63    1.16
  -1  -3  -5   37.83    1.10
   1  -3   5   38.33    1.16
  -1   3  -5   38.74    1.26
   1   3   5   38.75    1.14
   2  -3   5   60.46    1.74
  -2  -3  -5   58.82    1.67
  -2  -3  -5   61.10    1.79
   2  -3   5   60.30    1.66
   2  -3   5   58.01    1.74
  -2   3  -5   60.15    1.90
   2   3   5   60.86    1.72
  -3  -3  -5   39.27    1.14
  -3  -3  -5   38.61    1.22
   3  -3   5   39.75    1.17
   3  -3   5   38.68    1.14
   3  -3   5   39.05    1.19
   3   3   5   38.53    1.19
  -3   3  -5   39.66    1.20
   4  -3   5    0.82    0.09
   4  -3   5    0.87    0.12
  -4  -3  -5    1.11    0.13
   4   3   5    0.78    0.12
  -4   3  -5    0.87    0.13
  -5  -3  -5   12.00    0.44
   5  -3   5   10.89    0.45
   5  -3   5   10.48    0.39
  -5  -3  -5   11.81    0.49
   5   3   5   12.18    0.49
  -5   3  -5   11.89    0.46
  -6  -3  -5    1.38    0.15
  -6  -3  -5    1.05    0.15
   6  -3   5    1.19    0.15
   6  -3   5    1.12    0.08
   6   3   5    1.17    0.17
  -6   3  -5    0.90    0.13
  -7  -3  -5   13.86    0.54
   7  -3   5   15.50    0.60
  -7   3  -5   14.56    0.55
   7   3   5   14.24    0.61
  -8  -3  -5    3.55    0.25
   8  -3   5    3.72    0.28
  -8   3  -5    3.60    0.25
   8   3   5    3.42    0.28
  -9  -3  -5    1.40    0.18
   9  -3   5    1.26    0.20
   9   3   5    1.54    0.23
  -9   3  -5    1.49    0.19
 -10  -3  -5    0.02    0.07
  10  -3   5   -0.06    0.06
  10   3   5    0.03    0.08
 -10   3  -5   -0.01    0.07
 -11  -3  -5    1.98    0.25
  11  -3   5    1.54    0.24
  11   3   5    1.81    0.29
 -11   3  -5    1.44    0.20
 -12  -3  -5    0.70    0.17
  12  -3   5    0.74    0.19
 -12   3  -5    0.30    0.11
  12   3   5    0.36    0.16
 -12  -4   5    5.82    0.44
  12  -4  -5    5.39    0.39
  11  -4  -5    0.77    0.18
 -11  -4   5    0.77    0.19
  10  -4  -5    0.67    0.15
 -10  -4   5    0.63    0.16
 -10   4   5    0.56    0.13
  -9  -4   5   22.32    0.87
   9  -4  -5   21.02    0.82
  -9   4   5   21.74    0.78
  -8  -4   5   -0.05    0.06
   8  -4  -5    0.12    0.09
  -8   4   5    0.07    0.06
  -7  -4   5    1.90    0.25
   7  -4  -5    1.91    0.23
  -7  -4   5    1.93    0.24
  -7   4   5    1.69    0.17
  -6  -4   5   63.89    2.13
  -6  -4   5   64.00    2.04
   6  -4  -5   67.03    1.91
  -6  -4   5   63.35    1.93
   6   4  -5   65.46    2.10
  -6   4   5   63.55    1.82
   6   4  -5   62.82    1.75
  -6   4   5   63.85    2.07
   5  -4  -5    0.31    0.09
  -5  -4   5    0.39    0.11
  -5  -4   5    0.36    0.10
  -5  -4   5    0.31    0.10
   5   4  -5    0.40    0.10
   5   4  -5    0.33    0.05
  -5   4   5    0.53    0.10
  -5   4   5    0.38    0.07
   4  -4  -5    1.52    0.18
  -4  -4   5    1.04    0.15
  -4  -4   5    1.48    0.20
  -4  -4   5    1.11    0.17
   4   4  -5    1.40    0.07
  -4   4   5    1.31    0.12
   4   4  -5    1.26    0.17
  -4   4   5    1.36    0.11
  -3  -4   5    1.07    0.15
  -3  -4   5    1.25    0.16
   3  -4  -5    1.37    0.16
  -3  -4   5    0.77    0.12
   3   4  -5    1.48    0.18
  -3   4   5    1.31    0.10
  -2  -4   5   52.49    1.58
   2  -4  -5   49.58    1.51
  -2  -4   5   51.80    1.67
  -2  -4   5   50.77    1.53
  -2   4   5   50.41    1.42
  -2   4   5   50.05    1.56
   2   4  -5   51.61    1.65
   1  -4  -5    5.26    0.22
   1  -4  -5    5.72    0.29
  -1  -4   5    5.31    0.29
  -1  -4   5    5.45    0.17
  -1  -4   5    5.28    0.28
  -1   4   5    5.47    0.28
  -1   4   5    5.64    0.22
  -1   4   5    5.13    0.21
   1   4  -5    5.23    0.30
   0  -4  -5    0.01    0.03
   0  -4   5    0.06    0.05
   0  -4   5   -0.02    0.01
   0  -4   5    0.09    0.05
   0  -4   5    0.10    0.03
   0  -4  -5    0.03    0.05
   0  -4  -5    0.07    0.03
   0   4   5    0.05    0.02
   0   4   5    0.00    0.04
   0   4  -5    0.05    0.05
  -1  -4  -5   16.54    0.56
   1  -4   5   16.49    0.51
   1  -4   5   15.01    0.57
   1  -4   5   17.08    0.61
  -1  -4  -5   17.31    0.52
   1   4   5   16.61    0.52
  -1   4  -5   17.75    0.67
   1   4   5   14.47    0.58
   2  -4   5   98.59    2.83
   2  -4   5  104.17    2.90
  -2  -4  -5  100.07    2.75
   2  -4   5  101.25    2.75
  -2  -4  -5  102.65    3.01
  -2   4  -5  103.69    3.13
   2   4   5  102.58    2.83
   2   4   5  101.93    2.97
   3  -4   5    1.48    0.12
  -3  -4  -5    1.12    0.13
  -3  -4  -5    1.39    0.11
   3  -4   5    1.17    0.14
   3   4   5    1.19    0.15
  -3   4  -5    1.20    0.15
   3   4   5    1.31    0.10
  -3   4  -5    1.28    0.19
  -4  -4  -5    8.52    0.34
  -4  -4  -5    8.41    0.38
   4  -4   5    8.90    0.37
   4   4   5    8.64    0.40
  -4   4  -5    8.34    0.38
   5  -4   5    0.47    0.10
  -5  -4  -5    0.49    0.09
  -5  -4  -5    0.51    0.10
   5   4   5    0.47    0.11
  -5   4  -5    0.57    0.10
   6  -4   5    6.05    0.33
  -6  -4  -5    6.72    0.31
   6   4   5    6.82    0.37
  -6   4  -5    6.24    0.32
   7  -4   5    7.67    0.40
  -7  -4  -5    8.27    0.38
  -7   4  -5    8.66    0.39
   7   4   5    8.59    0.44
   8  -4   5    0.51    0.13
  -8  -4  -5    0.27    0.10
   8   4   5    0.38    0.13
  -8   4  -5    0.65    0.12
  -9  -4  -5    1.21    0.18
   9  -4   5    0.93    0.18
  -9   4  -5    0.87    0.14
   9   4   5    0.81    0.18
 -10  -4  -5    0.22    0.11
  10  -4   5    0.11    0.11
  10   4   5    0.25    0.12
 -10   4  -5    0.28    0.10
  11  -4   5    0.14    0.12
 -11  -4  -5    0.06    0.09
 -11   4  -5    0.05    0.08
  11   4   5    0.00    0.10
 -12  -5   5    0.22    0.15
  12  -5  -5    0.11    0.12
  11  -5  -5    5.10    0.38
 -11  -5   5    5.35    0.41
  10  -5  -5    0.41    0.14
 -10  -5   5    0.38    0.13
  -9  -5   5   -0.02    0.08
   9  -5  -5    0.19    0.12
  -8  -5   5    1.68    0.25
  -8  -5   5    1.77    0.24
   8  -5  -5    1.82    0.24
   7  -5  -5   18.45    0.73
  -7  -5   5   19.50    0.81
  -7  -5   5   18.71    0.75
  -7   5   5   18.43    0.64
   6  -5  -5   88.79    2.49
  -6  -5   5   82.88    2.63
  -6  -5   5   85.26    2.51
  -6   5   5   85.10    2.37
  -5  -5   5   10.25    0.51
  -5  -5   5   10.23    0.54
   5  -5  -5   10.74    0.48
  -5  -5   5   10.58    0.49
  -5   5   5   10.50    0.38
   5   5  -5   10.70    0.52
  -4  -5   5   13.60    0.62
  -4  -5   5   13.12    0.40
  -4  -5   5   12.32    0.56
  -4  -5   5   13.37    0.55
   4  -5  -5   12.61    0.54
   4   5  -5   13.20    0.40
   4   5  -5   13.50    0.60
  -4   5   5   13.37    0.44
  -3  -5   5    0.23    0.08
  -3  -5   5    0.21    0.08
  -3  -5   5    0.18    0.03
  -3  -5   5    0.14    0.07
   3  -5  -5    0.16    0.07
   3   5  -5    0.29    0.09
  -3   5   5    0.30    0.08
  -3   5   5    0.29    0.05
  -2  -5   5   10.80    0.47
  -2  -5   5   11.37    0.53
   2  -5  -5   11.36    0.36
   2  -5  -5   11.42    0.48
  -2  -5   5   11.71    0.48
  -2  -5   5   11.26    0.33
   2   5  -5   10.69    0.51
  -2   5   5   10.88    0.35
  -2   5   5   11.29    0.44
  -1  -5   5    0.93    0.15
  -1  -5   5    1.21    0.16
   1  -5  -5    1.35    0.08
   1  -5  -5    1.08    0.15
  -1  -5   5    1.26    0.08
  -1  -5   5    1.41    0.17
  -1   5   5    1.39    0.16
   1   5  -5    1.56    0.19
  -1   5   5    1.44    0.11
   0  -5  -5    5.75    0.22
   0  -5   5    6.12    0.32
   0  -5   5    5.82    0.34
   0  -5   5    6.08    0.23
   0  -5   5    5.95    0.30
   0  -5  -5    5.61    0.27
   0  -5  -5    6.26    0.33
   0   5   5    5.76    0.24
   0   5   5    5.69    0.31
   0   5  -5    5.63    0.34
   1  -5   5   66.29    1.83
   1  -5   5   66.20    1.94
  -1  -5  -5   68.15    1.97
  -1  -5  -5   64.59    2.02
  -1  -5  -5   68.21    1.82
   1   5   5   67.30    1.98
  -1   5  -5   65.53    2.14
   2  -5   5    1.94    0.17
   2  -5   5    1.85    0.14
  -2  -5  -5    2.05    0.15
  -2  -5  -5    2.12    0.12
   2   5   5    2.03    0.18
   2   5   5    1.93    0.12
  -2   5  -5    1.43    0.19
  -3  -5  -5    5.01    0.27
   3  -5   5    4.67    0.27
  -3  -5  -5    4.87    0.22
   3  -5   5    4.57    0.24
  -3   5  -5    4.29    0.32
   3   5   5    4.85    0.23
   3   5   5    4.84    0.29
  -3   5  -5    4.74    0.27
  -4  -5  -5    1.97    0.17
   4  -5   5    1.94    0.17
   4  -5   5    2.07    0.17
  -4  -5  -5    1.92    0.14
   4   5   5    2.19    0.23
  -4   5  -5    1.88    0.25
  -4   5  -5    1.96    0.17
  -5  -5  -5    0.67    0.12
   5  -5   5    0.60    0.12
  -5  -5  -5    0.71    0.11
  -5   5  -5    0.74    0.12
   5   5   5    0.76    0.15
  -6  -5  -5    0.08    0.06
   6  -5   5   -0.02    0.06
   6   5   5    0.03    0.07
  -6   5  -5    0.06    0.06
  -7  -5  -5    0.70    0.12
   7  -5   5    0.60    0.14
  -7   5  -5    0.63    0.12
   7   5   5    0.62    0.15
   8  -5   5    8.45    0.44
  -8  -5  -5    7.65    0.39
   8   5   5    8.07    0.46
  -8   5  -5    8.20    0.39
   9  -5   5    4.74    0.34
  -9  -5  -5    4.80    0.31
  -9   5  -5    4.61    0.29
   9   5   5    4.66    0.36
 -10  -5  -5    0.53    0.13
  10  -5   5    0.41    0.15
  10   5   5    0.60    0.17
 -10   5  -5    0.54    0.13
  11  -5   5    0.17    0.13
 -11  -5  -5    0.24    0.12
 -11   5  -5    0.07    0.09
  11   5   5    0.10    0.11
  11  -6  -5   11.57    0.60
 -11  -6   5   11.38    0.64
  10  -6  -5    2.62    0.31
 -10  -6   5    2.77    0.34
  -9  -6   5    0.69    0.18
   9  -6  -5    1.08    0.20
  -9  -6   5    0.78    0.18
  -8  -6   5    9.35    0.54
  -8  -6   5    8.84    0.50
   8  -6  -5    9.41    0.50
   7  -6  -5    1.57    0.23
  -7  -6   5    2.04    0.27
  -7  -6   5    2.30    0.27
   6  -6  -5   49.76    1.57
  -6  -6   5   46.45    1.56
  -6  -6   5   51.97    1.67
   5  -6  -5    9.94    0.47
  -5  -6   5    8.17    0.50
  -5  -6   5    8.75    0.45
  -5  -6   5    8.82    0.47
  -4  -6   5   13.34    0.64
  -4  -6   5   12.61    0.42
  -4  -6   5   14.33    0.58
   4  -6  -5   13.05    0.56
  -4  -6   5   12.69    0.57
  -4   6   5   13.06    0.42
   4   6  -5   12.70    0.60
  -3  -6   5    0.08    0.07
   3  -6  -5    0.06    0.07
   3  -6  -5    0.07    0.02
  -3  -6   5    0.11    0.07
  -3  -6   5    0.00    0.05
  -3  -6   5    0.09    0.03
  -3   6   5    0.08    0.02
   3   6  -5    0.03    0.06
  -2  -6   5   18.17    0.54
  -2  -6   5   18.01    0.69
   2  -6  -5   17.62    0.69
  -2  -6   5   18.42    0.69
   2  -6  -5   17.63    0.50
  -2  -6   5   18.75    0.77
  -2   6   5   17.74    0.66
   2   6  -5   17.08    0.74
   1  -6  -5   31.09    1.05
   1  -6  -5   31.03    0.86
  -1  -6   5   29.92    1.15
  -1  -6   5   30.16    1.04
  -1  -6   5   32.01    1.04
  -1  -6   5   31.39    0.90
  -1   6   5   32.69    1.05
   1   6  -5   30.54    1.14
  -1   6   5   32.19    1.03
   0  -6   5    0.34    0.09
   0  -6  -5    0.30    0.10
   0  -6  -5    0.21    0.07
   0  -6   5    0.28    0.10
   0  -6   5    0.31    0.06
   0  -6  -5    0.29    0.05
   0   6   5    0.42    0.11
   0   6  -5    0.42    0.11
   0   6   5    0.33    0.07
  -1  -6  -5    8.55    0.30
  -1  -6  -5    8.62    0.43
   1  -6   5    8.51    0.33
  -1  -6  -5    9.38    0.40
   1  -6   5    8.92    0.41
   1   6   5    8.84    0.42
  -1   6  -5    8.83    0.47
   1   6   5    8.53    0.35
  -2  -6  -5   11.10    0.38
  -2  -6  -5   10.71    0.47
   2  -6   5   11.65    0.48
   2  -6   5   11.99    0.43
  -2   6  -5   12.17    0.57
   2   6   5   11.20    0.44
   2   6   5   10.68    0.49
  -3  -6  -5   18.41    0.58
   3  -6   5   18.28    0.63
   3  -6   5   17.90    0.65
  -3  -6  -5   18.27    0.70
  -3   6  -5   17.86    0.66
  -3   6  -5   18.05    0.79
   3   6   5   17.86    0.70
   4  -6   5    2.00    0.17
  -4  -6  -5    1.96    0.22
   4  -6   5    2.03    0.17
  -4  -6  -5    1.85    0.14
  -4   6  -5    1.88    0.17
   4   6   5    1.49    0.20
  -5  -6  -5    0.11    0.06
   5  -6   5    0.03    0.06
   5   6   5    0.03    0.07
  -5   6  -5   -0.02    0.05
  -6  -6  -5    2.15    0.17
   6  -6   5    2.39    0.21
   6   6   5    1.96    0.24
  -6   6  -5    2.07    0.18
   7  -6   5   38.22    1.24
  -7  -6  -5   35.77    1.16
  -7   6  -5   38.57    1.18
   7   6   5   36.09    1.27
  -8  -6  -5    3.13    0.24
   8  -6   5    2.63    0.29
   8   6   5    3.46    0.36
  -8   6  -5    3.58    0.24
  -9  -6  -5    1.25    0.18
   9  -6   5    1.35    0.22
   9   6   5    1.11    0.21
  -9   6  -5    1.12    0.16
  10  -6   5   -0.06    0.08
 -10  -6  -5    0.08    0.09
  10   6   5    0.01    0.10
 -10   6  -5    0.04    0.08
  11  -6   5    0.12    0.12
 -11  -6  -5    0.25    0.12
  11   6   5    0.11    0.13
 -11   6  -5    0.17    0.10
 -11  -7   5    0.62    0.19
  11  -7  -5    0.82    0.21
 -10  -7   5    1.35    0.24
  10  -7  -5    1.43    0.24
 -10  -7   5    1.20    0.24
  -9  -7   5    0.04    0.10
  -9  -7   5    0.06    0.10
   9  -7  -5   -0.01    0.10
   8  -7  -5    7.39    0.46
  -8  -7   5    7.55    0.49
  -8  -7   5    7.95    0.47
  -7  -7   5    5.97    0.39
   7  -7  -5    6.14    0.40
  -7  -7   5    6.15    0.41
  -6  -7   5   54.53    1.79
   6  -7  -5   52.11    1.70
  -6  -7   5   54.31    1.72
  -5  -7   5   30.20    1.11
  -5  -7   5   33.47    1.17
   5  -7  -5   32.83    1.13
  -4  -7   5    4.04    0.36
   4  -7  -5    4.59    0.32
  -4  -7   5    4.30    0.30
  -4  -7   5    4.41    0.31
  -3  -7   5    3.63    0.31
  -3  -7   5    4.19    0.29
   3  -7  -5    3.98    0.30
  -3  -7   5    4.45    0.29
  -3  -7   5    3.88    0.20
   3   7  -5    4.07    0.31
  -2  -7   5    5.32    0.37
  -2  -7   5    4.99    0.22
  -2  -7   5    5.25    0.32
   2  -7  -5    5.22    0.33
   2   7  -5    5.38    0.36
   1  -7  -5    6.27    0.38
  -1  -7   5    6.59    0.28
  -1  -7   5    7.51    0.38
  -1  -7   5    6.96    0.36
  -1  -7   5    6.64    0.42
   1   7  -5    6.78    0.42
   0  -7  -5   15.32    0.66
   0  -7   5   15.69    0.73
   0  -7  -5   17.25    0.66
   0  -7   5   16.11    0.63
   0  -7  -5   16.22    0.47
   0  -7   5   15.97    0.54
   0   7  -5   16.02    0.72
   0   7   5   16.03    0.65
  -1  -7  -5   27.91    0.81
   1  -7   5   28.19    0.95
  -1  -7  -5   27.34    0.99
  -1  -7  -5   27.78    1.01
   1  -7   5   29.58    0.88
   1   7   5   27.55    0.98
  -1   7  -5   28.63    1.10
  -2  -7  -5    1.29    0.10
   2  -7   5    1.72    0.17
  -2  -7  -5    1.35    0.18
  -2  -7  -5    1.28    0.21
   2  -7   5    1.42    0.18
  -2   7  -5    1.42    0.23
   2   7   5    1.49    0.20
   3  -7   5    2.96    0.21
   3  -7   5    2.75    0.21
  -3  -7  -5    2.92    0.17
  -3   7  -5    2.77    0.22
   3   7   5    2.84    0.25
   4  -7   5   14.15    0.55
  -4  -7  -5   14.81    0.51
   4  -7   5   14.61    0.57
  -4   7  -5   14.25    0.56
  -5  -7  -5   15.43    0.54
   5  -7   5   14.95    0.59
  -5   7  -5   13.66    0.56
   5   7   5   14.62    0.64
   6  -7   5    1.95    0.23
  -6  -7  -5    2.30    0.18
  -6   7  -5    1.78    0.19
   6   7   5    1.99    0.25
   7  -7   5    7.55    0.42
  -7  -7  -5    6.82    0.35
   7   7   5    6.98    0.43
  -7   7  -5    6.99    0.35
  -8  -7  -5   -0.05    0.06
   8  -7   5    0.07    0.08
  -8   7  -5    0.06    0.07
   8   7   5    0.02    0.10
  -9  -7  -5    0.08    0.09
   9  -7   5    0.12    0.11
   9   7   5    0.32    0.15
  -9   7  -5    0.11    0.08
  10  -7   5    0.42    0.15
 -10  -7  -5    0.48    0.14
  10   7   5    0.48    0.17
 -10  -8   5    0.05    0.12
  10  -8  -5   -0.08    0.11
   9  -8  -5    1.79    0.27
  -9  -8   5    1.77    0.27
   8  -8  -5    4.38    0.36
  -8  -8   5    4.25    0.35
  -8  -8   5    3.81    0.36
  -7  -8   5    2.41    0.31
   7  -8  -5    2.04    0.27
  -7  -8   5    2.25    0.29
  -6  -8   5    0.02    0.07
   6  -8  -5   -0.04    0.08
  -6  -8   5    0.02    0.07
  -5  -8   5    5.64    0.38
  -5  -8   5    5.39    0.36
   5  -8  -5    5.54    0.39
  -4  -8   5    0.37    0.11
   4  -8  -5    0.15    0.10
  -4  -8   5    0.30    0.11
   3  -8  -5    4.24    0.32
  -3  -8   5    4.42    0.31
  -3  -8   5    4.99    0.32
  -2  -8   5    4.51    0.30
   2  -8  -5    4.28    0.32
  -2  -8   5    4.09    0.23
  -2  -8   5    3.98    0.29
  -1  -8   5    1.88    0.29
   1  -8  -5    1.29    0.20
  -1  -8   5    1.57    0.14
  -1  -8   5    1.95    0.23
   0  -8   5   15.50    0.80
   0  -8  -5   12.53    0.61
   0  -8   5   15.18    0.60
   0  -8   5   14.77    0.52
   0   8   5   12.07    0.59
   1  -8   5    0.66    0.13
  -1  -8  -5    0.22    0.11
   1  -8   5    0.74    0.12
   1   8   5    0.28    0.13
   2  -8   5    8.02    0.37
  -2  -8  -5    8.33    0.47
   2  -8   5    8.76    0.41
  -2  -8  -5    8.25    0.31
   2   8   5    7.99    0.45
   3  -8   5    3.48    0.24
  -3  -8  -5    3.15    0.18
  -3  -8  -5    3.20    0.35
   3  -8   5    4.08    0.26
   3   8   5    3.37    0.28
  -3   8  -5    4.04    0.26
  -4  -8  -5    1.09    0.13
   4  -8   5    1.17    0.17
   4  -8   5    0.83    0.13
  -4   8  -5    0.74    0.13
   4   8   5    1.16    0.21
   5  -8   5    0.53    0.13
  -5  -8  -5    0.62    0.11
   5   8   5    0.45    0.13
  -5   8  -5    0.63    0.12
  -6  -8  -5    2.60    0.20
   6  -8   5    2.68    0.28
   6   8   5    2.49    0.30
  -6   8  -5    2.77    0.21
  -7  -8  -5    0.35    0.10
   7  -8   5    0.23    0.12
  -7   8  -5    0.43    0.10
   7   8   5    0.41    0.15
   8  -8   5    2.71    0.31
  -8  -8  -5    2.31    0.22
   8   8   5    3.08    0.35
   9  -8   5    0.32    0.14
  -9  -8  -5    0.15    0.10
   9   8   5    0.04    0.11
 -10  -8  -5    6.21    0.39
  10  -8   5    6.31    0.45
  10   8   5    6.02    0.46
  10  -9  -5    0.54    0.20
 -10  -9   5    0.45    0.18
  -9  -9   5    1.01    0.22
   9  -9  -5    1.07    0.23
   8  -9  -5    0.37    0.16
  -8  -9   5    0.47    0.15
  -7  -9   5    2.38    0.32
   7  -9  -5    2.53    0.32
  -7  -9   5    2.77    0.33
  -6  -9   5    0.50    0.15
  -6  -9   5    0.56    0.16
   6  -9  -5    0.59    0.17
  -5  -9   5   72.42    2.27
  -5  -9   5   70.22    2.17
   5  -9  -5   68.47    2.20
  -4  -9   5    1.03    0.19
  -4  -9   5    1.21    0.20
   4  -9  -5    1.25    0.22
   3  -9  -5    3.63    0.32
  -3  -9   5    3.48    0.28
  -3  -9   5    3.10    0.28
   2  -9  -5    4.00    0.33
  -2  -9   5    4.63    0.32
  -1  -9   5   -0.01    0.06
   1  -9  -5    0.04    0.09
  -1  -9   5   -0.02    0.06
   0  -9  -5    9.59    0.53
   0  -9   5   10.39    0.48
   0  -9   5   10.11    0.43
   1  -9   5   14.76    0.61
   1  -9   5   15.10    0.57
  -1  -9  -5   15.19    0.70
   1   9   5   14.33    0.67
   2  -9   5    4.30    0.27
   2  -9   5    4.17    0.27
  -2  -9  -5    4.07    0.34
   2   9   5    3.77    0.31
  -3  -9  -5    7.77    0.48
   3  -9   5    7.90    0.40
   3  -9   5    7.48    0.38
   3   9   5    7.71    0.46
  -3   9  -5    7.83    0.39
  -4  -9  -5    0.22    0.14
   4  -9   5    0.05    0.08
  -4   9  -5    0.23    0.08
   4   9   5    0.31    0.13
   5  -9   5    0.76    0.16
  -5  -9  -5    0.97    0.13
   5   9   5    0.74    0.18
   6  -9   5    0.79    0.17
  -6  -9  -5    0.44    0.10
   6   9   5    0.64    0.17
   7  -9   5    0.18    0.11
  -7  -9  -5    0.32    0.10
   7   9   5    0.08    0.12
   8  -9   5    8.51    0.49
  -8  -9  -5    8.27    0.42
   8   9   5    7.85    0.52
  -9  -9  -5    0.05    0.09
   9  -9   5   -0.08    0.09
   9   9   5    0.09    0.13
   9 -10  -5    5.57    0.46
  -9 -10   5    5.87    0.46
   8 -10  -5   -0.10    0.11
  -8 -10   5   -0.06    0.09
  -7 -10   5    5.04    0.40
   7 -10  -5    5.78    0.44
  -6 -10   5    0.25    0.13
   6 -10  -5    0.09    0.11
  -5 -10   5    1.92    0.28
   5 -10  -5    1.90    0.29
  -5 -10   5    1.20    0.22
   4 -10  -5    2.27    0.31
  -4 -10   5    3.14    0.29
  -4 -10   5    2.97    0.33
  -3 -10   5   13.32    0.62
   3 -10  -5   13.43    0.67
  -3 -10   5   12.96    0.63
   2 -10  -5    0.11    0.11
  -2 -10   5    0.10    0.09
  -2 -10   5    0.22    0.11
   1 -10  -5    4.62    0.37
  -1 -10   5    4.81    0.33
   0 -10   5    0.01    0.07
   0 -10  -5   -0.01    0.10
  -1 -10  -5   13.50    0.68
   1 -10   5   14.06    0.59
   1 -10   5   13.86    0.57
   1  10   5   14.04    0.67
  -2 -10  -5    2.29    0.32
   2 -10   5    2.47    0.22
   2  10   5    2.28    0.30
   3 -10   5    8.74    0.44
  -3 -10  -5    9.48    0.55
   3  10   5    8.71    0.52
   4 -10   5    6.26    0.37
  -4 -10  -5    5.66    0.43
   4  10   5    5.48    0.41
   5 -10   5    2.50    0.28
  -5 -10  -5    2.80    0.35
   5  10   5    2.88    0.34
   6 -10   5    0.13    0.10
  -6 -10  -5    0.09    0.12
   6  10   5    0.03    0.11
   7 -10   5    0.86    0.19
   7  10   5    1.33    0.25
   8 -10   5    8.85    0.53
   8  10   5    8.73    0.57
  -8 -11   5    0.03    0.13
   8 -11  -5    0.20    0.14
  -7 -11   5    0.80    0.20
   7 -11  -5    1.29    0.27
   6 -11  -5    1.91    0.30
  -6 -11   5    1.73    0.28
   5 -11  -5    3.13    0.38
  -5 -11   5    3.32    0.35
  -4 -11   5    4.39    0.35
   4 -11  -5    4.18    0.38
  -3 -11   5    0.07    0.10
   3 -11  -5   -0.07    0.09
  -2 -11   5    0.34    0.13
   2 -11  -5    0.60    0.19
   1 -11  -5    3.60    0.41
   0 -11  -5    7.70    0.51
  -1 -11  -5    0.32    0.16
  -2 -11  -5    2.32    0.33
   2 -11   5    2.79    0.28
   2  11   5    2.54    0.32
  -3 -11  -5    9.04    0.57
   3 -11   5    9.13    0.47
   3  11   5    8.58    0.53
   4 -11   5    0.24    0.12
  -4 -11  -5    0.58    0.19
   4  11   5    0.37    0.16
  -5 -11  -5    0.14    0.14
   5 -11   5    0.41    0.15
   5  11   5    0.22    0.15
   6 -11   5    0.32    0.14
  -6 -11  -5    0.27    0.17
   6  11   5    0.56    0.20
  -7 -11  -5    2.42    0.37
   7 -11   5    2.40    0.31
   7  11   5    2.31    0.35
   6 -12  -5    7.47    0.53
   5 -12  -5    0.14    0.15
   4 -12  -5    0.32    0.16
   3 -12  -5    3.38    0.41
   2 -12  -5    0.13    0.14
   1 -12  -5    0.68    0.19
   0 -12  -5    3.77    0.42
  -1 -12  -5    0.24    0.16
  -2 -12  -5    2.11    0.32
   2  12   5    1.46    0.27
  -3 -12  -5    1.17    0.26
   3  12   5    1.89    0.30
   4 -12   5    0.64    0.17
  -4 -12  -5    0.80    0.24
   4  12   5    0.77    0.22
  -5 -12  -5    0.01    0.12
   5 -12   5   -0.01    0.10
   5  12   5    0.04    0.13
   6 -12   5    0.02    0.11
  -6 -12  -5    0.03    0.14
   6  12   5   -0.05    0.11
   4 -13  -5   -0.09    0.09
   3 -13  -5    3.14    0.41
   2 -13  -5   17.68    0.88
   1 -13  -5    0.03    0.14
   0 -13  -5    0.11    0.15
  -1 -13  -5    0.49    0.19
  -2 -13  -5    0.18    0.15
  -3 -13  -5   16.26    0.84
   3  13   5   14.58    0.79
  -4 -13  -5    3.87    0.47
   4  13   5    4.66    0.50
 -12   0   6   17.70    0.80
 -11   0   6    3.70    0.32
  10   0  -6    0.00    0.06
 -10   0   6   -0.06    0.07
   9   0  -6   17.86    0.64
  -9   0   6   18.27    0.74
  -8   0   6    2.94    0.25
   8   0  -6    3.26    0.20
  -7   0   6    0.07    0.08
   7   0  -6    0.08    0.05
   6   0  -6    4.91    0.30
  -6   0   6    5.06    0.29
   6   0  -6    4.75    0.23
  -6   0   6    5.06    0.30
   5   0  -6   27.97    0.82
   5   0  -6   27.78    0.96
  -5   0   6   27.16    0.96
  -5   0   6   28.31    0.93
   4   0  -6   55.42    1.71
  -4   0   6   57.07    1.72
  -4   0   6   49.80    1.61
   4   0  -6   56.67    1.52
   3   0  -6   10.36    0.40
  -3   0   6   10.05    0.40
   3   0  -6    9.83    0.34
  -3   0   6   10.86    0.43
  -2   0   6   53.26    1.56
   2   0  -6   53.22    1.59
  -2   0   6   52.70    1.60
   2   0  -6   52.17    1.45
  -1   0   6    7.23    0.26
  -1   0   6    7.28    0.26
   1   0  -6    7.15    0.27
  -1   0   6    6.82    0.33
   1   0  -6    7.03    0.27
   0   0   6   27.07    0.80
   0   0  -6   27.47    0.84
   0   0   6   26.80    0.88
   0   0  -6   27.50    0.89
  -1   0  -6  127.46    3.49
   1   0   6  123.46    3.31
   1   0   6  122.14    3.39
  -1   0  -6  121.05    3.60
  -2   0  -6   11.70    0.42
   2   0   6   12.35    0.47
  -2   0  -6   11.88    0.47
   2   0   6   11.64    0.43
  -3   0  -6   54.46    1.58
   3   0   6   53.60    1.55
  -3   0  -6   53.56    1.53
  -4   0  -6   50.24    1.49
   4   0   6   50.18    1.48
  -5   0  -6    6.47    0.32
   5   0   6    7.04    0.34
   6   0   6   15.79    0.62
  -6   0  -6   15.88    0.64
   7   0   6   30.99    1.06
  -7   0  -6   31.23    1.01
   8   0   6    0.03    0.08
  -8   0  -6    0.02    0.06
   9   0   6  107.07    3.09
  -9   0  -6  105.09    3.01
  10   0   6   71.62    2.24
 -10   0  -6   73.05    2.16
 -11   0  -6    0.58    0.15
  11   0   6    0.50    0.15
 -12   0  -6   22.56    0.87
  12   0   6   21.12    0.95
 -12  -1   6    0.34    0.15
 -12   1   6    0.08    0.10
 -11  -1   6   12.46    0.64
  11  -1  -6   13.14    0.56
 -11   1   6   13.31    0.63
  10  -1  -6    4.32    0.28
 -10  -1   6    4.14    0.33
 -10   1   6    3.97    0.31
  -9  -1   6   -0.02    0.07
   9  -1  -6   -0.03    0.06
  -9   1   6   -0.03    0.05
   9   1  -6   -0.05    0.04
   8  -1  -6    4.26    0.25
  -8  -1   6    4.08    0.30
  -8   1   6    4.89    0.31
   8   1  -6    4.80    0.24
   7  -1  -6   10.83    0.43
  -7  -1   6   10.36    0.49
  -7   1   6   11.44    0.49
   7   1  -6   10.66    0.39
   6  -1  -6   64.03    1.82
  -6  -1   6   67.99    1.93
   6   1  -6   64.53    1.77
  -6   1   6   64.23    2.04
  -6   1   6   61.29    1.89
   6   1  -6   64.62    2.05
   5  -1  -6   23.23    0.73
  -5  -1   6   22.17    0.84
  -5  -1   6   23.18    0.81
   5   1  -6   22.96    0.83
  -5   1   6   23.71    0.82
  -5   1   6   23.15    0.79
   5   1  -6   23.01    0.68
   4  -1  -6   20.99    0.73
   4  -1  -6   21.69    0.67
  -4  -1   6   20.84    0.74
  -4  -1   6   21.21    0.76
  -4   1   6   20.49    0.72
  -4   1   6   21.07    0.73
   4   1  -6   21.16    0.61
   4   1  -6   21.06    0.75
   3  -1  -6   22.71    0.73
   3  -1  -6   22.67    0.69
  -3  -1   6   21.40    0.76
  -3  -1   6   21.81    0.76
  -3   1   6   21.27    0.74
  -3   1   6   21.73    0.72
   3   1  -6   22.41    0.76
   3   1  -6   21.78    0.62
  -2  -1   6   49.13    1.52
  -2  -1   6   49.42    1.48
   2  -1  -6   47.69    1.38
   2  -1  -6   48.80    1.47
  -2   1   6   49.27    1.45
   2   1  -6   50.28    1.52
  -2   1   6   47.51    1.46
   2   1  -6   50.36    1.32
   1  -1  -6  237.26    6.19
   1  -1  -6  220.13    6.97
  -1  -1   6  241.79    6.28
  -1  -1   6  243.11    6.12
  -1  -1   6  237.31    6.78
  -1   1   6  237.70    6.25
   1   1  -6  226.56    7.09
  -1   1   6  226.27    6.15
   0  -1  -6   16.59    0.51
   0  -1   6   17.09    0.61
   0  -1   6   17.27    0.51
   0   1  -6   17.07    0.58
   0   1  -6   16.94    0.59
   0   1   6   16.76    0.59
   0   1   6   16.94    0.55
   1  -1   6    1.76    0.16
  -1  -1  -6    1.76    0.15
  -1  -1  -6    1.71    0.14
   1  -1   6    2.09    0.12
   1   1   6    2.07    0.14
   1   1   6    1.98    0.15
  -1   1  -6    2.10    0.14
  -1   1  -6    2.23    0.14
   2  -1   6   48.93    1.47
  -2  -1  -6   50.19    1.46
  -2  -1  -6   49.85    1.47
   2  -1   6   50.56    1.41
   2   1   6   51.29    1.46
   2   1   6   49.55    1.43
  -2   1  -6   49.85    1.44
  -2   1  -6   47.08    1.47
  -3  -1  -6   61.81    1.77
  -3  -1  -6   62.18    1.86
  -3  -1  -6   61.57    1.76
   3  -1   6   59.49    1.78
   3  -1   6   62.80    1.74
   3   1   6   61.51    1.76
  -3   1  -6   61.15    1.79
  -4  -1  -6    2.84    0.19
  -4  -1  -6    2.47    0.17
   4  -1   6    2.48    0.18
  -4  -1  -6    2.56    0.11
  -4   1  -6    2.47    0.18
   4   1   6    2.54    0.19
   5  -1   6    0.17    0.07
  -5  -1  -6    0.03    0.05
  -5  -1  -6    0.08    0.05
   5   1   6    0.04    0.05
  -5   1  -6    0.05    0.05
  -6  -1  -6    7.61    0.36
  -6  -1  -6    8.09    0.39
   6  -1   6    7.92    0.39
   6   1   6    7.78    0.39
  -6   1  -6    7.88    0.37
   7  -1   6   11.81    0.52
  -7  -1  -6   11.83    0.49
  -7   1  -6   11.63    0.49
   7   1   6   11.59    0.52
  -8  -1  -6    2.93    0.23
   8  -1   6    3.15    0.26
   8   1   6    2.80    0.25
  -8   1  -6    3.09    0.23
   9  -1   6    1.25    0.21
  -9  -1  -6    1.42    0.18
   9   1   6    1.40    0.23
  -9   1  -6    1.17    0.17
  10  -1   6    2.45    0.31
 -10  -1  -6    2.42    0.26
 -10   1  -6    1.77    0.22
  10   1   6    1.79    0.27
 -11  -1  -6    0.05    0.08
  11  -1   6    0.05    0.10
 -11   1  -6   -0.02    0.07
  11   1   6    0.11    0.11
  12  -2  -6    7.89    0.44
 -12  -2   6    8.04    0.52
 -12   2   6    8.37    0.49
 -11  -2   6    4.42    0.37
  11  -2  -6    4.51    0.31
 -11   2   6    4.70    0.35
 -10  -2   6   12.55    0.62
  10  -2  -6   12.50    0.55
 -10   2   6   13.48    0.60
   9  -2  -6    7.86    0.38
  -9  -2   6    6.70    0.42
  -9   2   6    7.28    0.40
  -8  -2   6    2.82    0.25
   8  -2  -6    2.64    0.21
  -8   2   6    2.77    0.23
  -7  -2   6   20.65    0.81
   7  -2  -6   23.16    0.76
  -7   2   6   22.03    0.78
   7   2  -6   21.87    0.68
   6  -2  -6   12.27    0.48
  -6  -2   6   15.27    0.58
  -6  -2   6   11.51    0.56
  -6   2   6   11.77    0.52
   6   2  -6   12.75    0.56
  -6   2   6   12.12    0.50
   6   2  -6   12.29    0.40
  -5  -2   6    4.57    0.28
  -5  -2   6    4.29    0.28
   5  -2  -6    3.92    0.23
  -5   2   6    3.96    0.24
   5   2  -6    4.66    0.17
  -5   2   6    3.90    0.24
   5   2  -6    4.71    0.28
  -4  -2   6   36.35    1.17
  -4  -2   6   36.79    1.23
   4  -2  -6   36.23    1.10
  -4  -2   6   36.87    1.25
  -4   2   6   36.33    1.17
  -4   2   6   35.56    1.12
   4   2  -6   37.34    1.22
   4   2  -6   37.14    0.98
   3  -2  -6    4.33    0.22
  -3  -2   6    4.61    0.26
  -3  -2   6    4.22    0.28
  -3  -2   6    4.16    0.26
  -3   2   6    4.12    0.20
   3   2  -6    3.96    0.24
  -3   2   6    4.12    0.23
   2  -2  -6    9.06    0.35
  -2  -2   6    8.80    0.41
  -2  -2   6    7.72    0.37
  -2  -2   6    7.98    0.39
  -2   2   6    9.06    0.30
   2   2  -6    8.53    0.37
  -2   2   6    8.95    0.36
  -1  -2   6    0.23    0.07
  -1  -2   6    0.33    0.09
  -1  -2   6    0.28    0.03
   1  -2  -6    0.30    0.07
  -1  -2   6    0.32    0.07
  -1   2   6    0.24    0.06
   1   2  -6    0.38    0.08
  -1   2   6    0.35    0.08
   0  -2   6   25.63    0.90
   0  -2   6   26.48    0.76
   0  -2   6   24.88    0.88
   0   2  -6   26.62    0.91
   0   2   6   31.40    0.87
   0   2   6   27.80    0.85
   1  -2   6   26.21    0.79
  -1  -2  -6   27.43    0.81
   1  -2   6   28.15    0.91
   1  -2   6   27.45    0.90
  -1  -2  -6   27.93    0.86
   1   2   6   26.49    0.85
  -1   2  -6   28.23    0.93
   1   2   6   26.67    0.85
   2  -2   6    2.24    0.16
   2  -2   6    2.37    0.14
  -2  -2  -6    2.26    0.12
  -2  -2  -6    2.16    0.16
   2  -2   6    2.36    0.18
   2   2   6    2.32    0.17
  -2   2  -6    2.26    0.18
  -2   2  -6    2.71    0.19
  -3  -2  -6   12.29    0.45
   3  -2   6   11.79    0.43
   3  -2   6   11.58    0.47
   3  -2   6   11.61    0.43
  -3  -2  -6   11.99    0.43
  -3   2  -6   11.49    0.48
   3   2   6   11.57    0.46
  -4  -2  -6   83.92    2.54
   4  -2   6   84.33    2.36
   4  -2   6   85.05    2.40
  -4  -2  -6   84.80    2.36
  -4  -2  -6   83.82    2.38
   4   2   6   84.14    2.39
  -4   2  -6   85.99    2.41
  -5  -2  -6    1.87    0.16
  -5  -2  -6    1.80    0.16
   5  -2   6    1.87    0.11
   5  -2   6    1.91    0.17
   5   2   6    2.01    0.21
  -5   2  -6    2.02    0.17
  -6  -2  -6    7.34    0.40
   6  -2   6    7.05    0.36
  -6  -2  -6    6.93    0.33
  -6   2  -6    7.09    0.35
   6   2   6    6.89    0.37
  -7  -2  -6   17.48    0.65
   7  -2   6   17.57    0.69
  -7   2  -6   17.70    0.66
   7   2   6   18.10    0.71
   8  -2   6    4.79    0.32
  -8  -2  -6    4.87    0.30
   8   2   6    5.80    0.37
  -8   2  -6    5.22    0.31
  -9  -2  -6   41.44    1.33
   9  -2   6   42.52    1.39
  -9   2  -6   41.52    1.32
   9   2   6   40.08    1.40
 -10  -2  -6    6.25    0.37
  10  -2   6    5.87    0.40
  10   2   6    7.06    0.45
 -10   2  -6    6.73    0.38
 -11  -2  -6    1.30    0.20
  11  -2   6    1.27    0.23
  11   2   6    1.40    0.25
 -11   2  -6    1.26    0.20
 -12  -3   6    0.53    0.17
 -11  -3   6    8.13    0.51
  11  -3  -6    8.38    0.46
 -11   3   6    8.29    0.47
  10  -3  -6   34.16    1.15
 -10  -3   6   33.63    1.24
 -10   3   6   33.98    1.17
   9  -3  -6    0.34    0.11
  -9  -3   6    0.39    0.13
  -9   3   6    0.16    0.09
   8  -3  -6    0.09    0.08
  -8  -3   6   -0.06    0.05
  -8   3   6    0.04    0.06
   7  -3  -6    3.43    0.24
  -7  -3   6    2.84    0.25
  -7   3   6    2.45    0.21
  -6  -3   6   73.99    2.26
   6  -3  -6   71.63    2.04
  -6  -3   6   68.18    2.11
  -6  -3   6   73.50    2.32
  -6   3   6   66.76    2.02
  -6   3   6   70.11    2.25
  -5  -3   6    1.13    0.17
  -5  -3   6    0.87    0.16
   5  -3  -6    1.48    0.17
  -5  -3   6    1.17    0.17
   5   3  -6    0.94    0.15
   5   3  -6    1.16    0.07
  -5   3   6    1.30    0.14
  -5   3   6    1.32    0.13
   4  -3  -6   57.85    1.67
  -4  -3   6   55.59    1.82
  -4  -3   6   54.93    1.72
  -4   3   6   56.77    1.75
   4   3  -6   57.58    1.83
  -4   3   6   60.35    1.66
  -3  -3   6  115.30    3.40
  -3  -3   6  116.71    3.51
   3  -3  -6  116.93    3.18
  -3  -3   6  115.38    3.25
  -3   3   6  115.32    3.16
   3   3  -6  116.82    3.49
  -3   3   6  114.24    3.38
   2  -3  -6    8.47    0.36
  -2  -3   6    8.01    0.39
  -2  -3   6    8.09    0.39
  -2  -3   6    8.52    0.41
  -2   3   6    8.61    0.34
  -2   3   6    8.90    0.30
  -2   3   6    8.21    0.29
   2   3  -6    8.08    0.38
  -1  -3   6   25.09    0.87
  -1  -3   6   26.22    0.89
  -1  -3   6   25.86    0.69
  -1  -3   6   25.54    0.90
   1  -3  -6   25.62    0.84
  -1   3   6   26.02    0.80
  -1   3   6   26.00    0.83
   1   3  -6   24.88    0.89
   0  -3   6   70.10    1.90
   0  -3   6   70.91    2.21
   0  -3  -6   71.45    1.99
   0  -3   6   73.35    2.08
   0  -3   6   71.77    2.12
   0  -3  -6   71.68    2.04
   0   3   6   68.98    2.01
   0   3   6   70.59    1.99
   0   3  -6   73.93    2.21
  -1  -3  -6    4.00    0.16
   1  -3   6    4.13    0.25
  -1  -3  -6    4.03    0.21
   1  -3   6    4.11    0.18
   1  -3   6    3.88    0.23
  -1   3  -6    3.89    0.25
   1   3   6    3.69    0.22
   1   3   6    4.29    0.21
  -2  -3  -6  126.64    3.45
  -2  -3  -6  127.22    3.70
   2  -3   6  126.94    3.41
   2  -3   6  125.91    3.60
   2  -3   6  128.48    3.52
  -2   3  -6  130.51    3.84
   2   3   6  125.00    3.47
   3  -3   6   34.52    1.08
  -3  -3  -6   36.19    1.11
   3  -3   6   35.19    1.11
  -3  -3  -6   35.40    1.06
   3  -3   6   34.60    1.05
  -3   3  -6   34.75    1.22
   3   3   6   35.75    1.11
  -3   3  -6   34.69    1.12
   4  -3   6    0.68    0.11
   4  -3   6    0.79    0.10
  -4  -3  -6    0.85    0.11
  -4  -3  -6    0.66    0.10
  -4   3  -6    0.90    0.14
   4   3   6    0.72    0.13
   5  -3   6   18.69    0.59
  -5  -3  -6   17.48    0.62
  -5  -3  -6   17.64    0.67
   5  -3   6   18.41    0.65
   5   3   6   16.55    0.67
  -5   3  -6   17.92    0.66
   6  -3   6    4.22    0.27
  -6  -3  -6    4.31    0.25
  -6   3  -6    4.34    0.27
   6   3   6    4.05    0.28
   7  -3   6   38.73    1.26
  -7  -3  -6   37.84    1.21
   7   3   6   38.41    1.29
  -7   3  -6   40.36    1.24
  -8  -3  -6   59.90    1.78
   8  -3   6   58.46    1.83
  -8   3  -6   59.45    1.78
   8   3   6   60.61    1.88
   9  -3   6    4.98    0.35
  -9  -3  -6    4.81    0.31
   9   3   6    4.57    0.36
  -9   3  -6    5.17    0.31
 -10  -3  -6    4.05    0.30
  10  -3   6    4.49    0.35
  10   3   6    4.83    0.37
 -10   3  -6    4.32    0.30
 -11  -3  -6   14.78    0.64
  11  -3   6   14.14    0.70
 -11   3  -6   13.80    0.62
  11   3   6   14.92    0.73
  12  -4  -6   15.13    0.69
 -12  -4   6   14.44    0.76
 -11  -4   6    0.77    0.19
  11  -4  -6    0.58    0.16
 -10  -4   6    0.49    0.14
  10  -4  -6    0.49    0.14
   9  -4  -6   17.25    0.69
  -9  -4   6   16.47    0.74
  -9   4   6   16.47    0.66
   8  -4  -6    1.52    0.20
  -8  -4   6    1.67    0.23
  -8   4   6    1.56    0.18
   7  -4  -6   76.84    2.27
  -7  -4   6   76.53    2.48
  -7  -4   6   77.27    2.34
  -7   4   6   81.03    2.24
  -6  -4   6    0.24    0.10
   6  -4  -6    0.08    0.08
  -6  -4   6    0.00    0.07
  -6   4   6    0.02    0.05
  -5  -4   6   -0.02    0.06
   5  -4  -6   -0.03    0.05
  -5  -4   6    0.12    0.07
  -5  -4   6   -0.05    0.05
  -5   4   6    0.05    0.04
  -5   4   6    0.12    0.06
   5   4  -6   -0.01    0.05
  -4  -4   6   37.45    1.12
  -4  -4   6   32.79    1.17
   4  -4  -6   30.47    1.04
  -4  -4   6   31.23    1.13
   4   4  -6   32.88    1.14
  -4   4   6   31.64    0.98
  -4   4   6   30.78    1.05
  -3  -4   6    4.71    0.29
  -3  -4   6    4.53    0.28
   3  -4  -6    4.64    0.27
  -3   4   6    4.06    0.20
   3   4  -6    4.37    0.28
  -3   4   6    4.13    0.21
  -2  -4   6    1.41    0.18
  -2  -4   6    1.18    0.16
   2  -4  -6    1.25    0.15
  -2   4   6    1.29    0.11
  -2   4   6    1.34    0.10
  -2   4   6    1.31    0.09
   2   4  -6    1.48    0.19
  -1  -4   6    7.81    0.38
  -1  -4   6    7.14    0.37
   1  -4  -6    6.84    0.34
   1  -4  -6    7.06    0.29
  -1  -4   6    6.95    0.35
  -1   4   6    7.07    0.34
  -1   4   6    6.94    0.28
  -1   4   6    7.19    0.24
   1   4  -6    7.43    0.37
   0  -4  -6   20.11    0.63
   0  -4   6   20.09    0.58
   0  -4   6   17.72    0.75
   0  -4   6   20.96    0.73
   0  -4   6   20.43    0.73
   0  -4  -6   20.20    0.72
   0   4   6   20.60    0.70
   0   4  -6   20.58    0.77
   0   4   6   19.73    0.63
   1  -4   6    0.86    0.13
   1  -4   6    0.96    0.08
  -1  -4  -6    0.89    0.08
  -1  -4  -6    0.88    0.10
   1  -4   6    0.86    0.14
   1   4   6    0.86    0.13
  -1   4  -6    0.96    0.15
  -2  -4  -6   22.32    0.74
  -2  -4  -6   22.71    0.71
   2  -4   6   22.28    0.70
   2  -4   6   22.87    0.79
   2  -4   6   23.84    0.77
   2   4   6   22.69    0.78
  -2   4  -6   21.37    0.85
  -3  -4  -6    4.22    0.22
   3  -4   6    4.15    0.22
  -3  -4  -6    4.20    0.22
   3  -4   6    4.47    0.23
   3  -4   6    4.11    0.26
   3   4   6    4.36    0.27
  -3   4  -6    4.13    0.29
  -3   4  -6    3.97    0.26
   4  -4   6   18.15    0.67
   4  -4   6   18.40    0.63
   4  -4   6   17.75    0.62
  -4  -4  -6   18.35    0.67
  -4  -4  -6   18.16    0.61
   4   4   6   18.33    0.69
  -4   4  -6   17.98    0.67
   5  -4   6    3.89    0.21
  -5  -4  -6    4.13    0.23
  -5  -4  -6    4.23    0.26
   5  -4   6    4.03    0.25
  -5   4  -6    3.66    0.25
   5   4   6    4.05    0.28
   6  -4   6   52.48    1.59
  -6  -4  -6   54.59    1.56
  -6   4  -6   51.08    1.57
   6   4   6   51.08    1.63
  -7  -4  -6    4.44    0.27
   7  -4   6    3.62    0.27
   7   4   6    4.07    0.31
  -7   4  -6    4.13    0.26
  -8  -4  -6    1.46    0.19
   8  -4   6    1.67    0.23
   8   4   6    1.23    0.20
  -8   4  -6    1.37    0.18
  -9  -4  -6    9.60    0.47
   9  -4   6   10.93    0.54
  -9   4  -6   10.69    0.48
   9   4   6    9.53    0.54
  10  -4   6    0.14    0.10
 -10  -4  -6    0.34    0.12
 -10   4  -6    0.27    0.11
  10   4   6    0.23    0.13
  11  -4   6    4.35    0.36
 -11  -4  -6    3.65    0.31
 -11   4  -6    3.93    0.30
  11   4   6    4.32    0.39
 -12  -5   6    0.41    0.17
  12  -5  -6    0.23    0.13
 -11  -5   6   20.16    0.90
  11  -5  -6   18.90    0.81
 -10  -5   6    4.03    0.35
  10  -5  -6    3.28    0.30
   9  -5  -6    4.55    0.33
  -9  -5   6    4.13    0.35
  -8  -5   6   14.77    0.69
   8  -5  -6   16.34    0.67
  -8  -5   6   15.29    0.75
  -7  -5   6   37.30    1.19
  -7  -5   6   28.93    1.19
   7  -5  -6   30.63    1.09
  -6  -5   6    0.26    0.11
  -6  -5   6    0.58    0.15
   6  -5  -6    0.49    0.13
  -6   5   6    0.52    0.09
  -5  -5   6   19.32    0.76
  -5  -5   6   19.08    0.79
   5  -5  -6   18.58    0.72
  -5   5   6   19.58    0.64
   4  -5  -6    0.59    0.12
  -4  -5   6    0.61    0.14
  -4  -5   6    0.51    0.13
  -4  -5   6    0.57    0.13
   4   5  -6    0.49    0.12
  -4   5   6    0.59    0.10
  -4   5   6    0.55    0.09
   3  -5  -6    7.59    0.38
  -3  -5   6    7.01    0.39
  -3  -5   6    7.77    0.40
  -3  -5   6    7.43    0.42
  -3   5   6    7.92    0.35
  -3   5   6    7.39    0.29
   3   5  -6    7.51    0.41
  -2  -5   6    0.19    0.08
  -2  -5   6    0.20    0.08
   2  -5  -6    0.01    0.05
  -2  -5   6    0.11    0.07
  -2   5   6    0.04    0.04
   2   5  -6    0.12    0.06
  -2   5   6    0.10    0.04
   1  -5  -6    3.08    0.23
  -1  -5   6    2.89    0.24
  -1  -5   6    2.89    0.23
  -1  -5   6    3.20    0.23
  -1  -5   6    3.03    0.12
   1  -5  -6    3.18    0.16
  -1   5   6    3.48    0.16
   1   5  -6    3.17    0.24
  -1   5   6    3.48    0.16
  -1   5   6    3.35    0.23
   0  -5   6   36.11    1.19
   0  -5  -6   36.49    1.05
   0  -5   6   36.64    1.19
   0  -5   6   36.19    1.02
   0  -5  -6   36.56    1.18
   0   5  -6   36.47    1.28
   0   5   6   37.91    1.17
   0   5   6   36.16    1.09
  -1  -5  -6    3.37    0.17
   1  -5   6    2.86    0.23
   1  -5   6    3.17    0.21
  -1  -5  -6    2.71    0.22
   1  -5   6    3.22    0.16
  -1  -5  -6    3.09    0.18
   1   5   6    3.30    0.14
   1   5   6    3.03    0.22
  -1   5  -6    3.14    0.25
  -2  -5  -6  115.18    3.06
   2  -5   6  108.67    3.24
   2  -5   6  111.94    3.05
   2  -5   6  114.47    3.18
  -2  -5  -6  113.17    3.35
  -2   5  -6  111.78    3.50
   2   5   6  117.57    3.18
   2   5   6  112.27    3.29
   3  -5   6   37.87    1.13
  -3  -5  -6   38.40    1.12
  -3  -5  -6   37.31    1.23
   3  -5   6   37.64    1.19
   3  -5   6   38.53    1.21
   3   5   6   37.37    1.22
  -3   5  -6   37.54    1.21
  -3   5  -6   37.83    1.36
   4  -5   6    1.43    0.17
   4  -5   6    1.58    0.14
   4  -5   6    1.49    0.16
  -4  -5  -6    1.50    0.15
  -4  -5  -6    1.41    0.13
  -4   5  -6    1.39    0.17
   4   5   6    1.61    0.21
  -5  -5  -6   56.60    1.59
   5  -5   6   55.41    1.63
   5  -5   6   54.08    1.62
  -5   5  -6   54.17    1.64
   5   5   6   51.36    1.68
   6  -5   6    2.65    0.22
  -6  -5  -6    2.72    0.20
   6   5   6    2.93    0.25
  -6   5  -6    2.53    0.21
   7  -5   6   11.70    0.52
  -7  -5  -6   11.33    0.48
   7   5   6   12.09    0.58
  -7   5  -6   11.42    0.50
  -8  -5  -6   16.12    0.63
   8  -5   6   14.91    0.66
  -8   5  -6   16.11    0.63
   8   5   6   16.40    0.72
   9  -5   6    0.45    0.14
  -9  -5  -6    0.52    0.13
  -9   5  -6    1.05    0.17
   9   5   6    0.57    0.17
 -10  -5  -6   18.92    0.75
  10  -5   6   17.71    0.79
 -10   5  -6   19.00    0.73
  10   5   6   18.41    0.84
  11  -5   6    0.76    0.20
 -11  -5  -6    0.67    0.17
  11   5   6    0.44    0.16
 -11   5  -6    0.40    0.13
 -11  -6   6    0.19    0.14
  11  -6  -6    0.17    0.13
 -10  -6   6    5.43    0.42
  10  -6  -6    5.08    0.38
  -9  -6   6    5.56    0.40
  -9  -6   6    4.70    0.40
   9  -6  -6    4.57    0.36
  -8  -6   6    0.13    0.09
   8  -6  -6    0.20    0.12
  -8  -6   6    0.23    0.12
  -7  -6   6    1.96    0.27
  -7  -6   6    2.17    0.27
   7  -6  -6    1.64    0.24
  -6  -6   6    9.33    0.52
   6  -6  -6    9.24    0.48
  -6  -6   6    8.56    0.48
  -5  -6   6   56.00    1.85
   5  -6  -6   62.47    1.85
  -5  -6   6   60.98    1.95
   4  -6  -6   12.60    0.57
  -4  -6   6   14.45    0.61
  -4  -6   6   13.37    0.61
  -3  -6   6   11.29    0.58
   3  -6  -6   12.20    0.54
  -3  -6   6   10.73    0.53
  -3  -6   6   11.35    0.52
  -3   6   6   12.13    0.37
   3   6  -6   10.97    0.55
  -2  -6   6   27.50    1.07
  -2  -6   6   27.17    0.99
   2  -6  -6   27.73    0.98
   2  -6  -6   27.91    0.80
  -2  -6   6   29.12    1.00
   2   6  -6   29.00    1.07
  -1  -6   6   16.54    0.51
  -1  -6   6   16.63    0.67
  -1  -6   6   16.23    0.67
   1  -6  -6   18.42    0.70
   1  -6  -6   17.38    0.51
  -1  -6   6   16.76    0.74
  -1   6   6   18.40    0.61
   1   6  -6   16.32    0.72
  -1   6   6   17.17    0.67
   0  -6   6   10.00    0.35
   0  -6   6    9.49    0.45
   0  -6   6    9.45    0.51
   0  -6   6   10.54    0.48
   0  -6  -6   10.34    0.49
   0  -6  -6   10.07    0.34
   0   6   6   10.17    0.38
   0   6  -6   10.69    0.53
   0   6   6   11.08    0.49
  -1  -6  -6   46.96    1.52
  -1  -6  -6   47.83    1.34
   1  -6   6   49.47    1.50
   1  -6   6   48.28    1.36
   1  -6   6   49.43    1.51
  -1  -6  -6   46.00    1.51
   1   6   6   47.53    1.49
  -1   6  -6   47.93    1.65
   2  -6   6    2.63    0.20
  -2  -6  -6    3.26    0.17
   2  -6   6    2.77    0.23
   2  -6   6    2.79    0.18
  -2  -6  -6    3.09    0.21
   2   6   6    3.34    0.25
  -3  -6  -6    9.95    0.44
   3  -6   6    9.53    0.44
  -3  -6  -6    9.41    0.36
   3  -6   6    9.67    0.40
   3   6   6    9.59    0.47
  -3   6  -6    9.88    0.45
   4  -6   6    5.95    0.31
  -4  -6  -6    6.37    0.29
   4  -6   6    5.74    0.32
  -4   6  -6    5.94    0.33
   4   6   6    6.61    0.38
  -5  -6  -6    0.72    0.11
   5  -6   6    0.74    0.14
   5   6   6    0.62    0.15
  -5   6  -6    0.61    0.12
   6  -6   6   17.90    0.70
  -6  -6  -6   19.07    0.66
   6   6   6   18.13    0.76
  -6   6  -6   18.31    0.69
   7  -6   6   16.32    0.67
  -7  -6  -6   15.89    0.62
   7   6   6   16.76    0.73
  -7   6  -6   16.68    0.64
  -8  -6  -6   11.09    0.50
   8  -6   6   11.78    0.56
  -8   6  -6   12.27    0.52
   8   6   6   11.60    0.60
   9  -6   6    3.65    0.31
  -9  -6  -6    3.46    0.27
   9   6   6    3.88    0.41
  -9   6  -6    3.86    0.27
  10  -6   6    2.18    0.29
 -10  -6  -6    1.99    0.24
  10   6   6    1.85    0.28
 -10   6  -6    1.98    0.22
 -11  -7   6    0.54    0.20
  11  -7  -6    0.79    0.21
  10  -7  -6    0.52    0.17
 -10  -7   6    0.85    0.20
  -9  -7   6    4.14    0.36
   9  -7  -6    4.07    0.35
  -9  -7   6    3.68    0.42
  -8  -7   6    5.21    0.39
   8  -7  -6    4.33    0.35
  -8  -7   6    4.89    0.40
   7  -7  -6    3.29    0.31
  -7  -7   6    3.86    0.32
  -7  -7   6    4.41    0.36
  -6  -7   6   -0.06    0.07
  -6  -7   6    0.11    0.10
   6  -7  -6    0.05    0.09
  -5  -7   6    1.03    0.18
  -5  -7   6    1.19    0.21
   5  -7  -6    0.97    0.19
  -4  -7   6    0.18    0.09
   4  -7  -6    0.34    0.12
  -4  -7   6    0.47    0.13
  -3  -7   6    8.05    0.43
  -3  -7   6    7.49    0.42
   3  -7  -6    7.49    0.43
  -2  -7   6   23.52    0.87
   2  -7  -6   24.48    0.89
  -2  -7   6   21.99    0.87
   1  -7  -6    0.17    0.09
  -1  -7   6   -0.03    0.04
  -1  -7   6    0.01    0.06
  -1  -7   6    0.04    0.04
   0  -7   6   25.66    0.92
   0  -7   6   24.79    0.77
   0  -7  -6   26.12    0.74
   0  -7  -6   26.60    0.96
   0  -7   6   24.17    0.90
   0   7   6   25.70    0.93
  -1  -7  -6   16.75    0.67
  -1  -7  -6   16.77    0.71
   1  -7   6   17.61    0.58
  -1  -7  -6   16.30    0.52
   1  -7   6   16.55    0.66
   1  -7   6   18.39    0.69
   1   7   6   16.84    0.69
  -2  -7  -6    0.50    0.14
   2  -7   6    0.67    0.13
  -2  -7  -6    0.76    0.09
   2  -7   6    0.68    0.11
   2   7   6    0.34    0.11
   3  -7   6   37.99    1.23
  -3  -7  -6   39.93    1.13
   3  -7   6   36.75    1.17
   3   7   6   38.80    1.29
  -3   7  -6   37.20    1.23
   4  -7   6   27.01    0.91
  -4  -7  -6   27.04    0.86
   4  -7   6   28.71    0.94
   4   7   6   26.70    1.00
  -4   7  -6   27.22    0.94
   5  -7   6   14.52    0.58
  -5  -7  -6   14.64    0.53
   5   7   6   13.81    0.64
  -5   7  -6   13.52    0.57
   6  -7   6    5.15    0.32
  -6  -7  -6    4.84    0.28
  -6   7  -6    5.11    0.31
   6   7   6    4.40    0.35
  -7  -7  -6    0.44    0.12
   7  -7   6    0.71    0.15
  -7   7  -6    0.65    0.13
   7   7   6    0.70    0.17
  -8  -7  -6    0.20    0.09
   8  -7   6    0.03    0.08
  -8   7  -6    0.16    0.09
   8   7   6    0.03    0.10
   9  -7   6    0.92    0.19
  -9  -7  -6    0.93    0.17
  -9   7  -6    0.78    0.15
   9   7   6    1.09    0.24
  10  -7   6    1.41    0.24
 -10  -7  -6    1.37    0.20
  10   7   6    1.39    0.27
 -10  -8   6   31.04    1.29
  10  -8  -6   36.33    1.29
  -9  -8   6    2.37    0.32
   9  -8  -6    2.28    0.31
  -8  -8   6    1.10    0.23
   8  -8  -6    1.34    0.24
   7  -8  -6    2.42    0.31
  -7  -8   6    2.14    0.29
  -7  -8   6    2.83    0.33
  -6  -8   6    2.70    0.32
   6  -8  -6    2.78    0.32
  -6  -8   6    3.82    0.33
  -5  -8   6   15.58    0.71
  -5  -8   6   17.58    0.76
   5  -8  -6   15.79    0.72
  -4  -8   6    6.83    0.43
   4  -8  -6    7.08    0.44
  -4  -8   6    7.53    0.43
   3  -8  -6   16.46    0.73
  -3  -8   6   17.06    0.72
  -3  -8   6   16.95    0.72
  -2  -8   6    3.98    0.30
   2  -8  -6    4.11    0.32
  -2  -8   6    4.12    0.30
   1  -8  -6    7.74    0.45
  -1  -8   6    6.94    0.41
  -1  -8   6    8.00    0.42
   0  -8   6   37.87    1.15
   0  -8   6   39.30    1.30
   0  -8   6   42.12    1.33
   0  -8  -6   40.01    1.35
   0   8   6   36.58    1.30
   1  -8   6   95.98    2.74
  -1  -8  -6   90.70    2.80
   1  -8   6   95.77    2.61
   1   8   6   94.68    2.78
   2  -8   6    1.23    0.19
  -2  -8  -6    1.20    0.21
   2  -8   6    1.51    0.17
   2   8   6    1.84    0.24
  -3  -8  -6   38.84    1.35
   3  -8   6   37.77    1.23
   3  -8   6   38.31    1.19
  -3  -8  -6   38.00    1.12
   3   8   6   38.32    1.31
  -3   8  -6   37.68    1.24
  -4  -8  -6    2.86    0.19
   4  -8   6    2.82    0.22
   4  -8   6    3.04    0.23
   4   8   6    2.39    0.28
  -4   8  -6    3.20    0.24
   5  -8   6    1.94    0.23
  -5  -8  -6    1.88    0.16
  -5   8  -6    1.94    0.22
   5   8   6    2.08    0.27
  -6  -8  -6    4.70    0.28
   6  -8   6    5.24    0.34
  -6   8  -6    4.93    0.30
   6   8   6    4.40    0.36
   7  -8   6   13.56    0.60
  -7  -8  -6   12.81    0.53
   7   8   6   11.80    0.63
  -7   8  -6   12.42    0.53
  -8  -8  -6    6.73    0.37
   8  -8   6    6.60    0.42
   8   8   6    6.27    0.46
  -9  -8  -6    0.58    0.14
   9  -8   6    0.40    0.14
   9   8   6    0.70    0.20
   9  -9  -6    0.08    0.14
  -9  -9   6    0.29    0.17
   8  -9  -6    5.54    0.42
  -8  -9   6    5.67    0.44
  -7  -9   6    1.53    0.26
   7  -9  -6    1.65    0.27
  -6  -9   6    0.57    0.17
   6  -9  -6    0.57    0.18
  -6  -9   6    0.69    0.18
  -5  -9   6    8.22    0.49
   5  -9  -6    7.83    0.49
  -5  -9   6    7.87    0.49
   4  -9  -6    0.30    0.14
  -4  -9   6    0.75    0.18
  -4  -9   6    0.52    0.15
  -3  -9   6   29.18    1.07
   3  -9  -6   26.06    1.05
  -3  -9   6   27.31    1.03
  -2  -9   6    4.19    0.32
  -2  -9   6    3.77    0.30
   2  -9  -6    3.72    0.33
  -1  -9   6    3.17    0.27
   1  -9  -6    3.42    0.31
  -1  -9   6    3.49    0.29
   0  -9   6    7.52    0.41
   0  -9  -6    6.75    0.44
   0  -9   6    6.90    0.40
   0   9   6    6.96    0.45
   1  -9   6    0.16    0.08
  -1  -9  -6    0.13    0.11
   1  -9   6    0.14    0.09
   1   9   6   -0.07    0.07
   2  -9   6    0.18    0.08
   2  -9   6    0.35    0.11
  -2  -9  -6    0.26    0.13
   2   9   6    0.24    0.12
   3  -9   6    0.01    0.07
   3  -9   6    0.20    0.09
  -3  -9  -6    0.19    0.13
  -3   9  -6    0.17    0.09
   3   9   6    0.08    0.10
   4  -9   6    0.57    0.13
  -4  -9  -6    0.90    0.21
   4  -9   6    0.54    0.12
   4   9   6    0.86    0.20
  -4   9  -6    0.82    0.15
   5  -9   6    6.47    0.38
   5   9   6    7.15    0.46
  -5   9  -6    6.46    0.36
  -6  -9  -6    3.85    0.25
   6  -9   6    4.10    0.32
   6   9   6    4.05    0.37
   7  -9   6    0.57    0.16
  -7  -9  -6    0.50    0.12
   7   9   6    0.81    0.21
   8  -9   6    2.65    0.31
  -8  -9  -6    2.65    0.24
   8   9   6    2.65    0.35
  -8 -10   6   -0.02    0.10
   8 -10  -6   -0.17    0.12
  -7 -10   6    8.19    0.52
   7 -10  -6    7.35    0.51
   6 -10  -6    0.13    0.11
  -6 -10   6    0.13    0.10
  -5 -10   6    1.50    0.26
   5 -10  -6    1.95    0.30
  -4 -10   6   11.06    0.58
   4 -10  -6   10.96    0.61
  -3 -10   6    0.17    0.11
  -3 -10   6    0.20    0.12
   3 -10  -6    0.15    0.12
  -2 -10   6    5.68    0.39
   2 -10  -6    6.48    0.45
  -1 -10   6   13.52    0.61
   1 -10  -6   11.69    0.64
  -1 -10   6   12.52    0.61
   0 -10  -6    0.21    0.13
   0 -10   6    0.04    0.09
   1 -10   6    2.05    0.25
  -1 -10  -6    2.12    0.32
   1  10   6    1.95    0.28
   2 -10   6   11.04    0.56
  -2 -10  -6   11.04    0.62
   2  10   6   11.39    0.61
  -3 -10  -6    5.48    0.42
   3 -10   6    5.16    0.32
   3  10   6    5.58    0.41
  -4 -10  -6    0.11    0.13
   4 -10   6    0.03    0.09
   4  10   6    0.12    0.12
  -5 -10  -6    1.40    0.26
   5 -10   6    1.96    0.25
   5  10   6    2.13    0.31
   6 -10   6    8.76    0.48
  -6 -10  -6    7.81    0.57
   6  10   6    8.43    0.54
   7 -10   6    0.08    0.11
   7  10   6    0.12    0.13
  -7 -11   6    1.21    0.25
   7 -11  -6    1.43    0.28
  -6 -11   6    8.94    0.56
   6 -11  -6    9.44    0.59
  -5 -11   6    7.45    0.49
   5 -11  -6    6.76    0.49
  -4 -11   6    1.38    0.25
   4 -11  -6    2.08    0.30
   3 -11  -6    1.00    0.22
  -3 -11   6    0.80    0.19
   2 -11  -6    0.03    0.11
  -2 -11   6    0.01    0.09
   1 -11  -6    0.37    0.16
   0 -11  -6    4.26    0.39
  -1 -11  -6    0.51    0.19
  -2 -11  -6    8.61    0.56
   2  11   6    8.87    0.54
  -3 -11  -6    0.06    0.12
   3  11   6    0.01    0.10
   4 -11   6    0.33    0.13
  -4 -11  -6    0.29    0.16
   4  11   6    0.31    0.15
  -5 -11  -6    3.41    0.41
   5 -11   6    3.41    0.31
   5  11   6    4.15    0.44
  -6 -11  -6    7.01    0.54
   6 -11   6    6.87    0.43
   6  11   6    6.30    0.49
   6 -12  -6    2.18    0.35
  -6 -12   6    2.22    0.33
   5 -12  -6    1.62    0.29
   4 -12  -6    6.05    0.49
   3 -12  -6    0.44    0.18
   2 -12  -6   13.55    0.74
   1 -12  -6    0.03    0.13
   0 -12  -6   -0.01    0.10
  -1 -12  -6    0.49    0.20
  -2 -12  -6    2.26    0.35
   2  12   6    2.20    0.34
  -3 -12  -6    5.99    0.49
   3  12   6    5.48    0.45
  -4 -12  -6    5.86    0.50
   4  12   6    5.01    0.45
  -5 -12  -6    0.31    0.19
   5  12   6    0.33    0.18
   3 -13  -6    2.54    0.39
   2 -13  -6    1.06    0.25
   1 -13  -6    0.26    0.19
   0 -13  -6    3.26    0.43
  -1 -13  -6    0.39    0.20
  -2 -13  -6    0.31    0.17
  -3 -13  -6    0.96    0.26
   3  13   6    0.79    0.24
 -12   0   7   -0.07    0.09
 -11   0   7   -0.02    0.09
 -10   0   7   -0.01    0.08
  -9   0   7    0.06    0.08
   8   0  -7    0.02    0.05
  -8   0   7   -0.02    0.07
   7   0  -7    0.25    0.07
  -7   0   7    0.27    0.10
  -6   0   7   -0.03    0.05
   6   0  -7    0.03    0.05
   5   0  -7    0.05    0.04
   5   0  -7    0.00    0.04
  -5   0   7    0.04    0.05
  -5   0   7    0.03    0.05
   4   0  -7    0.00    0.03
   4   0  -7    0.03    0.04
  -4   0   7    0.00    0.05
  -4   0   7    0.03    0.04
  -3   0   7    0.10    0.06
   3   0  -7   -0.03    0.02
   3   0  -7    0.01    0.03
  -3   0   7    0.02    0.04
  -2   0   7    0.81    0.13
   2   0  -7    0.12    0.04
   2   0  -7    0.03    0.03
   1   0  -7    0.03    0.03
  -1   0   7    0.03    0.03
   1   0  -7   -0.01    0.03
  -1   0   7    0.02    0.04
   0   0   7    0.27    0.06
   0   0  -7    0.13    0.04
   0   0   7    0.08    0.06
   1   0   7   -0.01    0.03
   1   0   7    0.01    0.05
  -1   0  -7    0.06    0.04
  -1   0  -7   -0.03    0.03
  -2   0  -7    0.00    0.04
  -2   0  -7    0.04    0.05
   2   0   7    0.15    0.06
   2   0   7   -0.03    0.03
   3   0   7    0.00    0.04
   3   0   7    0.04    0.05
  -3   0  -7   -0.02    0.04
  -3   0  -7   -0.02    0.03
   4   0   7    0.04    0.05
  -4   0  -7    0.08    0.06
  -5   0  -7    0.08    0.06
   5   0   7    0.02    0.05
  -6   0  -7    0.12    0.07
   6   0   7   -0.03    0.06
  -7   0  -7    0.16    0.08
   7   0   7    0.24    0.10
   8   0   7   -0.01    0.07
  -8   0  -7    0.04    0.07
   9   0   7    0.11    0.10
  -9   0  -7   -0.02    0.07
  10   0   7    0.01    0.10
 -10   0  -7   -0.01    0.08
  11   0   7    0.01    0.10
 -11   0  -7    0.08    0.10
 -12  -1   7    0.00    0.10
 -12   1   7    0.08    0.11
 -11  -1   7    3.36    0.36
 -11   1   7    3.64    0.33
 -10  -1   7    0.07    0.09
 -10   1   7    0.01    0.07
   9  -1  -7    8.76    0.40
  -9  -1   7    9.13    0.49
  -9   1   7    8.40    0.46
  -8  -1   7    0.19    0.10
   8  -1  -7    0.19    0.07
  -8   1   7    0.13    0.09
   7  -1  -7   90.25    2.47
  -7  -1   7   85.70    2.60
  -7   1   7   89.92    2.58
  -6  -1   7    0.10    0.07
   6  -1  -7    0.17    0.07
   6   1  -7    0.15    0.05
  -6   1   7    0.21    0.09
   5  -1  -7    4.43    0.23
  -5  -1   7    4.15    0.28
  -5  -1   7    4.32    0.27
  -5   1   7    4.35    0.25
  -5   1   7    4.19    0.27
   5   1  -7    4.65    0.19
   5   1  -7    4.56    0.27
  -4  -1   7    8.94    0.41
  -4  -1   7    9.03    0.43
   4  -1  -7    9.26    0.39
   4  -1  -7    8.74    0.35
   4   1  -7    8.98    0.29
  -4   1   7    8.88    0.38
   4   1  -7    9.16    0.40
  -4   1   7    9.62    0.42
  -3  -1   7   17.16    0.67
   3  -1  -7   16.50    0.57
  -3  -1   7   18.41    0.65
   3  -1  -7   17.56    0.60
  -3   1   7   17.89    0.65
   3   1  -7   17.63    0.51
   3   1  -7   18.09    0.64
  -3   1   7   17.28    0.60
  -2  -1   7   31.28    1.03
   2  -1  -7   30.94    0.93
   2  -1  -7   30.80    0.95
  -2  -1   7   31.08    1.01
   2   1  -7   30.60    1.00
  -2   1   7   30.06    0.94
   2   1  -7   31.49    0.87
  -2   1   7   31.11    1.00
  -1  -1   7   48.62    1.40
   1  -1  -7   50.75    1.47
  -1  -1   7   50.81    1.56
  -1  -1   7   53.91    1.57
   1  -1  -7   51.56    1.51
   1   1  -7   54.24    1.58
  -1   1   7   48.65    1.45
  -1   1   7   51.65    1.53
   0  -1  -7   29.52    0.88
   0  -1   7   30.16    0.86
   0  -1   7   30.26    0.99
   0   1   7   30.43    0.96
   0   1  -7   29.02    0.96
   0   1   7   29.65    0.90
  -1  -1  -7   27.49    0.91
   1  -1   7   27.91    0.92
  -1  -1  -7   26.96    0.84
  -1  -1  -7   27.16    0.90
   1  -1   7   27.69    0.82
  -1   1  -7   27.17    0.88
   1   1   7   28.14    0.90
  -1   1  -7   27.36    0.91
   1   1   7   27.66    0.85
  -2  -1  -7   11.65    0.48
   2  -1   7   12.24    0.44
  -2  -1  -7   12.96    0.47
   2  -1   7   12.02    0.50
  -2   1  -7   10.44    0.47
   2   1   7   12.96    0.49
  -2   1  -7   12.63    0.51
  -2   1  -7   12.55    0.44
   2   1   7   12.75    0.47
  -3  -1  -7    6.02    0.26
  -3  -1  -7    5.58    0.25
   3  -1   7    6.14    0.31
  -3  -1  -7    5.88    0.30
   3  -1   7    5.61    0.28
  -3   1  -7    5.95    0.32
   3   1   7    5.96    0.29
  -4  -1  -7    6.09    0.23
   4  -1   7    6.27    0.31
  -4  -1  -7    6.18    0.29
  -4   1  -7    5.88    0.32
   4   1   7    6.59    0.33
   5  -1   7    0.03    0.06
  -5  -1  -7    0.03    0.05
  -5  -1  -7    0.05    0.05
   5   1   7    0.00    0.05
  -5   1  -7    0.18    0.08
   6  -1   7    0.59    0.13
  -6  -1  -7    0.74    0.13
  -6   1  -7    0.70    0.13
   6   1   7    0.70    0.14
   7  -1   7    0.28    0.10
  -7  -1  -7    0.22    0.09
   7   1   7    0.21    0.10
  -7   1  -7    0.23    0.09
   8  -1   7    3.87    0.30
  -8  -1  -7    3.60    0.26
   8   1   7    3.79    0.31
  -8   1  -7    4.23    0.28
  -9  -1  -7    0.56    0.13
   9  -1   7    0.29    0.13
   9   1   7    0.58    0.16
  -9   1  -7    0.21    0.11
 -10  -1  -7    0.11    0.09
  10  -1   7    0.05    0.10
 -10   1  -7    0.29    0.12
  10   1   7    0.02    0.11
  11  -1   7    8.26    0.51
 -11  -1  -7    7.15    0.43
 -11   1  -7    7.29    0.43
  11   1   7    7.71    0.51
 -12  -2   7    0.04    0.11
 -12   2   7   -0.02    0.09
 -11  -2   7   13.75    0.70
  11  -2  -7   13.44    0.61
 -11   2   7   13.97    0.66
  10  -2  -7    0.87    0.15
 -10  -2   7    0.68    0.17
 -10   2   7    0.82    0.18
   9  -2  -7   14.52    0.58
  -9  -2   7   14.47    0.68
  -9   2   7   14.42    0.63
  -8  -2   7    7.38    0.43
   8  -2  -7    6.56    0.34
  -8   2   7    6.25    0.37
  -7  -2   7    8.76    0.47
   7  -2  -7    9.38    0.40
  -7   2   7    8.31    0.43
   6  -2  -7   83.27    2.33
  -6  -2   7   81.78    2.45
  -6   2   7   83.86    2.40
  -5  -2   7   13.17    0.56
  -5  -2   7   12.80    0.56
   5  -2  -7   12.68    0.48
  -5   2   7   12.05    0.51
  -5   2   7   12.47    0.50
   5   2  -7   12.46    0.54
  -4  -2   7   39.51    1.32
   4  -2  -7   39.13    1.18
  -4  -2   7   39.13    1.27
   4   2  -7   39.34    1.30
  -4   2   7   39.55    1.23
  -4   2   7   38.89    1.24
  -3  -2   7   43.47    1.43
   3  -2  -7   42.11    1.26
  -3  -2   7   43.13    1.39
  -3  -2   7   42.52    1.35
   3   2  -7   43.33    1.38
  -3   2   7   42.19    1.30
  -3   2   7   40.90    1.29
  -2  -2   7  139.38    3.84
  -2  -2   7  134.73    3.99
  -2  -2   7  136.94    4.08
   2  -2  -7  138.17    3.73
   2   2  -7  139.30    4.08
  -2   2   7  137.49    3.77
  -1  -2   7   38.34    1.23
  -1  -2   7   36.51    1.21
  -1  -2   7   39.77    1.04
  -1  -2   7   37.47    1.25
   1  -2  -7   37.73    1.14
  -1   2   7   37.20    1.13
  -1   2   7   37.63    1.16
   1   2  -7   37.76    1.23
   0  -2   7    9.07    0.31
   0  -2   7    9.25    0.43
   0   2   7    9.18    0.39
   0   2   7    9.96    0.39
   0   2  -7    9.19    0.40
   1  -2   7   64.69    1.95
   1  -2   7   65.61    1.81
   1  -2   7   65.00    1.98
  -1  -2  -7   67.36    1.90
  -1   2  -7   66.56    2.05
   1   2   7   66.37    1.88
   1   2   7   66.95    1.90
   2  -2   7   -0.01    0.04
   2  -2   7    0.03    0.04
  -2  -2  -7   -0.04    0.04
  -2  -2  -7    0.03    0.02
   2  -2   7    0.02    0.04
  -2   2  -7    0.00    0.05
  -2   2  -7    0.01    0.05
   2   2   7    0.07    0.06
   2   2   7   -0.02    0.04
  -3  -2  -7    0.08    0.04
  -3  -2  -7    0.34    0.08
  -3  -2  -7    0.12    0.05
   3  -2   7    0.00    0.05
   3  -2   7    0.16    0.06
   3  -2   7    0.05    0.04
   3   2   7    0.07    0.06
  -3   2  -7    0.08    0.07
  -4  -2  -7   61.26    1.91
  -4  -2  -7   62.12    1.81
   4  -2   7   61.88    1.82
   4  -2   7   64.53    1.81
  -4  -2  -7   62.02    1.80
  -4   2  -7   62.91    1.86
   4   2   7   61.92    1.84
  -5  -2  -7    0.12    0.06
   5  -2   7    0.24    0.09
  -5  -2  -7    0.15    0.07
  -5   2  -7    0.32    0.09
   5   2   7    0.20    0.08
  -6  -2  -7    0.15    0.07
   6  -2   7    0.22    0.08
  -6   2  -7    0.20    0.09
   6   2   7    0.17    0.09
  -7  -2  -7   14.89    0.60
   7  -2   7   15.71    0.64
  -7   2  -7   15.69    0.61
   7   2   7   14.98    0.66
   8  -2   7    6.88    0.41
  -8  -2  -7    7.35    0.38
   8   2   7    7.01    0.43
  -8   2  -7    6.98    0.38
   9  -2   7    2.09    0.27
  -9  -2  -7    2.64    0.23
  -9   2  -7    2.48    0.22
   9   2   7    2.55    0.30
  10  -2   7    0.12    0.12
 -10  -2  -7    0.05    0.09
 -10   2  -7    0.05    0.09
  10   2   7    0.02    0.10
 -11  -2  -7    0.19    0.11
  11  -2   7   -0.03    0.10
  11   2   7    0.17    0.13
 -11   2  -7    0.04    0.10
 -12  -3   7    0.18    0.13
 -11  -3   7    0.06    0.11
  11  -3  -7    0.27    0.12
 -11   3   7    0.22    0.13
  10  -3  -7    0.61    0.15
 -10  -3   7    0.96    0.20
 -10   3   7    0.87    0.17
   9  -3  -7    1.57    0.21
  -9  -3   7    2.07    0.28
  -9   3   7    1.63    0.22
   8  -3  -7    0.02    0.07
  -8  -3   7    0.06    0.09
  -8   3   7    0.01    0.06
   7  -3  -7   53.52    1.65
  -7  -3   7   54.27    1.75
  -7   3   7   57.46    1.68
  -6  -3   7   41.87    1.39
   6  -3  -7   41.80    1.30
  -6   3   7   42.06    1.31
  -5  -3   7   24.63    0.86
   5  -3  -7   22.13    0.76
  -5  -3   7   21.48    0.89
  -5  -3   7   20.18    0.86
  -5   3   7   21.43    0.77
  -5   3   7   22.81    0.77
  -4  -3   7    9.92    0.49
  -4  -3   7    9.92    0.52
   4  -3  -7   10.35    0.44
  -4  -3   7   10.45    0.49
   4   3  -7   10.63    0.48
  -4   3   7   10.90    0.44
  -4   3   7   11.22    0.41
  -3  -3   7    8.76    0.43
  -3  -3   7    8.90    0.46
  -3  -3   7    8.46    0.43
   3  -3  -7    9.43    0.40
  -3   3   7    8.69    0.38
   3   3  -7    8.73    0.42
  -3   3   7    8.48    0.32
  -2  -3   7   44.14    1.39
  -2  -3   7   43.82    1.44
   2  -3  -7   43.72    1.31
  -2  -3   7   43.01    1.43
  -2   3   7   43.80    1.30
   2   3  -7   42.27    1.42
   1  -3  -7    0.12    0.07
  -1  -3   7    0.10    0.02
  -1  -3   7    0.11    0.07
  -1  -3   7    0.08    0.06
  -1  -3   7    0.20    0.08
  -1   3   7    0.14    0.06
   1   3  -7    0.06    0.05
  -1   3   7    0.10    0.05
   0  -3   7    0.08    0.03
   0  -3   7    0.11    0.07
   0  -3  -7    0.07    0.05
   0  -3  -7    0.12    0.06
   0  -3   7    0.18    0.07
   0   3  -7    0.11    0.06
   0   3   7    0.09    0.05
   0   3   7    0.10    0.05
   1  -3   7   22.07    0.67
  -1  -3  -7   21.43    0.73
   1  -3   7   21.82    0.79
   1  -3   7   22.35    0.80
   1   3   7   22.92    0.73
  -1   3  -7   22.92    0.82
   2  -3   7   13.45    0.47
  -2  -3  -7   13.74    0.50
   2  -3   7   13.32    0.53
  -2  -3  -7   13.73    0.45
  -2   3  -7   12.76    0.57
   2   3   7   14.21    0.54
  -3  -3  -7    0.05    0.05
  -3  -3  -7    0.03    0.03
   3  -3   7    0.01    0.06
   3  -3   7    0.03    0.04
   3  -3   7    0.01    0.04
  -3   3  -7    0.09    0.07
  -3   3  -7    0.01    0.06
   3   3   7    0.17    0.08
   4  -3   7    7.46    0.33
   4  -3   7    7.06    0.33
   4  -3   7    7.07    0.37
  -4  -3  -7    7.38    0.34
  -4  -3  -7    7.63    0.33
   4   3   7    7.57    0.38
  -4   3  -7    7.08    0.37
   5  -3   7   14.24    0.56
  -5  -3  -7   14.80    0.55
   5  -3   7   14.38    0.53
  -5   3  -7   14.84    0.59
   5   3   7   14.24    0.60
  -6  -3  -7    0.07    0.06
   6  -3   7    0.20    0.08
   6   3   7    0.23    0.09
  -6   3  -7    0.28    0.10
  -7  -3  -7    0.13    0.09
   7  -3   7    0.30    0.10
  -7   3  -7    0.18    0.08
   7   3   7    0.32    0.12
   8  -3   7    1.31    0.21
  -8  -3  -7    1.32    0.18
  -8   3  -7    1.14    0.18
   8   3   7    1.31    0.21
  -9  -3  -7    0.26    0.10
   9  -3   7    0.42    0.13
   9   3   7    0.26    0.13
  -9   3  -7    0.11    0.09
  10  -3   7    0.50    0.16
 -10  -3  -7    0.51    0.14
 -10   3  -7    0.33    0.12
  10   3   7    0.40    0.16
 -11  -3  -7    2.79    0.30
  11  -3   7    2.44    0.32
  11   3   7    3.19    0.39
 -11   3  -7    2.50    0.28
 -12  -4   7    0.31    0.17
  12  -4  -7    0.38    0.15
  11  -4  -7    9.76    0.52
 -11  -4   7   10.44    0.61
 -10  -4   7   -0.01    0.09
  10  -4  -7   -0.03    0.08
  -9  -4   7    0.05    0.10
   9  -4  -7    0.01    0.08
  -8  -4   7    0.41    0.13
   8  -4  -7    0.66    0.15
  -8   4   7    0.82    0.15
   7  -4  -7    5.03    0.31
  -7  -4   7    4.99    0.38
  -7  -4   7    4.95    0.36
  -7   4   7    4.25    0.27
  -6  -4   7    1.07    0.18
   6  -4  -7    1.05    0.16
  -6  -4   7    0.84    0.18
  -6   4   7    0.97    0.14
  -5  -4   7    4.12    0.33
   5  -4  -7    4.25    0.28
  -5   4   7    4.62    0.26
  -5   4   7    4.21    0.24
   4  -4  -7    3.87    0.25
  -4  -4   7    3.56    0.28
  -4  -4   7    3.50    0.29
  -4   4   7    3.63    0.22
  -4   4   7    3.67    0.20
   4   4  -7    3.63    0.27
   3  -4  -7    9.31    0.42
  -3  -4   7    9.36    0.46
  -3  -4   7    9.22    0.46
  -3  -4   7    9.58    0.48
  -3   4   7    8.62    0.37
  -3   4   7    8.85    0.33
  -3   4   7    8.74    0.35
   3   4  -7    9.30    0.45
  -2  -4   7    0.32    0.10
  -2  -4   7    0.32    0.09
   2  -4  -7    0.29    0.09
  -2  -4   7    0.32    0.10
  -2   4   7    0.32    0.04
  -2   4   7    0.41    0.05
  -2   4   7    0.26    0.07
   2   4  -7    0.20    0.08
  -1  -4   7    9.83    0.46
   1  -4  -7    8.57    0.36
  -1  -4   7    9.99    0.45
   1  -4  -7    8.75    0.41
  -1  -4   7    9.03    0.44
  -1   4   7    8.70    0.36
  -1   4   7    8.25    0.40
   1   4  -7    9.15    0.44
   0  -4  -7    3.87    0.25
   0  -4  -7    3.31    0.19
   0  -4   7    3.30    0.24
   0  -4   7    3.31    0.14
   0  -4   7    3.13    0.25
   0   4  -7    3.22    0.24
   0   4   7    3.75    0.24
   0   4   7    3.52    0.19
  -1  -4  -7    3.40    0.15
   1  -4   7    3.52    0.17
   1  -4   7    3.36    0.23
  -1  -4  -7    3.64    0.20
   1  -4   7    3.38    0.25
  -1   4  -7    3.73    0.26
   1   4   7    3.32    0.24
  -2  -4  -7   36.77    1.16
   2  -4   7   37.53    1.10
   2  -4   7   36.86    1.20
   2  -4   7   38.22    1.22
  -2  -4  -7   37.87    1.13
   2   4   7   39.15    1.20
  -2   4  -7   36.28    1.30
  -3  -4  -7    1.18    0.13
   3  -4   7    1.05    0.14
   3  -4   7    0.94    0.16
  -3  -4  -7    1.04    0.12
   3  -4   7    0.95    0.12
  -3   4  -7    1.09    0.17
   3   4   7    0.92    0.15
  -4  -4  -7    1.64    0.15
   4  -4   7    1.83    0.20
   4  -4   7    1.96    0.15
  -4  -4  -7    1.78    0.15
   4  -4   7    1.96    0.16
   4   4   7    1.40    0.19
  -4   4  -7    1.86    0.21
   5  -4   7    0.17    0.06
   5  -4   7    0.13    0.07
  -5  -4  -7    0.06    0.05
   5   4   7    0.02    0.07
  -5   4  -7    0.07    0.07
   6  -4   7    0.00    0.05
  -6  -4  -7   -0.02    0.05
  -6   4  -7   -0.08    0.05
   6   4   7    0.05    0.08
   7  -4   7   10.30    0.50
  -7  -4  -7   10.59    0.47
   7   4   7   11.54    0.56
  -7   4  -7   11.10    0.50
   8  -4   7   -0.06    0.07
  -8  -4  -7    0.03    0.07
   8   4   7   -0.10    0.06
  -8   4  -7    0.01    0.08
  -9  -4  -7    0.50    0.13
   9  -4   7    0.78    0.18
   9   4   7    0.55    0.17
  -9   4  -7    0.60    0.13
  10  -4   7   -0.09    0.08
 -10  -4  -7   -0.04    0.07
  10   4   7    0.16    0.12
 -10   4  -7    0.01    0.08
 -11  -5   7    3.58    0.42
  11  -5  -7    3.16    0.34
 -10  -5   7   -0.03    0.10
  10  -5  -7   -0.02    0.10
   9  -5  -7    9.25    0.49
  -9  -5   7    8.49    0.53
  -8  -5   7    0.43    0.14
  -8  -5   7    0.45    0.16
   8  -5  -7    0.57    0.15
  -7  -5   7   13.64    0.64
   7  -5  -7   12.62    0.57
  -7  -5   7   12.47    0.66
  -6  -5   7    0.58    0.15
   6  -5  -7    0.26    0.10
  -6  -5   7    0.55    0.16
  -6   5   7    0.53    0.12
  -5  -5   7    0.30    0.12
   5  -5  -7    0.42    0.12
  -5  -5   7    0.41    0.14
  -5   5   7    0.51    0.10
   4  -5  -7   14.72    0.60
  -4  -5   7   13.95    0.62
  -4  -5   7   14.11    0.65
  -4   5   7   13.80    0.52
  -4   5   7   14.24    0.51
   3  -5  -7    5.42    0.32
  -3  -5   7    5.08    0.34
  -3  -5   7    4.68    0.33
  -3   5   7    5.54    0.25
  -3   5   7    5.36    0.24
   2  -5  -7   24.46    0.89
  -2  -5   7   25.02    0.92
  -2  -5   7   24.62    0.93
  -2   5   7   25.68    0.78
  -2   5   7   24.92    0.78
   2   5  -7   25.40    0.96
  -2   5   7   25.94    0.80
  -1  -5   7    0.84    0.15
   1  -5  -7    0.83    0.10
  -1  -5   7    0.62    0.14
  -1  -5   7    0.76    0.15
   1  -5  -7    0.58    0.12
   1   5  -7    0.55    0.12
  -1   5   7    0.68    0.09
  -1   5   7    0.82    0.14
   0  -5   7    6.98    0.40
   0  -5  -7    7.54    0.30
   0  -5  -7    7.47    0.39
   0  -5   7    7.25    0.39
   0  -5   7    6.92    0.25
   0  -5   7    6.93    0.37
   0   5   7    7.14    0.37
   0   5  -7    7.38    0.41
  -1  -5  -7    0.61    0.08
   1  -5   7    0.46    0.12
   1  -5   7    0.37    0.10
   1  -5   7    0.51    0.08
  -1  -5  -7    0.69    0.15
  -1  -5  -7    0.65    0.09
  -1   5  -7    0.57    0.13
   1   5   7    0.52    0.12
  -2  -5  -7   16.15    0.57
  -2  -5  -7   15.57    0.54
   2  -5   7   16.49    0.65
   2  -5   7   16.03    0.62
   2  -5   7   15.84    0.54
   2   5   7   16.14    0.65
  -3  -5  -7   51.49    1.45
   3  -5   7   48.90    1.54
  -3  -5  -7   50.62    1.57
   3  -5   7   50.54    1.55
   3  -5   7   49.04    1.45
  -3   5  -7   48.14    1.55
   4  -5   7    0.08    0.06
  -4  -5  -7    0.14    0.06
   4  -5   7   -0.06    0.05
   4  -5   7    0.08    0.05
   4   5   7    0.05    0.07
  -4   5  -7    0.01    0.07
   5  -5   7    0.57    0.12
   5  -5   7    0.63    0.11
  -5  -5  -7    0.37    0.09
   5   5   7    0.50    0.13
  -5   5  -7    0.41    0.11
  -6  -5  -7    5.43    0.30
   6  -5   7    5.68    0.33
  -6   5  -7    5.35    0.32
   6   5   7    5.60    0.37
  -7  -5  -7    0.23    0.10
   7  -5   7    0.18    0.10
   7   5   7    0.23    0.11
  -7   5  -7    0.31    0.11
  -8  -5  -7    3.47    0.25
   8  -5   7    3.08    0.27
   8   5   7    2.81    0.32
  -8   5  -7    3.40    0.26
  -9  -5  -7    0.11    0.09
   9  -5   7    0.44    0.15
  -9   5  -7    0.30    0.11
   9   5   7    0.47    0.16
  10  -5   7    0.85    0.19
 -10  -5  -7    0.80    0.17
  10   5   7    0.92    0.22
 -10   5  -7    0.69    0.16
  11  -6  -7   -0.01    0.11
 -11  -6   7    0.02    0.11
 -10  -6   7   13.88    0.74
  10  -6  -7   14.36    0.67
  -9  -6   7    4.04    0.37
   9  -6  -7    3.53    0.32
  -8  -6   7    2.14    0.29
  -8  -6   7    2.22    0.32
   8  -6  -7    2.38    0.28
  -7  -6   7    1.54    0.25
  -7  -6   7    1.09    0.21
   7  -6  -7    1.16    0.19
   6  -6  -7    0.17    0.10
  -6  -6   7    0.09    0.09
  -6  -6   7    0.04    0.09
  -5  -6   7    7.90    0.48
  -5  -6   7    8.07    0.46
   5  -6  -7    9.81    0.48
  -4  -6   7    0.46    0.13
   4  -6  -7    0.33    0.12
  -4  -6   7    0.37    0.12
  -3  -6   7    2.26    0.26
   3  -6  -7    2.28    0.25
  -3  -6   7    1.85    0.24
  -3   6   7    2.10    0.14
  -2  -6   7    2.31    0.27
   2  -6  -7    1.85    0.12
   2  -6  -7    1.90    0.24
  -2  -6   7    2.37    0.22
  -2   6   7    1.83    0.12
  -1  -6   7    2.43    0.22
   1  -6  -7    2.26    0.26
  -1  -6   7    2.55    0.28
   1  -6  -7    2.18    0.13
  -1   6   7    2.15    0.25
   0  -6   7   25.28    0.90
   0  -6  -7   24.65    0.91
   0  -6   7   24.14    0.71
   0  -6   7   25.28    0.91
   0  -6  -7   24.33    0.74
   0   6   7   22.44    0.87
   1  -6   7    4.56    0.28
   1  -6   7    4.84    0.21
  -1  -6  -7    4.20    0.20
   1  -6   7    4.55    0.31
  -1  -6  -7    3.80    0.22
  -1  -6  -7    4.17    0.31
   1   6   7    3.56    0.27
  -2  -6  -7   20.33    0.66
   2  -6   7   20.72    0.67
   2  -6   7   20.66    0.77
   2  -6   7   21.49    0.79
   2   6   7   20.65    0.79
  -3  -6  -7   11.10    0.43
   3  -6   7   12.01    0.46
   3  -6   7   12.71    0.54
   3  -6   7   12.05    0.51
  -3   6  -7   11.77    0.54
   4  -6   7    0.22    0.09
   4  -6   7    0.29    0.09
  -4  -6  -7    0.22    0.07
   4  -6   7    0.24    0.08
   4   6   7    0.33    0.13
  -4   6  -7    0.23    0.10
  -5  -6  -7    0.65    0.11
   5  -6   7    0.77    0.13
   5  -6   7    0.64    0.13
   5   6   7    0.61    0.16
  -5   6  -7    0.58    0.13
  -6  -6  -7    0.23    0.09
   6  -6   7    0.23    0.10
   6   6   7    0.32    0.12
  -6   6  -7    0.23    0.10
  -7  -6  -7    2.15    0.20
   7  -6   7    2.36    0.27
   7   6   7    2.32    0.30
  -7   6  -7    2.25    0.24
  -8  -6  -7   15.62    0.63
   8  -6   7   15.99    0.70
   8   6   7   14.97    0.74
  -8   6  -7   16.97    0.66
   9  -6   7    2.08    0.28
  -9  -6  -7    2.15    0.25
   9   6   7    2.05    0.30
  -9   6  -7    2.03    0.23
  10  -6   7    0.64    0.17
 -10  -6  -7    0.40    0.14
 -10   6  -7    0.69    0.15
  10   6   7    0.44    0.17
  10  -7  -7    2.72    0.33
 -10  -7   7    2.97    0.38
   9  -7  -7   10.93    0.59
  -9  -7   7   10.76    0.63
   8  -7  -7    3.89    0.32
  -8  -7   7    3.15    0.36
  -7  -7   7    2.67    0.33
   7  -7  -7    2.95    0.33
  -7  -7   7    2.69    0.35
  -6  -7   7    3.38    0.38
  -6  -7   7    2.98    0.34
   6  -7  -7    3.40    0.30
   5  -7  -7    3.05    0.28
  -5  -7   7    1.94    0.26
  -5  -7   7    2.62    0.31
   4  -7  -7    2.26    0.27
  -4  -7   7    1.70    0.24
  -4  -7   7    2.17    0.27
   3  -7  -7    0.57    0.16
  -3  -7   7    0.70    0.15
  -3  -7   7    0.43    0.14
  -2  -7   7    0.04    0.07
  -2  -7   7    0.04    0.07
   2  -7  -7   -0.02    0.08
  -1  -7   7    0.07    0.07
   1  -7  -7    0.06    0.08
  -1  -7   7    0.00    0.07
  -1   7   7    0.06    0.09
   0  -7  -7    2.43    0.28
   0  -7   7    2.76    0.25
   0  -7   7    1.50    0.20
   0   7   7    2.15    0.25
   1  -7   7   28.15    0.99
  -1  -7  -7   27.15    1.02
   1  -7   7   26.20    0.98
  -1  -7  -7   29.10    0.82
   1  -7   7   27.40    0.84
   1   7   7   26.44    0.99
  -2  -7  -7    2.18    0.15
   2  -7   7    2.52    0.18
   2  -7   7    2.50    0.22
  -2  -7  -7    1.73    0.26
   2  -7   7    2.62    0.24
   2   7   7    2.46    0.28
  -3  -7  -7   23.57    0.74
   3  -7   7   22.96    0.84
   3  -7   7   22.61    0.85
   3  -7   7   22.40    0.77
  -3   7  -7   23.29    0.86
   3   7   7   22.66    0.89
   4  -7   7    0.15    0.08
  -4  -7  -7    0.07    0.06
   4  -7   7    0.19    0.08
   4  -7   7    0.09    0.09
  -4   7  -7    0.04    0.08
   4   7   7    0.09    0.10
   5  -7   7    1.92    0.21
   5  -7   7    2.39    0.22
  -5  -7  -7    2.10    0.17
   5   7   7    1.89    0.26
  -5   7  -7    1.60    0.21
  -6  -7  -7    0.15    0.08
   6  -7   7    0.22    0.10
   6   7   7    0.28    0.13
  -6   7  -7    0.16    0.10
   7  -7   7    0.36    0.13
  -7  -7  -7    0.44    0.11
   7   7   7    0.51    0.15
  -7   7  -7    0.64    0.14
   8  -7   7    2.45    0.28
  -8  -7  -7    2.35    0.25
  -8   7  -7    2.64    0.24
   8   7   7    2.57    0.33
  -9  -7  -7    1.89    0.24
   9  -7   7    2.60    0.31
   9   7   7    2.38    0.32
  -9   7  -7    2.32    0.25
 -10  -8   7    8.14    0.57
  10  -8  -7    8.42    0.54
  -9  -8   7    0.02    0.11
   9  -8  -7   -0.01    0.11
  -8  -8   7    5.81    0.45
   8  -8  -7    6.52    0.45
  -7  -8   7    4.70    0.38
   7  -8  -7    4.49    0.37
   6  -8  -7    0.15    0.11
  -6  -8   7    0.13    0.10
  -6  -8   7    0.05    0.10
  -5  -8   7   21.34    0.92
   5  -8  -7   21.34    0.88
  -5  -8   7   19.77    0.86
  -4  -8   7    9.83    0.54
  -4  -8   7    9.35    0.54
   4  -8  -7   10.30    0.54
   3  -8  -7    0.40    0.15
  -3  -8   7    0.39    0.12
  -3  -8   7    0.46    0.15
  -2  -8   7    2.30    0.27
   2  -8  -7    1.74    0.25
  -2  -8   7    2.71    0.30
   1  -8  -7    2.17    0.27
  -1  -8   7    2.10    0.26
  -1  -8   7    2.25    0.26
   0  -8  -7    1.11    0.20
   0  -8   7    1.32    0.19
   0  -8   7    1.59    0.23
   0   8   7    1.15    0.20
   1  -8   7    2.91    0.24
  -1  -8  -7    2.03    0.27
   1  -8   7    3.14    0.27
   1   8   7    2.38    0.29
   2  -8   7   27.29    0.87
   2  -8   7   26.33    0.97
   2  -8   7   27.01    0.98
  -2  -8  -7   25.95    1.04
   2   8   7   27.97    1.03
  -3  -8  -7    6.12    0.43
   3  -8   7    6.99    0.38
   3  -8   7    6.29    0.33
   3  -8   7    6.52    0.38
   3   8   7    7.12    0.44
  -3   8  -7    7.20    0.40
   4  -8   7   -0.01    0.06
   4  -8   7   -0.03    0.06
   4  -8   7    0.16    0.08
  -4  -8  -7    0.20    0.07
   4   8   7    0.03    0.08
  -4   8  -7   -0.06    0.06
  -5  -8  -7    0.95    0.14
   5  -8   7    0.85    0.15
   5   8   7    0.80    0.18
  -5   8  -7    1.01    0.17
  -6  -8  -7    0.42    0.11
   6  -8   7    0.27    0.11
  -6   8  -7    0.29    0.11
   6   8   7    0.36    0.15
   7  -8   7    3.19    0.28
  -7  -8  -7    3.10    0.24
   7   8   7    2.84    0.35
  -7   8  -7    3.37    0.26
   8  -8   7    3.36    0.31
  -8  -8  -7    3.17    0.26
  -8   8  -7    3.57    0.28
   8   8   7    3.45    0.39
   9  -8   7    0.26    0.14
  -9  -8  -7    0.33    0.12
   9   8   7    0.11    0.14
  -9  -9   7    0.25    0.15
   9  -9  -7    0.14    0.16
   8  -9  -7    6.26    0.46
  -8  -9   7    5.46    0.45
   7  -9  -7    3.55    0.39
  -7  -9   7    4.16    0.38
   6  -9  -7   -0.05    0.09
  -6  -9   7    0.01    0.09
  -5  -9   7    7.21    0.47
   5  -9  -7    7.25    0.48
  -4  -9   7    6.83    0.46
   4  -9  -7    7.49    0.48
  -4  -9   7    7.67    0.48
   3  -9  -7    1.85    0.27
  -3  -9   7    2.34    0.30
  -3  -9   7    1.43    0.23
   2  -9  -7    0.17    0.12
  -2  -9   7    0.30    0.12
  -2  -9   7    0.21    0.12
  -1  -9   7    0.02    0.09
   1  -9  -7    0.18    0.12
  -1  -9   7    0.07    0.08
   0  -9   7    4.01    0.32
   0  -9  -7    3.91    0.34
   0  -9   7    4.05    0.31
   0   9   7    3.80    0.34
   1  -9   7    8.32    0.45
   1  -9   7    7.68    0.44
  -1  -9  -7    7.39    0.49
   1   9   7    7.75    0.48
  -2  -9  -7    0.86    0.19
   2  -9   7    0.72    0.15
   2  -9   7    0.89    0.17
   2   9   7    0.54    0.16
   3  -9   7    5.40    0.35
   3  -9   7    4.69    0.29
  -3  -9  -7    4.86    0.41
   3  -9   7    4.71    0.33
  -3   9  -7    5.23    0.35
   3   9   7    5.15    0.39
  -4  -9  -7    0.86    0.20
   4  -9   7    0.89    0.16
   4  -9   7    1.18    0.18
  -4   9  -7    1.24    0.19
   4   9   7    1.40    0.25
   5  -9   7    0.86    0.16
   5   9   7    0.88    0.21
  -5   9  -7    0.74    0.15
   6  -9   7   -0.01    0.07
   6   9   7   -0.01    0.10
   7  -9   7    5.58    0.38
   7   9   7    5.72    0.44
  -8  -9  -7    0.72    0.16
   8  -9   7    1.48    0.23
   8   9   7    1.24    0.27
   8 -10  -7    4.85    0.43
  -8 -10   7    5.23    0.44
  -7 -10   7    2.06    0.32
   7 -10  -7    2.64    0.35
  -6 -10   7    1.43    0.26
   6 -10  -7    1.22    0.25
   5 -10  -7    1.64    0.27
  -5 -10   7    1.66    0.27
  -4 -10   7   13.57    0.68
   4 -10  -7   13.24    0.70
  -3 -10   7    2.76    0.33
   3 -10  -7    2.84    0.35
  -2 -10   7   13.48    0.65
   2 -10  -7   11.99    0.66
   1 -10  -7    0.05    0.10
  -1 -10   7    0.06    0.10
  -1 -10   7    0.16    0.11
   0 -10  -7    2.42    0.32
   0 -10   7    3.11    0.28
   0 -10   7    2.81    0.31
   1 -10   7    5.97    0.39
   1 -10   7    6.14    0.39
  -1 -10  -7    5.65    0.44
   1  10   7    5.99    0.44
  -2 -10  -7    0.07    0.11
   2 -10   7    0.13    0.10
   2 -10   7    0.11    0.09
   2  10   7    0.00    0.10
  -3 -10  -7    4.96    0.42
   3  10   7    4.86    0.40
  -4 -10  -7    0.02    0.11
   4  10   7   -0.02    0.11
  -5 -10  -7    0.15    0.14
   5 -10   7    0.12    0.10
   5  10   7    0.15    0.13
   6 -10   7    0.06    0.10
  -6 -10  -7   -0.04    0.11
   6  10   7   -0.06    0.12
   7 -10   7    0.07    0.10
   7  10   7    0.05    0.13
  -7 -11   7    0.49    0.18
   7 -11  -7    0.75    0.22
  -6 -11   7    3.13    0.39
   6 -11  -7    3.42    0.42
   5 -11  -7    0.15    0.14
  -5 -11   7    0.11    0.12
   4 -11  -7    0.47    0.18
  -4 -11   7    0.42    0.16
  -3 -11   7    0.90    0.20
   3 -11  -7    1.03    0.24
   2 -11  -7    1.95    0.30
  -2 -11   7    1.66    0.26
  -1 -11   7    0.26    0.13
   1 -11  -7    0.22    0.15
   0 -11  -7   -0.10    0.09
  -1 -11  -7    0.38    0.18
   1  11   7    0.25    0.16
  -2 -11  -7    3.71    0.43
   2  11   7    3.38    0.39
  -3 -11  -7    0.46    0.19
   3  11   7    0.51    0.19
  -4 -11  -7    0.23    0.14
   4  11   7    0.17    0.14
  -5 -11  -7    2.43    0.37
   5  11   7    2.57    0.36
  -6 -11  -7    0.49    0.21
   6  11   7    0.72    0.22
  -5 -12   7    4.54    0.42
   5 -12  -7    4.26    0.48
   4 -12  -7    2.06    0.34
   3 -12  -7    0.28    0.15
   2 -12  -7    2.27    0.34
   1 -12  -7    2.68    0.37
   0 -12  -7    0.52    0.21
  -1 -12  -7    0.15    0.14
  -2 -12  -7    4.94    0.45
   2  12   7    3.99    0.47
  -3 -12  -7    1.43    0.30
   3  12   7    0.95    0.25
  -4 -12  -7    1.93    0.34
   4  12   7    1.84    0.32
   2 -13  -7    1.65    0.31
   1 -13  -7    9.91    0.66
   0 -13  -7    0.99    0.27
  -1 -13  -7    0.97    0.26
 -12   0   8    0.07    0.11
 -11   0   8   24.84    1.03
 -10   0   8    1.93    0.27
  -9   0   8   13.21    0.64
  -8   0   8    0.24    0.11
  -7   0   8    8.00    0.45
  -6   0   8    3.78    0.28
   6   0  -8    3.65    0.19
  -5   0   8   44.51    1.46
  -5   0   8   43.54    1.43
   5   0  -8   45.40    1.27
  -4   0   8   17.18    0.69
  -4   0   8   17.97    0.65
   4   0  -8   17.90    0.56
   4   0  -8   17.28    0.64
   3   0  -8  107.65    3.15
  -3   0   8  105.50    3.02
  -3   0   8  107.08    3.15
   3   0  -8  104.12    2.85
  -2   0   8   31.91    1.06
   2   0  -8   31.86    1.00
  -2   0   8   31.40    0.99
   2   0  -8   31.45    0.93
  -1   0   8   38.99    1.26
  -1   0   8   40.00    1.13
   1   0  -8   39.06    1.14
   1   0  -8   39.17    1.21
   0   0   8   89.49    2.49
   0   0   8   93.89    2.62
   0   0  -8   90.56    2.68
  -1   0  -8    2.16    0.14
   1   0   8    2.11    0.15
   1   0   8    2.36    0.19
  -2   0  -8   60.22    1.78
  -2   0  -8   57.66    1.81
  -2   0  -8   59.42    1.76
   2   0   8   60.54    1.71
   2   0   8   59.11    1.77
  -3   0  -8    0.14    0.07
   3   0   8    0.12    0.07
   3   0   8    0.06    0.06
  -3   0  -8    0.19    0.05
   4   0   8   46.31    1.42
  -4   0  -8   46.39    1.44
  -5   0  -8   21.98    0.79
   5   0   8   22.25    0.80
  -6   0  -8   32.44    1.06
   6   0   8   31.35    1.08
  -7   0  -8   14.98    0.62
   7   0   8   16.06    0.67
   8   0   8   29.54    1.08
  -8   0  -8   29.56    1.02
  -9   0  -8    0.78    0.16
   9   0   8    0.68    0.18
 -10   0  -8   21.38    0.83
  10   0   8   21.02    0.90
 -11   0  -8   29.10    1.07
  11   0   8   29.93    1.18
 -12  -1   8    8.42    0.55
 -12   1   8    8.13    0.53
 -11  -1   8    4.17    0.37
 -11   1   8    3.27    0.37
 -10  -1   8   10.54    0.59
 -10   1   8   11.15    0.58
  -9  -1   8   14.37    0.69
  -9   1   8   14.44    0.67
  -8  -1   8    2.75    0.31
  -8   1   8    3.67    0.29
   7  -1  -8   64.88    1.86
  -7  -1   8   64.30    2.03
  -7   1   8   66.97    2.00
   6  -1  -8   13.65    0.50
  -6  -1   8   14.09    0.62
  -6   1   8   13.13    0.58
   5  -1  -8   14.65    0.51
  -5  -1   8   14.37    0.62
  -5   1   8   14.45    0.57
  -5   1   8   14.32    0.60
  -4  -1   8   50.01    1.59
  -4  -1   8   51.64    1.58
   4  -1  -8   47.74    1.42
   4  -1  -8   50.81    1.56
  -4   1   8   47.79    1.53
   4   1  -8   51.28    1.58
   4   1  -8   49.39    1.35
  -4   1   8   47.07    1.54
   3  -1  -8    0.12    0.05
  -3  -1   8    0.28    0.10
   3  -1  -8    0.23    0.06
  -3  -1   8    0.27    0.07
  -3   1   8    0.18    0.05
   3   1  -8    0.29    0.05
   3   1  -8    0.19    0.06
  -3   1   8    0.21    0.08
  -2  -1   8   17.34    0.66
   2  -1  -8   15.41    0.55
  -2  -1   8   16.82    0.59
   2  -1  -8   15.30    0.53
   2   1  -8   16.20    0.50
  -2   1   8   16.21    0.63
  -2   1   8   16.01    0.50
   2   1  -8   16.55    0.59
   1  -1  -8    0.91    0.06
   1  -1  -8    0.89    0.12
  -1  -1   8    0.90    0.15
  -1  -1   8    0.87    0.08
  -1   1   8    1.02    0.12
  -1   1   8    0.93    0.15
   1   1  -8    0.99    0.11
   1   1  -8    0.98    0.09
   0  -1   8    5.33    0.23
   0  -1  -8    5.50    0.19
   0  -1   8    5.26    0.32
   0   1  -8    5.39    0.26
   0   1   8    5.93    0.32
   0   1   8    5.66    0.26
   1  -1   8   29.93    0.88
  -1  -1  -8   28.99    0.89
   1  -1   8   29.28    0.99
  -1  -1  -8   29.04    0.97
  -1   1  -8   29.23    0.96
   1   1   8   28.96    0.91
   1   1   8   28.75    0.96
  -2  -1  -8    9.88    0.42
   2  -1   8    9.78    0.45
   2  -1   8   10.20    0.39
  -2  -1  -8    9.66    0.44
   2   1   8    9.86    0.44
  -2   1  -8    9.88    0.42
  -2   1  -8    9.71    0.46
   2   1   8   10.31    0.42
   3  -1   8   -0.03    0.05
   3  -1   8    0.00    0.04
  -3  -1  -8    0.09    0.04
  -3  -1  -8    0.02    0.06
  -3  -1  -8    0.03    0.04
  -3   1  -8   -0.05    0.05
   3   1   8    0.03    0.05
  -4  -1  -8   20.63    0.74
   4  -1   8   20.67    0.72
  -4  -1  -8   20.03    0.71
   4   1   8   19.36    0.73
  -4   1  -8   20.81    0.76
  -5  -1  -8   28.75    0.97
   5  -1   8   29.21    0.98
  -5   1  -8   29.28    0.99
   5   1   8   28.75    0.99
   6  -1   8   10.56    0.49
  -6  -1  -8   10.17    0.46
   6   1   8   10.71    0.50
  -6   1  -8    9.53    0.46
   7  -1   8    5.03    0.33
  -7  -1  -8    5.23    0.31
  -7   1  -8    3.96    0.28
   7   1   8    4.62    0.32
  -8  -1  -8    0.59    0.14
   8  -1   8    0.77    0.18
   8   1   8    0.52    0.15
  -8   1  -8    0.38    0.13
  -9  -1  -8    5.13    0.33
   9  -1   8    4.35    0.35
   9   1   8    4.87    0.37
  -9   1  -8    5.12    0.33
  10  -1   8    1.25    0.23
 -10  -1  -8    1.58    0.22
 -10   1  -8    1.28    0.20
  10   1   8    1.57    0.27
  11  -1   8    0.66    0.19
 -11  -1  -8    0.67    0.16
 -11   1  -8    0.78    0.17
  11   1   8    1.10    0.25
 -12  -2   8    5.58    0.47
 -12   2   8    7.70    0.50
 -11  -2   8    7.04    0.50
 -11   2   8    6.63    0.45
 -10  -2   8   12.35    0.66
 -10   2   8   13.16    0.63
  -9  -2   8   14.42    0.70
   9  -2  -8   15.05    0.59
  -9   2   8   14.12    0.65
   8  -2  -8   22.57    0.76
  -8  -2   8   20.41    0.87
  -8   2   8   20.50    0.82
  -7  -2   8    4.22    0.32
   7  -2  -8    4.20    0.26
  -7   2   8    3.60    0.28
   6  -2  -8   59.54    1.72
  -6  -2   8   58.71    1.85
  -6   2   8   58.18    1.79
  -5  -2   8   51.42    1.63
   5  -2  -8   49.90    1.49
  -5   2   8   50.50    1.57
  -5   2   8   51.21    1.61
  -4  -2   8   11.33    0.51
   4  -2  -8   11.32    0.45
  -4  -2   8   11.43    0.54
  -4   2   8   11.66    0.44
  -4   2   8   11.48    0.50
   4   2  -8   11.18    0.49
  -3  -2   8   16.59    0.65
   3  -2  -8   16.13    0.58
  -3  -2   8   16.49    0.68
   3   2  -8   16.92    0.64
  -3   2   8   16.58    0.55
  -3   2   8   16.33    0.63
   2  -2  -8    6.12    0.30
  -2  -2   8    6.85    0.33
  -2  -2   8    6.03    0.36
  -2   2   8    6.47    0.34
   2   2  -8    6.76    0.21
   2   2  -8    7.18    0.33
  -2   2   8    6.11    0.30
  -1  -2   8    2.23    0.25
  -1  -2   8    2.17    0.21
  -1  -2   8    2.13    0.11
   1  -2  -8    1.91    0.16
  -1  -2   8    2.19    0.16
  -1   2   8    2.09    0.16
   1   2  -8    2.34    0.17
  -1   2   8    2.06    0.18
   0  -2   8   41.29    1.38
   0  -2   8   42.26    1.18
   0  -2   8   42.67    1.36
   0   2   8   42.76    1.26
   0   2   8   41.66    1.29
   0   2  -8   41.56    1.36
   1  -2   8    6.94    0.37
  -1  -2  -8    6.84    0.34
   1  -2   8    6.15    0.34
   1  -2   8    6.67    0.27
  -1   2  -8    6.81    0.33
   1   2   8    6.41    0.32
   1   2   8    6.38    0.33
  -2  -2  -8   30.68    0.92
  -2  -2  -8   30.73    0.99
   2  -2   8   28.93    1.02
   2  -2   8   29.42    1.01
   2  -2   8   30.64    0.92
   2   2   8   30.73    0.97
   2   2   8   30.39    0.98
  -2   2  -8   30.46    1.04
  -2   2  -8   28.34    1.02
  -3  -2  -8   54.30    1.61
   3  -2   8   53.36    1.56
  -3  -2  -8   53.22    1.62
   3  -2   8   54.74    1.65
  -3  -2  -8   53.95    1.62
  -3   2  -8   54.07    1.66
   3   2   8   52.69    1.61
  -4  -2  -8    0.88    0.11
   4  -2   8    0.96    0.14
   4  -2   8    1.07    0.17
  -4  -2  -8    1.09    0.15
   4   2   8    0.89    0.15
  -4   2  -8    1.25    0.18
   5  -2   8   20.31    0.76
  -5  -2  -8   22.40    0.77
   5   2   8   22.09    0.81
  -5   2  -8   21.24    0.79
   6  -2   8    1.20    0.18
  -6  -2  -8    0.65    0.13
  -6   2  -8    0.77    0.15
   6   2   8    0.82    0.16
  -7  -2  -8    1.00    0.16
   7  -2   8    0.89    0.16
   7   2   8    0.95    0.18
  -7   2  -8    1.05    0.17
   8  -2   8   13.24    0.61
  -8  -2  -8   13.18    0.56
  -8   2  -8   12.33    0.56
   8   2   8   12.38    0.61
   9  -2   8    2.01    0.27
  -9  -2  -8    2.25    0.25
   9   2   8    2.08    0.28
  -9   2  -8    1.96    0.24
 -10  -2  -8   16.95    0.71
  10  -2   8   16.87    0.77
  10   2   8   16.77    0.79
 -10   2  -8   16.69    0.70
 -11  -3   8    0.30    0.15
 -10  -3   8    9.80    0.58
  10  -3  -8    9.52    0.48
 -10   3   8    9.78    0.52
  -9  -3   8   11.31    0.62
   9  -3  -8   12.13    0.53
  -9   3   8   11.75    0.57
   8  -3  -8    6.85    0.36
  -8  -3   8    6.20    0.43
  -8   3   8    6.03    0.37
  -7  -3   8    3.24    0.34
   7  -3  -8    2.38    0.21
  -7   3   8    2.91    0.24
  -6  -3   8    0.27    0.11
   6  -3  -8    0.46    0.12
  -6   3   8    0.36    0.11
  -5  -3   8   45.96    1.52
   5  -3  -8   47.09    1.42
  -5   3   8   47.09    1.49
  -5   3   8   46.35    1.45
  -4  -3   8    5.72    0.36
   4  -3  -8    6.21    0.32
  -4  -3   8    5.99    0.40
  -4   3   8    6.07    0.32
  -4   3   8    6.03    0.27
  -3  -3   8    1.08    0.19
   3  -3  -8    1.17    0.15
  -3  -3   8    1.34    0.21
  -3  -3   8    1.10    0.16
  -3   3   8    1.04    0.14
   3   3  -8    1.16    0.16
  -3   3   8    1.33    0.08
   2  -3  -8   71.04    2.07
  -2  -3   8   72.59    2.17
  -2  -3   8   73.70    2.27
  -2  -3   8   69.78    2.25
   2   3  -8   72.29    2.25
  -2   3   8   72.68    2.08
  -1  -3   8   12.35    0.35
  -1  -3   8   11.53    0.51
  -1  -3   8   12.71    0.56
  -1  -3   8   11.31    0.54
   1  -3  -8   12.47    0.50
  -1   3   8   10.65    0.47
   1   3  -8   12.73    0.52
  -1   3   8   11.89    0.48
   0  -3  -8    4.00    0.24
   0  -3   8    3.70    0.27
   0  -3   8    4.03    0.17
   0  -3  -8    3.92    0.25
   0  -3   8    3.97    0.28
   0   3   8    3.76    0.24
   0   3   8    3.88    0.24
   0   3  -8    4.18    0.26
  -1  -3  -8   49.62    1.51
   1  -3   8   50.82    1.59
   1  -3   8   50.61    1.61
   1  -3   8   50.35    1.42
   1   3   8   48.61    1.49
   1   3   8   52.87    1.53
  -1   3  -8   52.14    1.66
   2  -3   8   13.57    0.56
   2  -3   8   13.55    0.48
  -2  -3  -8   14.10    0.54
  -2  -3  -8   14.10    0.45
   2  -3   8   13.32    0.58
  -2   3  -8   13.94    0.60
   2   3   8   14.72    0.57
   3  -3   8   25.22    0.90
   3  -3   8   24.87    0.87
  -3  -3  -8   25.56    0.82
  -3  -3  -8   25.01    0.84
   3  -3   8   26.17    0.82
   3   3   8   24.44    0.87
  -3   3  -8   25.86    0.91
   4  -3   8   42.12    1.29
   4  -3   8   41.40    1.26
   4  -3   8   39.98    1.31
  -4  -3  -8   41.54    1.27
  -4   3  -8   40.98    1.33
   4   3   8   40.51    1.32
   5  -3   8    0.10    0.07
  -5  -3  -8   -0.02    0.05
   5   3   8    0.09    0.09
  -5   3  -8    0.23    0.09
  -6  -3  -8    8.31    0.39
   6  -3   8    7.96    0.41
  -6   3  -8    7.86    0.41
   6   3   8    7.68    0.43
  -7  -3  -8   19.38    0.73
   7  -3   8   19.55    0.77
  -7   3  -8   20.35    0.76
   7   3   8   20.35    0.82
  -8  -3  -8    3.50    0.26
   8  -3   8    3.11    0.28
  -8   3  -8    3.32    0.27
   8   3   8    3.55    0.32
   9  -3   8   16.36    0.74
  -9  -3  -8   17.18    0.69
  -9   3  -8   16.19    0.68
   9   3   8   17.99    0.80
 -10  -3  -8    1.81    0.24
  10  -3   8    2.49    0.31
 -10   3  -8    2.42    0.26
  10   3   8    2.32    0.33
 -11  -4   8   13.32    0.72
  11  -4  -8   12.15    0.59
  10  -4  -8    5.52    0.37
 -10  -4   8    6.23    0.46
   9  -4  -8    1.78    0.23
  -9  -4   8    1.74    0.28
  -8  -4   8   12.87    0.66
   8  -4  -8   13.15    0.58
  -8   4   8   13.35    0.61
   7  -4  -8    0.52    0.14
  -7  -4   8    0.59    0.17
  -7   4   8    0.75    0.14
   6  -4  -8   75.17    2.16
  -6  -4   8   71.43    2.38
  -6  -4   8   70.90    2.25
  -6   4   8   74.93    2.15
  -5  -4   8   33.61    1.25
   5  -4  -8   33.08    1.09
  -5  -4   8   32.46    1.17
  -5   4   8   32.13    1.06
  -4  -4   8    1.46    0.22
  -4  -4   8    1.22    0.20
   4  -4  -8    1.33    0.18
  -4   4   8    1.03    0.14
  -4   4   8    1.15    0.10
  -3  -4   8   20.61    0.85
   3  -4  -8   21.20    0.76
  -3  -4   8   20.02    0.81
  -3   4   8   20.57    0.71
  -3   4   8   20.63    0.65
  -2  -4   8   31.24    1.13
  -2  -4   8   32.06    1.13
   2  -4  -8   29.82    1.03
  -2  -4   8   31.59    1.10
  -2   4   8   30.29    0.98
   2   4  -8   32.04    1.18
  -1  -4   8    5.17    0.33
   1  -4  -8    4.84    0.30
  -1  -4   8    4.48    0.30
   1  -4  -8    4.54    0.25
  -1  -4   8    4.88    0.33
   1   4  -8    4.95    0.31
  -1   4   8    5.12    0.30
  -1   4   8    4.64    0.25
   0  -4   8    1.06    0.18
   0  -4  -8    0.98    0.13
   0  -4  -8    1.13    0.17
   0  -4   8    1.15    0.17
   0  -4   8    0.89    0.07
   0   4  -8    1.04    0.16
   0   4   8    0.92    0.12
   0   4   8    0.71    0.13
  -1  -4  -8    0.15    0.07
   1  -4   8    0.35    0.12
   1  -4   8    0.32    0.10
   1  -4   8    0.21    0.06
   1   4   8    0.31    0.09
   2  -4   8   18.65    0.72
   2  -4   8   18.43    0.62
  -2  -4  -8   19.45    0.66
   2  -4   8   18.90    0.74
  -2  -4  -8   18.72    0.61
   2   4   8   19.57    0.72
   3  -4   8   64.60    1.97
  -3  -4  -8   64.82    1.96
   3  -4   8   65.59    1.85
  -3  -4  -8   65.03    1.87
   3  -4   8   66.48    1.98
   3   4   8   65.08    1.95
  -3   4  -8   63.00    1.97
   4  -4   8    1.01    0.14
   4  -4   8    0.83    0.13
   4  -4   8    0.89    0.16
  -4  -4  -8    1.01    0.14
  -4   4  -8    0.93    0.17
   4   4   8    0.84    0.16
   5  -4   8    1.56    0.18
  -5  -4  -8    1.95    0.17
  -5   4  -8    2.24    0.25
   5   4   8    2.16    0.25
  -6  -4  -8   -0.10    0.05
   6  -4   8    0.07    0.07
  -6   4  -8    0.02    0.07
   6   4   8   -0.04    0.06
   7  -4   8   15.91    0.65
  -7  -4  -8   13.86    0.58
   7   4   8   14.36    0.68
  -7   4  -8   15.73    0.64
   8  -4   8    3.08    0.28
  -8  -4  -8    3.19    0.25
   8   4   8    3.56    0.32
  -8   4  -8    3.66    0.28
  -9  -4  -8    3.82    0.29
   9  -4   8    3.97    0.33
   9   4   8    3.83    0.35
  -9   4  -8    4.24    0.31
 -10  -4  -8    4.10    0.31
  10  -4   8    4.90    0.38
 -10   4  -8    3.66    0.30
  10   4   8    4.21    0.39
 -11  -5   8    6.40    0.50
  11  -5  -8    5.43    0.39
  10  -5  -8   25.40    0.99
 -10  -5   8   27.97    1.14
  -9  -5   8    2.49    0.34
   9  -5  -8    1.90    0.25
   8  -5  -8    1.65    0.23
  -8  -5   8    1.61    0.27
   7  -5  -8   12.28    0.57
  -7  -5   8   13.05    0.69
  -7  -5   8   11.61    0.62
   6  -5  -8    3.89    0.29
  -6  -5   8    4.08    0.36
  -6  -5   8    3.95    0.33
   5  -5  -8   18.35    0.73
  -5  -5   8   19.49    0.80
  -5  -5   8   18.07    0.83
  -5   5   8   18.28    0.66
  -4  -5   8    6.01    0.39
  -4  -5   8    5.79    0.40
   4  -5  -8    5.70    0.34
  -4   5   8    5.59    0.29
  -4   5   8    5.68    0.26
   3  -5  -8    5.99    0.35
  -3  -5   8    5.31    0.36
  -3  -5   8    5.46    0.38
  -3   5   8    5.55    0.22
  -3   5   8    5.11    0.27
  -2  -5   8   10.66    0.54
  -2  -5   8   10.32    0.53
   2  -5  -8   11.14    0.51
  -2   5   8   11.48    0.43
   1  -5  -8   24.69    0.78
  -1  -5   8   23.32    0.91
  -1  -5   8   24.19    0.92
   1  -5  -8   24.95    0.89
  -1   5   8   23.78    0.87
  -1   5   8   23.95    0.77
   0  -5  -8   22.12    0.73
   0  -5  -8   23.23    0.85
   0  -5   8   22.21    0.85
   0  -5   8   21.76    0.85
   0   5   8   22.22    0.82
   1  -5   8   51.20    1.46
  -1  -5  -8   51.92    1.65
   1  -5   8   52.07    1.67
   1  -5   8   51.69    1.65
  -1  -5  -8   54.04    1.52
   1   5   8   52.30    1.62
  -2  -5  -8   29.79    0.95
   2  -5   8   29.68    1.05
  -2  -5  -8   31.08    0.94
   2  -5   8   30.53    1.04
   2  -5   8   30.45    0.91
   2   5   8   27.49    1.03
   3  -5   8   99.86    2.80
   3  -5   8  101.29    2.98
   3  -5   8  102.02    2.93
  -3  -5  -8  102.03    2.81
  -3   5  -8  100.45    2.94
   3   5   8  103.53    2.93
   4  -5   8   35.72    1.16
   4  -5   8   34.36    1.10
   4  -5   8   34.40    1.17
  -4  -5  -8   36.14    1.10
  -4   5  -8   36.00    1.20
   4   5   8   34.40    1.20
   5  -5   8    0.33    0.10
  -5  -5  -8    0.17    0.08
   5   5   8    0.31    0.12
  -5   5  -8    0.30    0.10
   6  -5   8    1.90    0.22
  -6  -5  -8    1.83    0.20
  -6   5  -8    1.67    0.22
   6   5   8    1.14    0.20
  -7  -5  -8   15.00    0.61
   7  -5   8   15.58    0.65
   7   5   8   14.09    0.69
  -7   5  -8   15.90    0.65
  -8  -5  -8    3.28    0.26
   8  -5   8    3.28    0.29
  -8   5  -8    2.60    0.24
   8   5   8    3.12    0.36
  -9  -5  -8    5.28    0.34
   9  -5   8    4.64    0.36
   9   5   8    5.14    0.41
  -9   5  -8    4.49    0.32
 -10  -5  -8    1.90    0.24
  10  -5   8    1.60    0.25
 -10   5  -8    1.74    0.23
  10   5   8    1.36    0.26
 -10  -6   8    0.52    0.19
  10  -6  -8    0.46    0.16
   9  -6  -8   -0.06    0.11
  -9  -6   8    0.18    0.14
  -8  -6   8    9.85    0.59
   8  -6  -8   11.04    0.55
  -7  -6   8   -0.02    0.09
  -7  -6   8   -0.04    0.07
   7  -6  -8    0.01    0.09
  -6  -6   8    1.95    0.30
  -6  -6   8    1.81    0.27
   6  -6  -8    2.07    0.26
  -5  -6   8    1.26    0.22
   5  -6  -8    1.75    0.23
  -5  -6   8    1.47    0.25
  -4  -6   8    0.26    0.13
   4  -6  -8    0.09    0.09
  -4  -6   8    0.09    0.09
  -3  -6   8   36.35    1.27
   3  -6  -8   36.32    1.23
  -3  -6   8   35.24    1.30
  -3   6   8   35.92    1.11
  -2  -6   8   13.96    0.64
   2  -6  -8   13.97    0.62
  -2  -6   8   14.11    0.64
  -2   6   8   13.01    0.47
  -2   6   8   13.23    0.43
  -1  -6   8    1.79    0.24
   1  -6  -8    1.56    0.13
  -1  -6   8    2.33    0.28
   1  -6  -8    1.46    0.21
  -1   6   8    1.47    0.21
   0  -6   8    8.32    0.45
   0  -6  -8    9.85    0.50
   0  -6   8    8.74    0.48
   0  -6  -8    9.13    0.35
   0   6   8    8.59    0.46
   1  -6   8    5.15    0.32
  -1  -6  -8    4.64    0.23
  -1  -6  -8    4.30    0.33
   1  -6   8    4.89    0.34
   1   6   8    4.07    0.31
   2  -6   8   23.22    0.90
   2  -6   8   26.03    0.93
   2  -6   8   24.75    0.78
  -2  -6  -8   25.24    0.79
  -2  -6  -8   23.48    0.95
   2   6   8   25.65    0.93
   3  -6   8    6.07    0.35
   3  -6   8    6.11    0.37
   3  -6   8    5.93    0.30
  -3  -6  -8    6.59    0.30
  -3   6  -8    6.08    0.38
   4  -6   8    1.00    0.17
  -4  -6  -8    0.77    0.12
   4  -6   8    1.11    0.16
   4  -6   8    1.00    0.15
  -4   6  -8    0.99    0.17
   4   6   8    0.58    0.14
  -5  -6  -8    9.55    0.41
   5  -6   8    9.56    0.44
  -5   6  -8    9.42    0.48
   5   6   8    9.93    0.53
  -6  -6  -8    2.40    0.20
   6  -6   8    2.33    0.25
   6   6   8    2.66    0.32
  -6   6  -8    2.60    0.28
  -7  -6  -8    5.32    0.31
   7  -6   8    4.24    0.32
   7   6   8    4.43    0.37
  -7   6  -8    4.98    0.33
   8  -6   8    0.99    0.19
  -8  -6  -8    0.81    0.15
  -8   6  -8    1.09    0.18
   8   6   8    0.57    0.18
  -9  -6  -8    0.06    0.08
   9  -6   8    0.08    0.10
  -9   6  -8    0.13    0.10
   9   6   8    0.17    0.14
 -10  -7   8    1.32    0.29
  10  -7  -8    0.91    0.22
   9  -7  -8    3.24    0.36
  -9  -7   8    3.43    0.41
   8  -7  -8   -0.08    0.10
  -8  -7   8    0.05    0.12
   7  -7  -8    5.79    0.41
  -7  -7   8    5.92    0.43
   6  -7  -8    4.05    0.33
  -6  -7   8    4.80    0.40
  -6  -7   8    4.63    0.37
  -5  -7   8    1.12    0.22
   5  -7  -8    0.75    0.17
  -5  -7   8    1.17    0.22
  -4  -7   8   53.99    1.77
  -4  -7   8   53.65    1.83
   4  -7  -8   52.30    1.71
   3  -7  -8    5.18    0.37
  -3  -7   8    5.17    0.38
  -3  -7   8    4.71    0.36
  -2  -7   8   14.19    0.67
  -2  -7   8   15.68    0.70
   2  -7  -8   14.90    0.67
  -2   7   8   14.53    0.50
  -1  -7   8   13.38    0.64
   1  -7  -8   14.50    0.65
  -1  -7   8   13.27    0.63
  -1   7   8   13.68    0.63
   0  -7  -8    0.86    0.18
   0  -7   8    0.91    0.17
   0  -7   8    0.97    0.19
   0   7   8    0.79    0.16
  -1  -7  -8   13.13    0.64
   1  -7   8   13.14    0.61
   1  -7   8   13.27    0.60
   1   7   8   12.78    0.61
   2  -7   8   17.96    0.72
   2  -7   8   17.23    0.72
  -2  -7  -8   16.67    0.76
  -2  -7  -8   17.46    0.58
   2   7   8   16.66    0.73
  -3  -7  -8    0.51    0.09
   3  -7   8    0.50    0.14
   3  -7   8    0.53    0.11
   3  -7   8    0.42    0.12
   3   7   8    0.45    0.14
  -3   7  -8    0.43    0.14
  -4  -7  -8    7.11    0.32
   4  -7   8    6.21    0.36
   4  -7   8    6.89    0.35
   4  -7   8    6.62    0.39
  -4   7  -8    6.07    0.38
  -5  -7  -8    0.58    0.12
   5  -7   8    0.80    0.15
  -5   7  -8    0.59    0.15
   5   7   8    0.98    0.21
  -6  -7  -8   11.99    0.50
   6  -7   8   11.52    0.54
  -6   7  -8   11.94    0.56
   6   7   8   12.74    0.64
  -7  -7  -8    0.39    0.11
   7  -7   8    0.74    0.16
   7   7   8    0.82    0.21
  -7   7  -8    0.71    0.15
  -8  -7  -8    0.36    0.11
   8  -7   8    0.52    0.15
   8   7   8    0.52    0.18
  -8   7  -8    0.16    0.11
   9  -7   8    6.96    0.45
  -9  -7  -8    6.53    0.40
   9   7   8    7.24    0.51
  -9   7  -8    6.49    0.40
   9  -8  -8   14.02    0.71
  -9  -8   8   13.54    0.76
  -8  -8   8    8.97    0.58
   8  -8  -8    8.92    0.54
  -7  -8   8    0.00    0.10
   7  -8  -8   -0.01    0.11
  -6  -8   8   -0.06    0.09
   6  -8  -8    0.13    0.10
  -5  -8   8    0.70    0.18
  -5  -8   8    0.86    0.20
   5  -8  -8    0.72    0.18
   4  -8  -8    1.40    0.23
  -4  -8   8    1.98    0.29
  -4  -8   8    1.58    0.26
  -3  -8   8   18.01    0.80
   3  -8  -8   17.40    0.78
  -3  -8   8   18.39    0.82
  -2  -8   8    0.15    0.10
   2  -8  -8    0.09    0.10
  -2  -8   8   -0.01    0.07
  -1  -8   8    6.61    0.42
  -1  -8   8    6.17    0.40
   1  -8  -8    5.37    0.39
   0  -8  -8   20.63    0.86
   0  -8   8   19.25    0.82
   0  -8   8   18.98    0.81
   0   8   8   20.45    0.84
  -1  -8  -8    6.42    0.45
   1  -8   8    6.83    0.41
   1  -8   8    6.29    0.41
   1   8   8    6.94    0.44
   2  -8   8   74.46    2.19
  -2  -8  -8   74.02    2.27
   2  -8   8   64.91    2.20
   2   8   8   71.33    2.22
   3  -8   8    0.26    0.10
   3  -8   8    0.24    0.12
  -3  -8  -8    0.24    0.13
  -3   8  -8    0.60    0.16
   3   8   8    0.37    0.15
   4  -8   8    0.33    0.11
   4  -8   8    0.33    0.11
   4  -8   8    0.27    0.09
   4   8   8    0.45    0.15
  -4   8  -8    0.35    0.13
   5  -8   8    8.31    0.42
  -5  -8  -8    7.82    0.37
  -5   8  -8    8.59    0.46
   5   8   8    8.36    0.53
  -6  -8  -8    0.34    0.10
   6  -8   8    0.33    0.12
   6   8   8    0.39    0.16
  -6   8  -8    0.25    0.11
  -7  -8  -8    0.97    0.17
   7  -8   8    1.10    0.20
  -7   8  -8    0.96    0.17
   7   8   8    1.13    0.25
   8  -8   8    1.41    0.24
  -8  -8  -8    0.96    0.17
   8   8   8    0.76    0.22
  -8   8  -8    1.07    0.19
  -8  -9   8    0.22    0.14
   8  -9  -8    0.40    0.18
  -7  -9   8    3.86    0.43
   7  -9  -8    3.19    0.38
  -6  -9   8   14.08    0.74
   6  -9  -8   15.49    0.74
  -5  -9   8    0.01    0.11
   5  -9  -8    0.08    0.11
  -4  -9   8    5.60    0.42
   4  -9  -8    4.82    0.39
   3  -9  -8    8.58    0.53
  -3  -9   8    8.27    0.53
  -3  -9   8    9.36    0.54
  -2  -9   8    3.13    0.36
   2  -9  -8    2.80    0.35
  -2  -9   8    3.24    0.35
  -1  -9   8    5.13    0.38
   1  -9  -8    5.40    0.42
  -1  -9   8    5.37    0.39
   0  -9  -8    0.41    0.15
   0  -9   8    0.59    0.16
   0  -9   8    0.60    0.15
   0   9   8    0.43    0.16
   1  -9   8    1.46    0.22
   1  -9   8    1.78    0.25
  -1  -9  -8    1.31    0.24
   1   9   8    1.26    0.23
   2  -9   8    0.02    0.08
   2  -9   8    0.25    0.11
  -2  -9  -8    0.07    0.11
   2   9   8    0.03    0.10
   3  -9   8    2.50    0.28
  -3  -9  -8    1.94    0.30
   3  -9   8    2.40    0.27
   3   9   8    1.72    0.27
  -3   9  -8    1.98    0.25
   4  -9   8    0.42    0.13
   4  -9   8    0.72    0.16
  -4  -9  -8    0.40    0.16
  -4   9  -8    0.35    0.13
   4   9   8    0.93    0.21
  -5   9  -8    7.24    0.43
   5   9   8    8.73    0.54
   6  -9   8    2.38    0.27
  -6   9  -8    2.00    0.25
   6   9   8    2.11    0.33
   7  -9   8    2.14    0.27
   7   9   8    2.11    0.33
   7 -10  -8    0.62    0.21
  -7 -10   8    0.58    0.19
   6 -10  -8    7.18    0.50
  -6 -10   8    5.89    0.47
  -5 -10   8    0.03    0.11
   5 -10  -8   -0.03    0.11
   4 -10  -8    7.92    0.53
  -4 -10   8    7.52    0.51
   3 -10  -8   11.75    0.66
  -3 -10   8   11.90    0.64
  -2 -10   8   -0.01    0.08
   2 -10  -8    0.12    0.11
   1 -10  -8    1.51    0.27
  -1 -10   8    2.16    0.29
   0 -10   8    2.42    0.30
   0 -10  -8    2.37    0.34
   1 -10   8    0.02    0.08
   1 -10   8   -0.02    0.08
  -1 -10  -8    0.05    0.11
   1  10   8   -0.05    0.09
   2 -10   8    1.56    0.24
   2 -10   8    1.43    0.22
  -2 -10  -8    1.49    0.28
   2  10   8    1.28    0.25
   3 -10   8    8.79    0.50
  -3 -10  -8    7.87    0.56
   3 -10   8    8.96    0.48
  -3  10  -8    8.92    0.49
   3  10   8    8.49    0.54
  -4 -10  -8    0.21    0.17
   4  10   8    0.13    0.14
  -5 -10  -8    0.94    0.24
   5  10   8    0.79    0.21
  -6 -10  -8    1.11    0.27
   6  10   8    1.84    0.31
   6 -11  -8    3.35    0.43
  -6 -11   8    3.68    0.43
  -5 -11   8   -0.12    0.09
   5 -11  -8   -0.01    0.12
   4 -11  -8    0.01    0.10
  -4 -11   8   -0.03    0.10
  -3 -11   8    2.68    0.36
   3 -11  -8    2.70    0.37
  -2 -11   8    2.27    0.31
   2 -11  -8    2.73    0.38
  -1 -11   8    2.76    0.34
   1 -11  -8    2.56    0.37
   0 -11  -8    0.63    0.20
   0 -11   8    0.64    0.18
  -1 -11  -8    2.34    0.34
   1  11   8    1.69    0.30
  -2 -11  -8    1.31    0.27
   2  11   8    1.23    0.26
  -3 -11  -8    0.15    0.15
   3  11   8    0.14    0.15
  -4 -11  -8    2.46    0.38
   4  11   8    2.02    0.33
  -5 -11  -8    0.26    0.18
   5  11   8    0.23    0.18
  -4 -12   8    0.26    0.15
   4 -12  -8    0.07    0.14
   3 -12  -8   -0.01    0.14
   2 -12  -8    0.16    0.16
   1 -12  -8    0.35    0.18
   0 -12  -8    0.87    0.24
  -1 -12  -8   -0.08    0.12
  -2 -12  -8    0.85    0.26
   2  12   8    0.49    0.20
  -3 -12  -8    3.54    0.47
   3  12   8    3.35    0.43
 -11   0   9   -0.07    0.10
 -10   0   9    0.12    0.11
  -9   0   9    0.05    0.10
  -8   0   9    0.05    0.09
  -7   0   9   -0.07    0.07
  -6   0   9    0.00    0.09
  -5   0   9    0.06    0.09
  -4   0   9   -0.08    0.05
   4   0  -9    0.00    0.04
  -4   0   9    0.05    0.04
  -3   0   9    0.09    0.05
   3   0  -9    0.03    0.03
  -3   0   9   -0.06    0.05
   3   0  -9    0.00    0.03
   2   0  -9    0.08    0.05
  -2   0   9    0.02    0.07
   2   0  -9    0.00    0.03
  -2   0   9    0.03    0.03
  -1   0   9    0.00    0.03
   1   0  -9    0.04    0.04
  -1   0   9    0.04    0.06
   1   0  -9   -0.01    0.03
   0   0   9    0.02    0.04
   0   0  -9    0.05    0.03
   0   0   9    0.15    0.08
  -1   0  -9    0.00    0.03
   1   0   9    0.01    0.07
   1   0   9    0.17    0.06
   2   0   9    0.00    0.06
  -2   0  -9   -0.01    0.04
   2   0   9    0.01    0.05
  -2   0  -9    0.01    0.06
  -3   0  -9    0.01    0.06
   3   0   9    0.03    0.05
   3   0   9   -0.04    0.05
   4   0   9   -0.03    0.05
  -4   0  -9   -0.03    0.06
   5   0   9    0.00    0.06
  -5   0  -9   -0.01    0.07
   6   0   9   -0.05    0.06
  -6   0  -9   -0.03    0.06
   7   0   9    0.04    0.08
  -7   0  -9    0.04    0.07
   8   0   9    0.06    0.09
  -8   0  -9   -0.01    0.08
  -9   0  -9   -0.05    0.08
   9   0   9    0.03    0.10
 -10   0  -9    0.02    0.09
  10   0   9    0.13    0.12
 -11  -1   9    0.06    0.12
 -11   1   9   -0.05    0.10
 -10  -1   9    0.22    0.14
 -10   1   9    0.26    0.14
  -9  -1   9    0.36    0.16
  -9   1   9    0.21    0.12
  -8  -1   9    0.14    0.10
  -8   1   9    0.03    0.09
  -7  -1   9    2.40    0.29
  -7   1   9    2.12    0.26
  -6  -1   9   87.24    2.56
  -6   1   9   82.43    2.51
   5  -1  -9    1.69    0.15
  -5  -1   9    1.59    0.23
  -5   1   9    1.82    0.23
  -4  -1   9    0.03    0.05
   4  -1  -9    0.02    0.04
   4  -1  -9    0.07    0.05
  -4  -1   9    0.03    0.07
  -4   1   9    0.03    0.04
  -4   1   9    0.03    0.07
   3  -1  -9    9.14    0.38
  -3  -1   9    9.83    0.41
  -3  -1   9    9.56    0.48
   3  -1  -9    9.31    0.37
   3   1  -9    9.84    0.41
  -3   1   9    9.32    0.46
  -3   1   9    9.55    0.35
  -2  -1   9    6.28    0.29
   2  -1  -9    6.45    0.29
   2  -1  -9    6.34    0.25
  -2  -1   9    5.99    0.36
   2   1  -9    6.07    0.24
  -2   1   9    6.27    0.29
   2   1  -9    5.90    0.29
  -2   1   9    6.18    0.35
   1  -1  -9    1.25    0.08
   1  -1  -9    1.37    0.15
  -1  -1   9    1.19    0.19
  -1  -1   9    1.14    0.10
   1   1  -9    1.18    0.11
  -1   1   9    1.37    0.19
  -1   1   9    1.47    0.16
   1   1  -9    1.27    0.12
   0  -1   9    9.87    0.48
   0  -1  -9   10.16    0.32
   0  -1   9    9.89    0.37
   0   1   9   10.13    0.46
   0   1  -9   10.32    0.41
   0   1   9    9.31    0.40
   1  -1   9    8.81    0.45
   1  -1   9    9.00    0.36
  -1  -1  -9    8.71    0.31
  -1  -1  -9    9.15    0.44
  -1   1  -9    8.62    0.38
   1   1   9    9.67    0.44
   1   1   9    9.32    0.39
  -2  -1  -9   27.03    0.86
   2  -1   9   26.41    0.95
  -2  -1  -9   26.69    0.93
   2  -1   9   27.17    0.86
   2   1   9   26.08    0.92
  -2   1  -9   26.75    0.93
   2   1   9   27.54    0.89
  -2   1  -9   26.99    0.96
  -3  -1  -9    0.04    0.06
   3  -1   9   -0.02    0.05
   3  -1   9   -0.01    0.05
  -3  -1  -9    0.03    0.04
  -3   1  -9   -0.04    0.06
   3   1   9    0.02    0.06
   4  -1   9    0.55    0.12
  -4  -1  -9    0.42    0.12
  -4   1  -9    0.88    0.16
   4   1   9    0.64    0.13
  -5  -1  -9    0.10    0.08
   5  -1   9    0.15    0.08
  -5   1  -9    0.01    0.07
   5   1   9    0.08    0.07
  -6  -1  -9    5.74    0.34
   6  -1   9    6.91    0.38
   6   1   9    5.76    0.36
  -6   1  -9    6.62    0.38
   7  -1   9    3.12    0.27
  -7  -1  -9    2.58    0.24
   7   1   9    3.01    0.31
  -7   1  -9    2.91    0.25
   8  -1   9    0.18    0.11
  -8  -1  -9    0.16    0.09
  -8   1  -9    0.13    0.09
   8   1   9    0.23    0.13
   9  -1   9    0.99    0.21
  -9  -1  -9    0.58    0.14
  -9   1  -9    0.83    0.16
   9   1   9    0.84    0.20
 -10  -1  -9    0.12    0.11
  10  -1   9    0.10    0.11
 -10   1  -9   -0.05    0.09
  10   1   9    0.07    0.12
 -11  -2   9    7.80    0.55
 -11   2   9    8.91    0.54
 -10  -2   9    0.84    0.21
 -10   2   9    1.36    0.23
  -9  -2   9    0.07    0.11
  -9   2   9    0.14    0.11
  -8  -2   9    0.01    0.09
  -8   2   9    0.02    0.08
   7  -2  -9    4.32    0.27
  -7  -2   9    4.06    0.33
  -7   2   9    4.81    0.34
  -6  -2   9   14.36    0.66
   6  -2  -9   13.66    0.54
  -6   2   9   14.51    0.63
  -5  -2   9    0.46    0.14
   5  -2  -9    0.51    0.11
  -5   2   9    0.57    0.14
  -4  -2   9    6.30    0.40
   4  -2  -9    7.48    0.34
  -4   2   9    7.35    0.39
  -4   2   9    7.25    0.30
  -3  -2   9   15.96    0.68
   3  -2  -9   16.21    0.58
  -3  -2   9   14.66    0.61
  -3   2   9   15.19    0.62
  -2  -2   9   10.14    0.51
  -2  -2   9   11.11    0.46
   2  -2  -9   11.11    0.44
  -2   2   9   10.49    0.48
  -2   2   9    9.84    0.42
   2   2  -9   10.60    0.45
   1  -2  -9    6.19    0.32
  -1  -2   9    6.27    0.23
  -1  -2   9    6.25    0.38
  -1   2   9    6.04    0.30
   1   2  -9    5.81    0.31
  -1   2   9    6.20    0.34
   0  -2   9    0.43    0.07
   0  -2   9    0.36    0.11
   0   2  -9    0.47    0.09
   0   2   9    0.14    0.08
   0   2   9    0.24    0.08
   1  -2   9   28.52    0.87
   1  -2   9   27.15    1.00
  -1  -2  -9   28.72    0.97
  -1   2  -9   29.72    1.00
   1   2   9   28.70    0.94
   1   2   9   27.61    0.95
  -2  -2  -9   15.82    0.47
   2  -2   9   13.91    0.51
   2  -2   9   13.67    0.60
  -2  -2  -9   14.68    0.58
  -2  -2  -9   13.88    0.45
   2   2   9   14.20    0.56
   2   2   9   13.24    0.56
  -2   2  -9   13.69    0.62
  -2   2  -9   12.88    0.60
   3  -2   9    0.00    0.05
   3  -2   9    0.04    0.07
  -3  -2  -9   -0.03    0.05
  -3  -2  -9    0.04    0.03
  -3   2  -9    0.07    0.08
   3   2   9   -0.03    0.05
   4  -2   9    3.20    0.23
  -4  -2  -9    3.53    0.25
   4  -2   9    3.14    0.26
  -4   2  -9    3.43    0.27
   4   2   9    3.66    0.26
   5  -2   9    0.60    0.13
  -5  -2  -9    0.14    0.08
  -5   2  -9    0.17    0.09
   5   2   9    0.10    0.09
   6  -2   9   11.22    0.53
  -6  -2  -9   12.13    0.53
  -6   2  -9   11.58    0.54
   6   2   9   12.56    0.58
  -7  -2  -9    5.17    0.33
   7  -2   9    5.02    0.34
  -7   2  -9    6.05    0.36
   7   2   9    5.32    0.37
  -8  -2  -9    1.57    0.21
   8  -2   9    1.45    0.22
  -8   2  -9    1.84    0.23
   8   2   9    2.01    0.28
   9  -2   9    0.31    0.13
  -9  -2  -9    0.40    0.14
   9   2   9    0.44    0.15
  -9   2  -9    0.18    0.11
 -10  -2  -9    4.91    0.35
  10  -2   9    4.32    0.38
 -10   2  -9    4.87    0.35
  10   2   9    5.64    0.43
 -11  -3   9    0.58    0.19
 -10  -3   9    0.59    0.20
  -9  -3   9    0.18    0.14
  -9   3   9   -0.02    0.08
  -8  -3   9   19.71    0.85
   8  -3  -9   17.59    0.69
  -8   3   9   18.03    0.75
   7  -3  -9    3.74    0.26
  -7  -3   9    2.98    0.34
  -7   3   9    3.64    0.28
  -6  -3   9   29.39    1.12
   6  -3  -9   30.25    1.00
  -6   3   9   29.86    1.04
  -5  -3   9    1.93    0.27
   5  -3  -9    1.64    0.19
  -5   3   9    2.31    0.25
   4  -3  -9    1.86    0.20
  -4  -3   9    1.98    0.26
  -4   3   9    2.01    0.22
  -4   3   9    2.32    0.14
   3  -3  -9   19.03    0.68
  -3  -3   9   17.32    0.75
  -3  -3   9   17.59    0.79
  -3   3   9   18.42    0.69
   2  -3  -9    5.55    0.31
  -2  -3   9    5.15    0.35
  -2  -3   9    5.45    0.37
  -2  -3   9    5.12    0.32
  -2   3   9    5.71    0.32
  -1  -3   9    0.41    0.12
  -1  -3   9    0.46    0.13
   1  -3  -9    0.33    0.10
  -1  -3   9    0.24    0.08
  -1   3   9    0.18    0.08
  -1   3   9    0.26    0.09
   0  -3   9    0.83    0.16
   0  -3  -9    0.59    0.12
   0  -3   9    0.57    0.13
   0  -3   9    0.85    0.09
   0  -3  -9    0.81    0.14
   0   3   9    0.73    0.12
   0   3   9    0.78    0.13
   1  -3   9    1.67    0.13
   1  -3   9    1.80    0.22
   1  -3   9    1.82    0.23
  -1  -3  -9    2.26    0.19
   1   3   9    2.05    0.18
   2  -3   9   23.65    0.87
   2  -3   9   24.44    0.76
   2  -3   9   23.25    0.88
  -2  -3  -9   23.30    0.82
   2   3   9   23.29    0.84
   3  -3   9   18.00    0.63
  -3  -3  -9   18.45    0.67
   3  -3   9   17.30    0.68
   3  -3   9   17.53    0.72
  -3   3  -9   17.41    0.73
   3   3   9   18.78    0.70
  -4  -3  -9    4.98    0.29
   4  -3   9    5.64    0.34
   4  -3   9    4.84    0.28
  -4   3  -9    4.90    0.33
   4   3   9    4.96    0.33
  -5  -3  -9    0.15    0.08
   5  -3   9    0.29    0.10
   5   3   9    0.37    0.12
  -5   3  -9    0.38    0.13
   6  -3   9    0.05    0.07
  -6  -3  -9    0.16    0.08
  -6   3  -9    0.11    0.09
   6   3   9    0.11    0.10
   7  -3   9    0.71    0.16
  -7  -3  -9    0.54    0.13
  -7   3  -9    0.47    0.13
   7   3   9    0.62    0.16
   8  -3   9   -0.06    0.07
  -8  -3  -9    0.01    0.07
   8   3   9    0.03    0.10
  -8   3  -9    0.09    0.10
   9  -3   9    0.19    0.11
  -9  -3  -9    0.12    0.10
   9   3   9    0.15    0.12
  -9   3  -9    0.08    0.09
  10  -3   9    2.90    0.34
 -10  -3  -9    3.32    0.29
  10   3   9    2.61    0.34
 -10   3  -9    2.93    0.31
 -11  -4   9   -0.06    0.12
 -10  -4   9    1.00    0.24
   9  -4  -9    0.02    0.10
  -9  -4   9   -0.01    0.11
   8  -4  -9    0.41    0.13
  -8  -4   9    0.15    0.13
   7  -4  -9    1.53    0.21
  -7  -4   9    2.02    0.29
  -7   4   9    1.77    0.23
   6  -4  -9    7.97    0.41
  -6  -4   9    8.28    0.49
  -6   4   9    8.07    0.41
  -5  -4   9    6.48    0.42
   5  -4  -9    5.68    0.34
  -5  -4   9    5.74    0.42
  -5   4   9    6.26    0.34
  -4  -4   9    4.49    0.35
   4  -4  -9    4.18    0.28
  -4  -4   9    4.35    0.36
  -4   4   9    4.13    0.20
  -4   4   9    4.46    0.28
   3  -4  -9    4.72    0.30
  -3  -4   9    4.80    0.35
  -3  -4   9    4.24    0.34
  -3   4   9    5.31    0.30
   2  -4  -9    0.24    0.09
  -2  -4   9    0.13    0.09
  -2  -4   9    0.22    0.10
  -2   4   9    0.11    0.07
   1  -4  -9    0.05    0.06
   1  -4  -9    0.32    0.11
  -1  -4   9   -0.07    0.06
  -1  -4   9    0.01    0.07
  -1   4   9    0.07    0.06
  -1   4   9    0.06    0.07
   0  -4   9    0.01    0.05
   0  -4  -9   -0.03    0.05
   0  -4   9   -0.05    0.06
   0  -4  -9    0.00    0.06
   0   4   9    0.02    0.06
   0   4   9    0.04    0.05
   1  -4   9   33.42    1.18
   1  -4   9   32.80    0.98
   1  -4   9   33.17    1.18
  -1  -4  -9   34.72    1.08
   1   4   9   34.52    1.13
   2  -4   9    2.41    0.27
  -2  -4  -9    1.97    0.20
   2  -4   9    2.23    0.16
   2  -4   9    2.22    0.24
   2   4   9    2.16    0.25
   3  -4   9    0.77    0.12
   3  -4   9    0.49    0.13
   3  -4   9    0.44    0.12
  -3  -4  -9    0.49    0.11
   3   4   9    0.31    0.12
  -3   4  -9    0.24    0.11
   4  -4   9    1.79    0.22
  -4  -4  -9    1.53    0.18
   4  -4   9    1.63    0.19
  -4   4  -9    2.06    0.24
   4   4   9    1.65    0.22
   5  -4   9    2.05    0.22
  -5  -4  -9    1.51    0.18
   5   4   9    1.88    0.25
  -5   4  -9    1.81    0.24
  -6  -4  -9    0.19    0.09
   6  -4   9    0.39    0.11
   6   4   9    0.16    0.11
  -6   4  -9    0.24    0.11
  -7  -4  -9    2.61    0.22
   7  -4   9    2.86    0.26
   7   4   9    2.69    0.32
  -7   4  -9    2.34    0.26
  -8  -4  -9    0.10    0.08
   8  -4   9    0.13    0.10
   8   4   9   -0.01    0.11
  -8   4  -9    0.09    0.09
  -9  -4  -9    0.04    0.08
   9  -4   9   -0.04    0.09
   9   4   9   -0.01    0.10
  -9   4  -9   -0.02    0.09
 -10  -5   9   13.41    0.73
  10  -5  -9   11.28    0.57
  -9  -5   9    0.04    0.12
   9  -5  -9    0.10    0.11
  -8  -5   9    0.20    0.13
   8  -5  -9    0.15    0.11
  -7  -5   9    3.71    0.34
   7  -5  -9    4.23    0.32
  -6  -5   9    4.94    0.38
   6  -5  -9    5.23    0.34
  -6  -5   9    4.35    0.39
  -5  -5   9    0.64    0.18
   5  -5  -9    0.64    0.15
  -5  -5   9    0.54    0.17
   4  -5  -9    5.53    0.35
  -4  -5   9    5.30    0.40
  -4  -5   9    5.56    0.40
  -4   5   9    5.69    0.30
  -4   5   9    5.31    0.24
  -3  -5   9    1.34    0.23
  -3  -5   9    1.02    0.20
   3  -5  -9    1.30    0.20
  -3   5   9    1.03    0.14
   2  -5  -9   14.18    0.54
  -2  -5   9   14.00    0.68
   2  -5  -9   14.52    0.62
  -2  -5   9   14.08    0.67
  -2   5   9   15.13    0.55
  -1  -5   9    0.15    0.10
  -1  -5   9    0.21    0.10
   1  -5  -9    0.22    0.08
   1  -5  -9    0.17    0.09
  -1   5   9    0.12    0.09
   0  -5   9    1.14    0.20
   0  -5  -9    1.34    0.16
   0  -5   9    1.27    0.20
   0  -5  -9    1.55    0.22
   0   5   9    1.39    0.20
   1  -5   9   22.98    0.90
  -1  -5  -9   22.95    0.77
  -1  -5  -9   23.20    0.89
   1  -5   9   23.51    0.90
   1   5   9   22.84    0.86
   2  -5   9    5.02    0.25
   2  -5   9    5.48    0.34
   2  -5   9    5.22    0.35
  -2  -5  -9    5.15    0.28
   2   5   9    5.30    0.35
   3  -5   9   65.93    1.90
   3  -5   9   66.90    2.05
  -3  -5  -9   67.85    1.93
   3  -5   9   66.66    2.07
   3   5   9   65.16    2.03
  -3   5  -9   66.65    2.06
   4  -5   9    0.25    0.12
  -4  -5  -9    0.44    0.10
   4  -5   9    0.42    0.10
  -4   5  -9    0.39    0.13
   4   5   9    0.70    0.17
  -5  -5  -9    1.16    0.16
   5  -5   9    1.25    0.18
   5   5   9    1.16    0.20
  -5   5  -9    1.19    0.20
  -6  -5  -9    4.73    0.29
   6  -5   9    5.15    0.33
  -6   5  -9    5.01    0.35
   6   5   9    4.64    0.36
  -7  -5  -9    0.45    0.12
   7  -5   9    0.45    0.13
   7   5   9    0.60    0.18
  -7   5  -9    0.63    0.15
  -8  -5  -9   14.41    0.63
   8  -5   9   14.86    0.68
  -8   5  -9   16.63    0.68
   8   5   9   15.35    0.75
  -9  -5  -9    9.25    0.48
   9  -5   9    9.32    0.54
   9   5   9   10.10    0.60
  -9   5  -9    9.52    0.50
  10  -6  -9    1.53    0.25
 -10  -6   9    1.57    0.31
   9  -6  -9    0.76    0.19
  -9  -6   9    0.94    0.24
  -8  -6   9    1.12    0.24
   8  -6  -9    0.96    0.20
  -7  -6   9    1.64    0.28
   7  -6  -9    2.50    0.30
  -6  -6   9    4.63    0.39
   6  -6  -9    5.27    0.36
  -6  -6   9    4.81    0.41
  -5  -6   9    2.62    0.34
  -5  -6   9    2.46    0.31
   5  -6  -9    2.72    0.29
  -4  -6   9    8.73    0.52
   4  -6  -9    8.75    0.47
  -4  -6   9    8.93    0.54
  -3  -6   9    0.71    0.17
  -3  -6   9    0.58    0.17
   3  -6  -9    0.49    0.14
  -2  -6   9    1.74    0.26
   2  -6  -9    2.23    0.27
  -2  -6   9    3.02    0.34
  -1  -6   9    3.84    0.31
   1  -6  -9    3.45    0.30
  -1  -6   9    3.69    0.31
  -1   6   9    3.55    0.29
   0  -6   9    0.31    0.12
  -1  -6  -9   12.40    0.62
   1  -6   9   13.13    0.62
   1  -6   9   14.08    0.64
  -1  -6  -9   14.02    0.50
   1   6   9   13.15    0.61
  -2  -6  -9    0.56    0.16
  -2  -6  -9    0.65    0.11
   2  -6   9    0.58    0.15
   2  -6   9    0.45    0.13
   2   6   9    0.64    0.16
   3  -6   9    0.24    0.08
  -4  -6  -9    0.67    0.12
   4  -6   9    0.60    0.12
   4  -6   9    0.53    0.14
  -4   6  -9    0.73    0.17
   4   6   9    0.47    0.15
  -5  -6  -9    0.20    0.08
   5  -6   9    0.20    0.09
  -5   6  -9    0.24    0.11
   5   6   9    0.10    0.10
  -6  -6  -9    1.23    0.17
   6  -6   9    1.24    0.19
   6   6   9    1.29    0.24
  -6   6  -9    1.28    0.21
   7  -6   9    2.30    0.27
  -7  -6  -9    3.09    0.24
   7   6   9    3.13    0.37
  -7   6  -9    2.29    0.26
   8  -6   9    0.08    0.09
  -8  -6  -9    0.16    0.09
  -8   6  -9   -0.03    0.08
   8   6   9    0.01    0.11
   9  -7  -9    5.15    0.40
  -9  -7   9    4.96    0.45
  -8  -7   9    3.92    0.45
   8  -7  -9    5.08    0.39
   7  -7  -9    3.24    0.35
  -7  -7   9    2.45    0.33
   6  -7  -9    0.55    0.16
  -6  -7   9    0.91    0.20
  -5  -7   9    1.97    0.31
   5  -7  -9    2.01    0.28
  -5  -7   9    1.34    0.25
  -4  -7   9    3.87    0.36
  -4  -7   9    4.64    0.39
   4  -7  -9    4.37    0.34
  -3  -7   9    1.17    0.22
   3  -7  -9    0.92    0.20
  -3  -7   9    1.17    0.22
  -2  -7   9    2.09    0.28
   2  -7  -9    1.92    0.26
  -2  -7   9    1.99    0.28
   1  -7  -9    4.05    0.34
  -1  -7   9    3.86    0.32
  -1  -7   9    4.27    0.34
  -1   7   9    3.60    0.31
   0  -7   9    0.06    0.08
   0  -7   9   -0.04    0.08
   0  -7  -9    0.06    0.10
   0   7   9    0.04    0.09
   1  -7   9    1.30    0.21
   1  -7   9    1.32    0.23
  -1  -7  -9    1.26    0.23
   1   7   9    1.22    0.22
  -2  -7  -9   12.39    0.64
   2  -7   9   12.86    0.62
   2  -7   9   12.66    0.60
   2   7   9   13.70    0.64
   3  -7   9   17.70    0.73
   3  -7   9   17.82    0.74
  -3  -7  -9   15.98    0.78
  -3  -7  -9   17.24    0.60
  -3   7  -9   17.26    0.75
   3   7   9   15.30    0.73
   4  -7   9    7.14    0.43
  -4  -7  -9    8.65    0.37
  -4   7  -9    8.56    0.48
   4   7   9    7.37    0.49
   5  -7   9    0.99    0.16
  -5  -7  -9    1.03    0.15
  -5   7  -9    0.64    0.17
   5   7   9    0.81    0.19
   6  -7   9    0.41    0.13
  -6  -7  -9    0.64    0.13
   6   7   9    0.71    0.19
  -6   7  -9    0.55    0.16
   7  -7   9    1.58    0.23
  -7  -7  -9    1.24    0.18
   7   7   9    1.62    0.29
  -7   7  -9    1.31    0.20
   8  -7   9    7.81    0.47
  -8  -7  -9    7.66    0.42
  -8   7  -9    8.03    0.45
   8   7   9    8.39    0.55
  -9  -8   9    0.03    0.13
   9  -8  -9   -0.11    0.12
   8  -8  -9    1.58    0.27
  -8  -8   9    0.89    0.22
   7  -8  -9    7.33    0.48
  -7  -8   9    6.79    0.51
  -6  -8   9   -0.04    0.09
   6  -8  -9    0.04    0.10
  -5  -8   9    5.84    0.45
   5  -8  -9    5.55    0.41
   4  -8  -9   11.42    0.60
  -4  -8   9   10.55    0.61
  -3  -8   9    2.90    0.35
   3  -8  -9    3.53    0.38
  -3  -8   9    3.11    0.36
   2  -8  -9    1.26    0.23
  -2  -8   9    1.06    0.22
  -2  -8   9    1.26    0.23
  -1  -8   9    3.12    0.35
   1  -8  -9    2.85    0.34
  -1  -8   9    3.30    0.37
   0  -8   9    0.01    0.08
   0  -8  -9    0.06    0.10
   0  -8   9   -0.01    0.08
   0   8   9   -0.07    0.09
   1  -8   9    2.30    0.29
  -1  -8  -9    2.38    0.32
   1  -8   9    2.56    0.30
   1   8   9    2.34    0.31
   2  -8   9    3.25    0.29
   2  -8   9    3.30    0.30
  -2  -8  -9    3.82    0.42
   2   8   9    3.56    0.38
   3  -8   9    0.11    0.10
   3  -8   9    0.20    0.10
  -3  -8  -9    0.27    0.15
   3   8   9    0.23    0.12
  -3   8  -9    0.14    0.11
  -4  -8  -9    0.22    0.13
   4  -8   9    0.30    0.11
  -4   8  -9    0.28    0.13
   4   8   9    0.17    0.14
  -5   8  -9    4.30    0.34
   5   8   9    4.32    0.45
  -6   8  -9    0.04    0.09
   6   8   9   -0.01    0.12
   7  -8   9    6.49    0.41
  -7  -8  -9    5.50    0.34
  -7   8  -9    6.40    0.40
   8  -9  -9    0.09    0.13
  -8  -9   9    0.03    0.14
   7  -9  -9    0.54    0.18
  -7  -9   9    0.89    0.22
   6  -9  -9    1.14    0.25
  -6  -9   9    1.78    0.30
  -5  -9   9   -0.04    0.09
   5  -9  -9    0.09    0.12
   4  -9  -9    0.17    0.13
  -4  -9   9    0.11    0.12
   3  -9  -9    2.07    0.30
  -3  -9   9    2.20    0.31
  -2  -9   9    0.89    0.20
   2  -9  -9    0.92    0.22
  -1  -9   9    0.58    0.17
  -1  -9   9    0.57    0.17
   1  -9  -9    0.62    0.18
   0  -9  -9    0.10    0.11
   0  -9   9    0.13    0.10
   0  -9   9    0.25    0.13
   0   9   9    0.27    0.15
  -1  -9  -9    0.14    0.13
   1  -9   9    0.00    0.08
   1  -9   9    0.13    0.10
   1   9   9   -0.14    0.09
   2  -9   9    2.52    0.30
  -2  -9  -9    2.22    0.32
   2  -9   9    2.40    0.30
   2   9   9    2.10    0.30
   3  -9   9    0.32    0.13
   3  -9   9    0.13    0.09
  -3  -9  -9    0.42    0.17
   3   9   9    0.16    0.12
  -3   9  -9    0.18    0.11
   4  -9   9    1.12    0.21
  -4  -9  -9    1.33    0.28
  -4   9  -9    1.42    0.23
   4   9   9    1.46    0.26
  -5  -9  -9    6.48    0.52
   5   9   9    5.71    0.46
  -5   9  -9    6.65    0.42
  -6   9  -9    2.08    0.27
   6   9   9    2.07    0.32
  -6 -10   9    1.44    0.29
   6 -10  -9    1.07    0.24
   5 -10  -9    1.71    0.29
  -5 -10   9    1.08    0.25
   4 -10  -9    7.72    0.53
  -4 -10   9    8.02    0.54
   3 -10  -9    4.53    0.41
  -3 -10   9    4.28    0.39
   2 -10  -9    2.13    0.33
  -2 -10   9    1.77    0.28
  -1 -10   9    4.98    0.41
   1 -10  -9    5.12    0.43
   0 -10   9   -0.07    0.08
   0 -10  -9   -0.08    0.10
  -1 -10  -9    4.84    0.43
   1 -10   9    4.83    0.38
   1  10   9    4.70    0.41
   2 -10   9    6.36    0.44
  -2 -10  -9    6.99    0.52
   2  10   9    7.07    0.50
  -3 -10  -9    0.04    0.12
   3 -10   9   -0.01    0.11
   3  10   9    0.23    0.16
  -3  10  -9    0.11    0.11
  -4 -10  -9    9.39    0.64
   4  10   9   10.08    0.62
  -5 -10  -9    0.07    0.15
   5  10   9    0.07    0.14
  -5 -11   9    0.25    0.17
   5 -11  -9    0.54    0.21
   4 -11  -9    0.03    0.12
  -4 -11   9   -0.14    0.10
   3 -11  -9    0.46    0.19
  -3 -11   9    0.36    0.16
  -2 -11   9    1.46    0.27
   2 -11  -9    0.81    0.23
  -1 -11   9    1.33    0.26
   1 -11  -9    0.88    0.23
   0 -11   9    4.37    0.38
   0 -11  -9    3.70    0.44
  -1 -11  -9    0.22    0.15
   1  11   9    0.15    0.16
  -2 -11  -9    0.99    0.26
   2  11   9    0.87    0.24
  -3 -11  -9    2.92    0.42
   3  11   9    2.16    0.34
   2 -12  -9    0.01    0.14
   1 -12  -9    5.60    0.50
   0 -12  -9    1.81    0.33
 -11   0  10    0.04    0.12
 -10   0  10   66.43    2.18
  -9   0  10    3.29    0.37
  -8   0  10   33.04    1.24
  -7   0  10    6.47    0.43
  -6   0  10    3.11    0.33
  -5   0  10  118.75    3.45
  -4   0  10   60.50    1.91
  -3   0  10   13.05    0.62
   3   0 -10   13.96    0.54
  -3   0  10   13.94    0.50
  -2   0  10   10.36    0.52
   2   0 -10   10.41    0.40
   2   0 -10   10.65    0.41
   1   0 -10   73.51    2.08
  -1   0  10   76.69    2.07
  -1   0  10   73.65    2.23
   1   0 -10   71.83    2.20
   0   0  10    1.69    0.24
   0   0 -10    1.45    0.11
   0   0  10    1.74    0.15
   1   0  10  146.86    4.21
  -1   0 -10  151.81    4.40
   1   0  10  153.10    4.09
   2   0  10   12.75    0.57
   2   0  10   12.77    0.51
  -2   0 -10   12.83    0.58
  -2   0 -10   12.83    0.49
  -3   0 -10   22.70    0.85
   3   0  10   22.97    0.80
   3   0  10   22.23    0.84
   4   0  10    2.47    0.22
  -4   0 -10    2.58    0.24
  -5   0 -10    9.43    0.48
   5   0  10    9.88    0.48
   6   0  10    1.55    0.22
  -6   0 -10    0.89    0.16
   7   0  10    3.20    0.34
  -7   0 -10    2.78    0.25
   8   0  10    3.83    0.34
  -8   0 -10    4.25    0.32
   9   0  10    1.69    0.28
  -9   0 -10    1.21    0.20
 -11  -1  10    3.85    0.44
 -11   1  10    4.16    0.45
 -10  -1  10    6.82    0.50
 -10   1  10    7.45    0.49
  -9  -1  10    4.43    0.38
  -9   1  10    4.62    0.37
  -8  -1  10   25.64    1.03
  -8   1  10   24.35    0.99
  -7  -1  10   13.56    0.66
  -7   1  10   12.52    0.62
  -6  -1  10    1.07    0.21
  -6   1  10    0.71    0.17
  -5  -1  10    3.72    0.32
  -5   1  10    3.97    0.31
  -4  -1  10    0.10    0.09
  -4   1  10    0.15    0.09
  -4   1  10    0.11    0.05
  -3  -1  10    2.89    0.20
   3  -1 -10    2.83    0.19
   3  -1 -10    2.96    0.17
  -3  -1  10    3.01    0.27
  -3   1  10    2.96    0.14
  -3   1  10    2.35    0.27
   2  -1 -10    4.28    0.19
  -2  -1  10    4.00    0.31
   2  -1 -10    3.78    0.23
  -2   1  10    4.14    0.30
   2   1 -10    4.37    0.23
   1  -1 -10    0.36    0.05
  -1  -1  10    0.52    0.14
   1  -1 -10    0.45    0.10
  -1  -1  10    0.41    0.08
  -1   1  10    0.29    0.08
  -1   1  10    0.42    0.12
   1   1 -10    0.39    0.08
   0  -1  10   -0.05    0.03
   0  -1  10   -0.04    0.06
   0   1 -10    0.04    0.04
   0   1  10   -0.07    0.05
   0   1  10    0.25    0.07
   1  -1  10   26.64    0.84
  -1  -1 -10   26.90    0.95
   1  -1  10   25.51    0.95
  -1  -1 -10   25.75    0.80
   1   1  10   25.68    0.87
  -1   1 -10   25.76    0.89
   1   1  10   26.50    0.94
  -2  -1 -10    5.13    0.33
  -2  -1 -10    4.96    0.23
   2  -1  10    4.94    0.33
   2  -1  10    4.84    0.27
   2   1  10    4.77    0.29
   2   1  10    4.79    0.32
  -2   1 -10    5.21    0.35
   3  -1  10   19.91    0.72
   3  -1  10   18.83    0.77
  -3  -1 -10   20.20    0.77
   3   1  10   20.55    0.75
  -3   1 -10   21.13    0.81
   4  -1  10    8.46    0.41
  -4  -1 -10    8.35    0.43
  -4   1 -10    8.06    0.44
   4   1  10    7.89    0.42
   5  -1  10   25.34    0.91
  -5  -1 -10   26.59    0.93
   5   1  10   24.96    0.93
  -5   1 -10   25.08    0.94
   6  -1  10    0.00    0.07
  -6  -1 -10    0.01    0.07
  -6   1 -10    0.04    0.08
   6   1  10    0.06    0.09
   7  -1  10    1.68    0.24
  -7  -1 -10    1.13    0.18
  -7   1 -10    1.31    0.20
   7   1  10    1.60    0.24
   8  -1  10    2.59    0.30
  -8  -1 -10    3.05    0.27
  -8   1 -10    3.03    0.28
   8   1  10    3.67    0.38
   9  -1  10    4.10    0.36
  -9  -1 -10    3.91    0.32
   9   1  10    4.75    0.39
  -9   1 -10    4.08    0.32
 -11  -2  10    2.52    0.37
 -10  -2  10   26.88    1.19
 -10   2  10   33.80    1.21
  -9  -2  10    8.21    0.54
  -9   2  10    8.49    0.51
  -8  -2  10    0.36    0.14
  -8   2  10    0.39    0.14
  -7  -2  10   17.84    0.81
  -7   2  10   17.75    0.76
  -6  -2  10    2.37    0.30
  -6   2  10    1.81    0.25
   5  -2 -10   38.64    1.20
  -5  -2  10   38.67    1.37
  -5   2  10   39.18    1.32
  -4  -2  10   25.75    0.99
   4  -2 -10   24.82    0.84
  -4   2  10   25.13    0.81
  -4   2  10   25.44    0.94
   3  -2 -10    2.46    0.19
  -3  -2  10    2.52    0.29
  -3   2  10    2.45    0.26
   2  -2 -10   32.52    1.04
  -2   2  10   32.05    1.10
   1  -2 -10    0.52    0.12
  -1  -2  10    0.43    0.13
  -1   2  10    0.50    0.10
  -1   2  10    0.43    0.12
   0  -2 -10    7.89    0.39
   0  -2  10    7.91    0.45
   0   2  10    7.97    0.38
   0   2  10    7.77    0.41
  -1  -2 -10   10.83    0.50
   1  -2  10   10.99    0.42
   1  -2  10   11.25    0.54
   1   2  10   11.43    0.48
   1   2  10   10.51    0.49
  -2  -2 -10   14.61    0.59
   2  -2  10   13.49    0.61
   2  -2  10   13.39    0.51
  -2   2 -10   13.05    0.61
   2   2  10   13.84    0.57
   2   2  10   13.51    0.57
  -3  -2 -10   14.98    0.62
   3  -2  10   14.85    0.57
   3  -2  10   16.00    0.67
   3   2  10   15.52    0.63
  -3   2 -10   14.82    0.66
   4  -2  10    1.59    0.19
   4  -2  10    1.98    0.25
  -4  -2 -10    1.61    0.21
   4   2  10    1.32    0.19
  -4   2 -10    1.76    0.24
   5  -2  10    3.49    0.26
  -5  -2 -10    4.03    0.28
   5   2  10    4.07    0.31
  -5   2 -10    3.47    0.29
  -6  -2 -10   12.53    0.57
   6  -2  10   13.66    0.60
   6   2  10   13.82    0.63
  -6   2 -10   13.66    0.61
   7  -2  10    0.02    0.08
  -7  -2 -10    0.09    0.09
   7   2  10    0.06    0.09
  -7   2 -10   -0.03    0.07
   8  -2  10   14.44    0.67
  -8  -2 -10   13.60    0.62
   8   2  10   14.17    0.70
  -8   2 -10   14.36    0.64
   9  -2  10    5.52    0.41
  -9  -2 -10    5.28    0.35
  -9   2 -10    5.75    0.38
   9   2  10    5.47    0.43
 -10  -3  10    0.88    0.22
  -9  -3  10   10.97    0.64
  -8  -3  10   21.08    0.93
  -8   3  10   19.94    0.84
  -7  -3  10   14.38    0.72
  -7   3  10   13.94    0.64
   6  -3 -10   18.40    0.70
  -6  -3  10   18.82    0.84
  -6   3  10   19.55    0.77
  -5  -3  10    8.16    0.50
   5  -3 -10    7.50    0.38
  -5   3  10    7.43    0.42
  -4  -3  10    4.61    0.37
   4  -3 -10    5.13    0.30
  -4   3  10    5.74    0.35
   3  -3 -10   20.01    0.74
  -3  -3  10   20.52    0.86
  -3   3  10   20.26    0.77
   2  -3 -10   15.45    0.61
  -2  -3  10   14.85    0.69
  -2   3  10   14.53    0.61
   1  -3 -10    1.15    0.17
  -1  -3  10    1.25    0.21
  -1   3  10    1.92    0.21
  -1   3  10    1.21    0.18
   0  -3 -10   11.11    0.51
   0  -3  10   11.38    0.57
   0  -3 -10   11.34    0.50
   0   3  10   11.57    0.50
   0   3  10   11.06    0.49
   1  -3  10    9.97    0.52
  -1  -3 -10    9.38    0.45
   1   3  10    9.94    0.47
   1   3  10   10.40    0.46
   2  -3  10   66.44    2.05
  -2  -3 -10   66.46    1.97
   2  -3  10   66.16    1.88
   2   3  10   65.08    1.98
  -2   3 -10   66.57    2.06
   3  -3  10    0.12    0.07
  -3  -3 -10    0.10    0.07
   3  -3  10    0.08    0.09
  -3   3 -10    0.16    0.10
   3   3  10    0.15    0.09
   4  -3  10    0.82    0.17
   4  -3  10    0.75    0.13
  -4  -3 -10    1.05    0.17
  -4   3 -10    1.07    0.20
   4   3  10    0.74    0.16
   5  -3  10   14.73    0.61
  -5  -3 -10   14.71    0.60
  -5   3 -10   14.16    0.65
   5   3  10   15.30    0.67
   6  -3  10    0.62    0.14
  -6  -3 -10    0.68    0.14
   6   3  10    1.00    0.19
  -6   3 -10    0.47    0.14
  -7  -3 -10    2.80    0.25
   7  -3  10    2.69    0.30
  -7   3 -10    3.49    0.29
   7   3  10    2.73    0.32
  -8  -3 -10    4.16    0.30
   8  -3  10    4.29    0.34
  -8   3 -10    4.06    0.32
   8   3  10    4.03    0.42
  -9  -3 -10    0.10    0.10
   9  -3  10    0.04    0.10
   9   3  10   -0.02    0.10
  -9   3 -10   -0.01    0.08
 -10  -4  10    1.70    0.32
  -9  -4  10   23.28    1.04
  -8  -4  10    9.27    0.58
  -7  -4  10   25.58    1.07
   7  -4 -10   25.39    0.92
  -6  -4  10    0.12    0.11
   6  -4 -10    0.21    0.10
  -6   4  10    0.07    0.08
  -5  -4  10    1.76    0.27
   5  -4 -10    1.72    0.21
  -5   4  10    1.78    0.22
  -4  -4  10   17.77    0.80
  -4  -4  10   17.10    0.83
   4  -4 -10   17.56    0.69
  -4   4  10   18.20    0.70
  -3  -4  10    1.11    0.21
  -3  -4  10    0.85    0.18
   3  -4 -10    1.09    0.18
  -3   4  10    1.11    0.17
  -2  -4  10   10.31    0.56
   2  -4 -10    9.48    0.47
  -2  -4  10    9.13    0.52
  -2   4  10    9.32    0.44
   1  -4 -10    0.93    0.17
  -1  -4  10    1.50    0.24
  -1  -4  10    0.97    0.19
   1  -4 -10    0.97    0.15
  -1   4  10    1.39    0.19
  -1   4  10    1.64    0.19
   0  -4  10    0.08    0.08
   0  -4 -10    0.00    0.06
   0  -4  10   -0.02    0.08
   0  -4 -10    0.08    0.08
   0   4  10    0.08    0.08
   0   4  10    0.08    0.07
  -1  -4 -10    1.07    0.16
   1  -4  10    1.07    0.20
   1  -4  10    1.34    0.21
  -1  -4 -10    1.41    0.22
   1   4  10    1.25    0.19
   2  -4  10    2.12    0.25
   2  -4  10    2.81    0.31
  -2  -4 -10    2.12    0.20
   2   4  10    1.96    0.24
   3  -4  10    0.90    0.13
   3  -4  10    0.72    0.16
  -3  -4 -10    1.06    0.16
   3  -4  10    1.02    0.17
  -3   4 -10    0.80    0.17
   3   4  10    1.04    0.19
   4  -4  10   10.35    0.46
   4  -4  10   11.14    0.54
  -4  -4 -10   10.15    0.46
   4   4  10   10.08    0.53
  -4   4 -10   10.77    0.54
   5  -4  10    0.26    0.09
  -5  -4 -10    0.36    0.11
   5   4  10    0.25    0.12
  -5   4 -10    0.30    0.13
  -6  -4 -10    6.14    0.35
   6  -4  10    6.81    0.38
   6   4  10    5.94    0.41
  -6   4 -10    5.93    0.39
   7  -4  10    0.52    0.14
  -7  -4 -10    0.11    0.08
   7   4  10    0.20    0.13
  -7   4 -10    0.49    0.15
   8  -4  10    4.68    0.36
  -8  -4 -10    5.35    0.34
  -8   4 -10    5.13    0.36
   8   4  10    5.00    0.41
   9  -4  10    9.55    0.54
  -9  -4 -10    8.86    0.48
   9   4  10    9.72    0.59
  -9   4 -10    9.17    0.50
 -10  -5  10    1.24    0.27
  -9  -5  10    8.22    0.57
  -8  -5  10   12.49    0.70
   8  -5 -10   12.63    0.60
   7  -5 -10    0.23    0.12
  -7  -5  10    0.21    0.13
  -6  -5  10   16.15    0.79
   6  -5 -10   16.55    0.69
  -5  -5  10   12.44    0.66
   5  -5 -10   11.89    0.56
  -5  -5  10   12.05    0.68
  -4  -5  10    3.79    0.36
  -4  -5  10    3.34    0.36
   4  -5 -10    3.24    0.27
  -3  -5  10   35.17    1.29
   3  -5 -10   33.90    1.19
  -3  -5  10   35.80    1.34
  -3   5  10   33.90    1.11
   2  -5 -10    6.98    0.35
   2  -5 -10    6.86    0.40
  -2  -5  10    6.75    0.45
  -2  -5  10    6.78    0.44
  -2   5  10    6.40    0.34
  -1  -5  10    9.34    0.53
   1  -5 -10    9.53    0.49
   1  -5 -10    8.86    0.41
  -1  -5  10    9.22    0.53
  -1   5  10    8.69    0.46
  -1   5  10    9.35    0.41
   0  -5  10   25.85    1.02
   0  -5 -10   25.62    0.87
   0  -5 -10   25.76    0.97
   0  -5  10   26.39    1.02
   0   5  10   25.20    0.94
  -1  -5 -10    7.11    0.43
   1  -5  10    5.48    0.38
   1  -5  10    6.26    0.42
  -1  -5 -10    6.77    0.34
   1   5  10    6.44    0.39
  -2  -5 -10   37.61    1.18
   2  -5  10   37.79    1.32
   2  -5  10   39.08    1.33
   2   5  10   35.90    1.27
   3  -5  10    4.68    0.32
   3  -5  10    4.03    0.33
  -3  -5 -10    4.71    0.28
   3   5  10    4.37    0.33
  -3   5 -10    4.82    0.36
   4  -5  10    0.19    0.09
   4  -5  10    0.10    0.09
  -4  -5 -10    0.06    0.07
   4   5  10    0.10    0.10
  -4   5 -10    0.04    0.10
   5  -5  10    6.39    0.36
  -5  -5 -10    6.13    0.34
  -5   5 -10    6.55    0.42
   5   5  10    5.57    0.41
  -6  -5 -10    3.36    0.26
   6  -5  10    3.58    0.28
  -6   5 -10    3.75    0.32
   6   5  10    3.72    0.34
  -7  -5 -10    7.21    0.39
   7  -5  10    7.70    0.44
   7   5  10    6.97    0.48
  -7   5 -10    7.31    0.44
  -8  -5 -10    4.28    0.32
   8  -5  10    4.76    0.36
   8   5  10    4.68    0.47
  -8   5 -10    4.77    0.35
  -9  -6  10    1.75    0.32
   9  -6 -10    1.87    0.27
  -8  -6  10    7.97    0.56
   8  -6 -10    7.39    0.46
  -7  -6  10    1.67    0.29
   7  -6 -10    1.55    0.24
   6  -6 -10    2.80    0.31
  -6  -6  10    2.81    0.36
  -5  -6  10    2.65    0.36
   5  -6 -10    2.52    0.29
  -5  -6  10    2.20    0.31
  -4  -6  10   17.52    0.86
   4  -6 -10   18.50    0.76
  -4  -6  10   17.34    0.82
  -3  -6  10    2.12    0.30
   3  -6 -10    2.59    0.30
  -3  -6  10    2.50    0.32
  -2  -6  10   13.41    0.69
   2  -6 -10   13.08    0.63
  -2  -6  10   13.66    0.68
  -1  -6  10   19.42    0.85
  -1  -6  10   17.55    0.82
   1  -6 -10   19.08    0.80
  -1   6  10   19.48    0.79
   0  -6  10    1.39    0.23
   0  -6  10    1.45    0.24
   0  -6 -10    1.45    0.24
   0   6  10    1.41    0.22
  -1  -6 -10    3.32    0.21
  -1  -6 -10    2.97    0.34
   1  -6  10    3.33    0.29
   1  -6  10    2.45    0.30
   1   6  10    2.67    0.29
   2  -6  10    0.16    0.11
  -2  -6 -10    0.18    0.12
  -2  -6 -10    0.26    0.09
   2  -6  10    0.06    0.10
   2   6  10    0.21    0.11
   3  -6  10    1.44    0.23
   3  -6  10    1.31    0.21
  -3  -6 -10    1.58    0.18
  -3   6 -10    1.48    0.24
   3   6  10    1.69    0.25
   4  -6  10   10.90    0.56
  -4  -6 -10   11.34    0.48
  -4   6 -10   11.84    0.59
   4   6  10   10.84    0.59
  -5  -6 -10    1.07    0.16
   5   6  10    1.63    0.27
  -5   6 -10    1.79    0.26
  -6  -6 -10    0.93    0.16
   6   6  10    0.54    0.18
  -6   6 -10    1.04    0.20
   7  -6  10    0.24    0.11
  -7  -6 -10    0.27    0.10
  -7   6 -10    0.24    0.12
   7   6  10    0.19    0.13
   8  -6  10    0.46    0.15
  -8  -6 -10    0.42    0.13
   8   6  10    0.70    0.20
  -8   6 -10    0.49    0.14
   9  -7 -10    0.14    0.14
  -9  -7  10    0.21    0.16
  -8  -7  10    7.20    0.55
   8  -7 -10    7.16    0.47
  -7  -7  10   15.13    0.80
   7  -7 -10   15.51    0.73
   6  -7 -10   11.08    0.59
  -6  -7  10   12.62    0.70
   5  -7 -10    1.46    0.24
  -5  -7  10    1.64    0.29
   4  -7 -10    4.41    0.35
  -4  -7  10    4.68    0.40
  -3  -7  10   12.29    0.66
   3  -7 -10   11.23    0.60
  -3  -7  10   12.69    0.68
  -2  -7  10    4.45    0.38
  -2  -7  10    3.95    0.36
   2  -7 -10    5.06    0.38
  -1  -7  10   10.62    0.59
   1  -7 -10    9.77    0.55
  -1  -7  10   10.18    0.58
  -1   7  10   10.07    0.55
   0  -7  10    0.65    0.17
   0  -7 -10    0.76    0.19
   0  -7  10    0.47    0.16
   0   7  10    0.62    0.17
   1  -7  10    3.63    0.33
   1  -7  10    3.23    0.30
  -1  -7 -10    3.02    0.35
   1   7  10    3.63    0.32
   2  -7  10   12.06    0.61
  -2  -7 -10   11.10    0.62
   2  -7  10   11.34    0.58
   2   7  10   11.10    0.60
  -3  -7 -10    0.19    0.14
   3  -7  10    0.39    0.14
   3  -7  10    0.24    0.13
  -3   7 -10    0.25    0.14
   3   7  10    0.24    0.14
   4  -7  10   17.33    0.76
  -4  -7 -10   17.70    0.65
  -4   7 -10   17.84    0.78
   4   7  10   17.66    0.81
  -5  -7 -10    1.70    0.20
   5   7  10    1.40    0.26
  -5   7 -10    1.27    0.22
  -6  -7 -10   -0.06    0.06
   6   7  10   -0.06    0.11
  -6   7 -10    0.00    0.11
  -7  -7 -10    6.17    0.37
  -7   7 -10    6.78    0.42
   7   7  10    5.94    0.47
   8  -8 -10   19.16    0.85
  -8  -8  10   16.75    0.90
  -7  -8  10    0.28    0.17
   7  -8 -10    0.41    0.17
  -6  -8  10    1.71    0.30
   6  -8 -10    2.32    0.31
   5  -8 -10    0.37    0.15
  -5  -8  10    0.63    0.20
   4  -8 -10    2.13    0.29
  -4  -8  10    2.80    0.37
  -3  -8  10    1.18    0.25
   3  -8 -10    0.72    0.19
   2  -8 -10    8.77    0.53
  -2  -8  10    9.53    0.57
  -1  -8  10   11.75    0.63
   1  -8 -10   10.47    0.60
  -1  -8  10   10.40    0.61
   0  -8  10    8.95    0.54
   0  -8 -10    9.65    0.57
   0  -8  10    9.63    0.56
   0   8  10    8.94    0.54
   1  -8  10   23.41    0.99
  -1  -8 -10   24.24    1.02
   1  -8  10   24.64    1.00
   1   8  10   24.78    1.01
   2  -8  10    0.86    0.19
  -2  -8 -10    0.96    0.23
   2  -8  10    1.12    0.21
   2   8  10    0.74    0.19
   3  -8  10    3.83    0.34
  -3  -8 -10    4.07    0.45
   3   8  10    4.09    0.36
  -3   8 -10    4.17    0.36
  -4  -8 -10    7.87    0.56
   4  -8  10    8.06    0.48
   4   8  10    7.45    0.50
  -4   8 -10    7.84    0.48
   5   8  10    0.67    0.19
  -5   8 -10    0.53    0.16
   6   8  10   -0.15    0.09
  -6   8 -10    0.08    0.11
  -7  -9  10    0.35    0.19
   7  -9 -10    0.45    0.17
   6  -9 -10    2.86    0.38
  -6  -9  10    2.95    0.40
   5  -9 -10    7.40    0.52
  -5  -9  10    8.66    0.58
  -4  -9  10    0.06    0.11
   4  -9 -10   -0.14    0.08
  -3  -9  10    7.41    0.51
   3  -9 -10    6.70    0.48
  -2  -9  10    2.68    0.36
   2  -9 -10    3.33    0.40
   1  -9 -10    6.15    0.47
  -1  -9  10    6.17    0.46
   0  -9 -10    2.51    0.35
   0  -9  10    2.51    0.34
   0   9  10    1.84    0.30
  -1  -9 -10    0.55    0.19
   1  -9  10    0.25    0.13
   1   9  10    0.32    0.15
   2  -9  10    2.52    0.32
  -2  -9 -10    2.21    0.34
   2  -9  10    2.27    0.31
   2   9  10    1.87    0.29
  -3  -9 -10    1.13    0.26
   3  -9  10    1.05    0.22
  -3   9 -10    1.15    0.23
   3   9  10    0.98    0.23
   4  -9  10    1.32    0.23
  -4  -9 -10    1.37    0.28
  -4   9 -10    1.65    0.26
   4   9  10    1.00    0.24
  -5  -9 -10    5.88    0.51
   5   9  10    5.00    0.45
  -5   9 -10    6.47    0.43
   5 -10 -10    0.32    0.16
  -5 -10  10    0.47    0.18
   4 -10 -10   -0.13    0.10
  -4 -10  10   -0.03    0.12
  -3 -10  10    7.39    0.53
   3 -10 -10    7.58    0.54
   2 -10 -10    2.10    0.32
  -2 -10  10    2.12    0.31
  -1 -10  10    3.03    0.38
   1 -10 -10    3.34    0.42
   0 -10 -10    0.22    0.16
   0 -10  10    0.22    0.13
   1 -10  10    0.12    0.12
  -1 -10 -10    0.40    0.18
   1  10  10    0.13    0.14
   2 -10  10    0.83    0.20
  -2 -10 -10    1.10    0.26
   2  10  10    1.18    0.26
  -2  10 -10    1.36    0.25
   3 -10  10    6.63    0.45
  -3 -10 -10    6.67    0.54
   3  10  10    6.37    0.49
  -3  10 -10    5.64    0.43
  -4 -10 -10    6.01    0.52
   4 -10  10    5.32    0.44
  -4  10 -10    5.63    0.42
   4  10  10    5.03    0.47
  -3 -11  10    0.95    0.23
   3 -11 -10    0.95    0.24
   2 -11 -10   -0.09    0.12
  -2 -11  10    0.32    0.16
   1 -11 -10    9.09    0.62
  -1 -11  10    9.63    0.60
   0 -11  10    5.56    0.45
   0 -11 -10    5.77    0.50
   1 -11  10    1.98    0.31
  -1 -11 -10    2.09    0.37
   1  11  10    2.41    0.36
  -2 -11 -10    8.58    0.62
   2  11  10    8.08    0.58
 -10   0  11   -0.13    0.10
  -9   0  11   -0.08    0.09
  -8   0  11    0.04    0.10
  -7   0  11    0.06    0.10
  -6   0  11   -0.06    0.08
  -5   0  11   -0.06    0.08
  -4   0  11   -0.03    0.08
  -3   0  11    0.05    0.04
  -3   0  11   -0.05    0.07
  -2   0  11   -0.01    0.07
  -1   0  11    0.08    0.09
   1   0 -11    0.00    0.03
   0   0  11    0.16    0.10
   0   0 -11    0.13    0.04
   0   0  11    0.22    0.07
  -1   0 -11    0.09    0.10
   1   0  11    0.03    0.08
   1   0  11    0.10    0.07
  -1   0 -11    0.09    0.05
  -2   0 -11    0.02    0.09
   2   0  11    0.13    0.07
   2   0  11    0.03    0.09
   3   0  11    0.05    0.07
   3   0  11   -0.06    0.07
  -3   0 -11    0.08    0.09
  -4   0 -11   -0.01    0.07
   4   0  11   -0.03    0.06
   5   0  11   -0.15    0.05
  -5   0 -11   -0.09    0.06
   6   0  11    0.00    0.08
  -6   0 -11    0.01    0.08
   7   0  11    0.00    0.09
  -7   0 -11   -0.01    0.08
   8   0  11    0.03    0.10
  -8   0 -11    0.03    0.10
 -10  -1  11    1.83    0.31
 -10   1  11    2.91    0.36
  -9  -1  11    2.10    0.31
  -9   1  11    1.56    0.27
  -8  -1  11    1.60    0.27
  -8   1  11    2.00    0.30
  -7  -1  11   -0.05    0.10
  -7   1  11    0.08    0.11
  -6  -1  11    0.63    0.18
  -6   1  11    0.93    0.19
  -5  -1  11    0.29    0.13
  -5   1  11    0.44    0.15
  -4  -1  11    5.28    0.39
  -4   1  11    6.08    0.40
  -3  -1  11    0.20    0.11
  -3   1  11    0.16    0.10
  -2  -1  11    0.76    0.18
   2  -1 -11    0.81    0.08
  -2   1  11    0.92    0.18
   1  -1 -11    0.30    0.04
  -1  -1  11    0.42    0.14
   1  -1 -11    0.31    0.09
  -1   1  11    0.39    0.09
  -1   1  11    0.36    0.13
   0  -1  11    0.94    0.18
   0  -1 -11    0.78    0.14
   0   1  11    0.91    0.18
   0   1  11    1.00    0.15
  -1  -1 -11    0.06    0.09
   1  -1  11    0.08    0.06
   1  -1  11    0.09    0.10
   1   1  11    0.10    0.09
   1   1  11    0.12    0.07
  -2  -1 -11   20.13    0.82
   2  -1  11   21.79    0.75
   2  -1  11   21.27    0.85
  -2  -1 -11   21.36    0.69
   2   1  11   20.40    0.77
   2   1  11   22.23    0.83
  -2   1 -11   21.11    0.85
   3  -1  11    1.33    0.18
  -3  -1 -11    1.33    0.20
   3  -1  11    1.17    0.19
  -3   1 -11    1.03    0.18
   3   1  11    0.75    0.14
   4  -1  11    1.73    0.21
  -4  -1 -11    2.04    0.25
  -4   1 -11    2.06    0.26
   4   1  11    1.67    0.22
  -5  -1 -11    0.72    0.15
   5  -1  11    0.51    0.13
   5   1  11    0.76    0.17
  -5   1 -11    0.49    0.14
   6  -1  11    0.19    0.10
  -6  -1 -11    0.06    0.09
  -6   1 -11    0.20    0.11
   6   1  11    0.10    0.09
  -7  -1 -11    6.50    0.40
   7  -1  11    6.74    0.43
  -7   1 -11    6.05    0.39
   7   1  11    6.20    0.43
   8  -1  11    1.31    0.23
  -8  -1 -11    1.55    0.23
  -8   1 -11    1.03    0.20
   8   1  11    1.09    0.23
 -10  -2  11    0.68    0.22
  -9  -2  11    0.04    0.12
  -9   2  11   -0.04    0.10
  -8  -2  11    2.81    0.36
  -8   2  11    2.19    0.30
  -7  -2  11    0.34    0.16
  -7   2  11    0.54    0.16
  -6  -2  11    0.47    0.16
  -6   2  11    0.55    0.15
  -5  -2  11    3.31    0.37
  -5   2  11    2.80    0.31
  -4  -2  11    1.23    0.23
  -4   2  11    1.59    0.23
   3  -2 -11    0.11    0.07
  -3  -2  11    0.20    0.12
  -3   2  11    0.07    0.08
   2  -2 -11   22.92    0.79
  -2  -2  11   20.90    0.89
  -2   2  11   21.91    0.85
   1  -2 -11    2.22    0.23
  -1  -2  11    2.20    0.29
  -1   2  11    1.87    0.23
  -1   2  11    2.07    0.19
   0  -2  11   14.86    0.69
   0  -2 -11   15.08    0.61
   0  -2 -11   14.59    0.64
   0   2  11   15.08    0.64
   0   2  11   14.64    0.59
  -1  -2 -11   24.19    0.88
   1  -2  11   24.02    0.92
   1   2  11   19.16    0.80
   1   2  11   24.73    0.88
   2  -2  11    0.04    0.08
   2  -2  11    0.06    0.06
  -2  -2 -11   -0.04    0.06
   2   2  11    0.11    0.07
   2   2  11    0.02    0.07
  -2   2 -11    0.14    0.10
   3  -2  11    1.21    0.21
   3  -2  11    1.13    0.16
  -3  -2 -11    1.11    0.17
  -3   2 -11    1.21    0.22
   3   2  11    1.55    0.20
   4  -2  11   10.58    0.54
   4  -2  11   10.45    0.48
  -4  -2 -11   10.42    0.51
   4   2  11   10.81    0.53
  -4   2 -11   10.16    0.54
   5  -2  11    0.47    0.13
  -5  -2 -11    0.48    0.14
  -5   2 -11    0.73    0.18
   5   2  11    0.36    0.13
   6  -2  11    0.43    0.13
  -6  -2 -11    0.37    0.13
  -6   2 -11    0.47    0.14
   6   2  11    0.30    0.13
  -7  -2 -11    1.64    0.23
   7  -2  11    1.75    0.25
  -7   2 -11    1.40    0.22
   7   2  11    1.65    0.25
   8  -2  11    0.09    0.11
  -8  -2 -11   -0.02    0.07
   8   2  11    0.06    0.11
  -8   2 -11   -0.06    0.09
 -10  -3  11    3.22    0.42
  -9  -3  11    1.28    0.27
  -8  -3  11    0.30    0.15
  -7  -3  11    1.41    0.27
  -7   3  11    1.28    0.21
  -6  -3  11    7.15    0.50
  -6   3  11    8.30    0.47
  -5  -3  11    0.14    0.12
  -5   3  11    0.10    0.10
  -4  -3  11    2.18    0.29
   4  -3 -11    2.87    0.23
  -4   3  11    2.35    0.27
  -3  -3  11   12.33    0.65
   3  -3 -11   13.29    0.56
  -3   3  11   13.36    0.59
  -2  -3  11    4.92    0.38
   2  -3 -11    5.19    0.32
  -2   3  11    4.88    0.33
  -1  -3  11    3.44    0.31
   1  -3 -11    3.66    0.27
  -1   3  11    3.67    0.28
  -1   3  11    3.56    0.26
   0  -3 -11    0.35    0.12
   0  -3  11    0.53    0.16
   0  -3 -11    0.24    0.10
   0   3  11    0.39    0.11
   0   3  11    0.43    0.13
   1  -3  11    3.03    0.33
  -1  -3 -11    2.27    0.25
   1   3  11    2.61    0.23
   1   3  11    3.14    0.25
  -2  -3 -11    0.30    0.11
   2  -3  11    0.45    0.14
  -2   3 -11    0.24    0.11
   2   3  11    0.34    0.11
   3  -3  11   14.41    0.66
   3  -3  11   13.61    0.58
  -3  -3 -11   13.61    0.59
   3   3  11   13.98    0.62
  -3   3 -11   14.11    0.67
   4  -3  11    0.93    0.18
   4  -3  11    0.84    0.15
  -4  -3 -11    0.86    0.15
   4   3  11    0.68    0.17
  -4   3 -11    0.68    0.17
  -5  -3 -11    0.12    0.10
   5  -3  11    0.22    0.09
   5   3  11    0.08    0.09
  -5   3 -11    0.17    0.11
   6  -3  11    7.22    0.42
  -6  -3 -11    7.47    0.41
   6   3  11    6.72    0.45
  -6   3 -11    7.35    0.45
   7  -3  11    0.12    0.11
  -7  -3 -11   -0.04    0.07
  -7   3 -11    0.13    0.12
   7   3  11    0.15    0.12
   8  -3  11    0.42    0.14
  -8  -3 -11    0.19    0.10
  -8   3 -11    0.12    0.11
   8   3  11    0.13    0.13
  -9  -4  11    0.05    0.12
  -8  -4  11    0.40    0.17
  -7  -4  11    1.72    0.30
  -6  -4  11    0.04    0.10
  -5  -4  11    1.32    0.24
   5  -4 -11    1.88    0.23
  -5   4  11    1.80    0.23
   4  -4 -11    2.48    0.26
  -4  -4  11    2.71    0.35
  -4   4  11    2.70    0.24
   3  -4 -11    3.37    0.27
  -3  -4  11    3.03    0.37
  -3   4  11    3.36    0.26
  -2  -4  11    7.69    0.49
  -2  -4  11    7.46    0.49
   2  -4 -11    7.97    0.43
  -2   4  11    7.89    0.41
  -1  -4  11    0.43    0.15
   1  -4 -11    0.51    0.12
   1  -4 -11    0.32    0.12
  -1  -4  11    0.40    0.15
  -1   4  11    0.34    0.12
  -1   4  11    0.67    0.14
   0  -4 -11    3.27    0.25
   0  -4  11    3.29    0.36
   0  -4  11    2.91    0.34
   0  -4 -11    3.60    0.29
   0   4  11    3.07    0.24
   0   4  11    3.19    0.26
   1  -4  11    3.44    0.30
  -1  -4 -11    3.19    0.28
   1  -4  11    2.99    0.34
  -1  -4 -11    2.85    0.24
   1   4  11    3.25    0.27
   2  -4  11    0.32    0.13
   2  -4  11    0.21    0.11
  -2  -4 -11    0.44    0.12
  -2   4 -11    0.58    0.16
   2   4  11    0.39    0.14
  -3  -4 -11   16.22    0.65
   3  -4  11   16.11    0.74
  -3   4 -11   16.38    0.75
   3   4  11   17.61    0.73
  -4  -4 -11   11.84    0.54
   4  -4  11   13.27    0.63
   4   4  11   12.28    0.61
  -4   4 -11   12.64    0.63
   5  -4  11    0.19    0.10
  -5  -4 -11    0.19    0.10
  -5   4 -11    0.23    0.12
   5   4  11    0.16    0.11
   6  -4  11    1.78    0.23
  -6  -4 -11    2.14    0.24
  -6   4 -11    2.40    0.29
   6   4  11    1.99    0.29
   7  -4  11    0.89    0.18
  -7  -4 -11    0.94    0.18
   7   4  11    1.14    0.24
  -7   4 -11    1.05    0.20
  -8  -4 -11    0.40    0.13
   8   4  11    0.42    0.18
  -8   4 -11    0.36    0.14
  -9  -5  11   -0.03    0.11
  -8  -5  11    7.32    0.55
   7  -5 -11    9.65    0.56
  -7  -5  11    9.25    0.61
  -6  -5  11    3.25    0.39
   6  -5 -11    3.22    0.29
  -5  -5  11   -0.03    0.10
   5  -5 -11    0.05    0.09
  -4  -5  11    0.01    0.10
  -4  -5  11    0.05    0.11
   4  -5 -11    0.08    0.09
   3  -5 -11    0.93    0.18
  -3  -5  11    1.00    0.23
  -3  -5  11    0.82    0.21
  -2  -5  11   14.78    0.76
   2  -5 -11   16.30    0.70
   2  -5 -11   16.46    0.67
  -2  -5  11   15.39    0.75
  -2   5  11   15.71    0.62
   1  -5 -11    0.00    0.06
   1  -5 -11    0.09    0.10
  -1  -5  11   -0.06    0.09
  -1  -5  11    0.07    0.10
  -1   5  11    0.03    0.08
  -1   5  11    0.04    0.07
   0  -5 -11   -0.02    0.06
   0  -5 -11   -0.11    0.07
   0  -5  11    0.02    0.10
   0  -5  11   -0.06    0.07
   0   5  11   -0.11    0.06
   1  -5  11    3.63    0.33
  -1  -5 -11    4.10    0.27
  -1  -5 -11    2.66    0.31
   1  -5  11    3.45    0.31
   1   5  11    3.54    0.30
  -2  -5 -11   11.20    0.50
  -2  -5 -11   12.17    0.62
   2  -5  11   11.44    0.61
   2  -5  11   12.02    0.60
   2   5  11   11.75    0.58
   3  -5  11   15.43    0.72
  -3  -5 -11   15.19    0.61
  -3   5 -11   16.77    0.75
   3   5  11   15.11    0.71
   4  -5  11    6.56    0.43
  -4  -5 -11    6.24    0.35
   4   5  11    6.15    0.43
  -4   5 -11    7.12    0.46
  -5  -5 -11    5.53    0.34
   5   5  11    6.50    0.44
  -5   5 -11    5.75    0.41
  -6  -5 -11    0.65    0.14
  -6   5 -11    0.53    0.16
   6   5  11    0.67    0.20
   7  -5  11    0.29    0.13
  -7  -5 -11    0.15    0.10
   7   5  11    0.21    0.14
  -7   5 -11    0.39    0.15
  -8  -6  11    2.04    0.35
   7  -6 -11   15.92    0.73
  -7  -6  11   18.62    0.91
  -6  -6  11    0.66    0.21
   6  -6 -11    0.65    0.17
  -5  -6  11    8.21    0.56
   5  -6 -11    8.41    0.48
  -4  -6  11    0.05    0.10
   4  -6 -11   -0.14    0.07
  -3  -6  11   14.68    0.75
   3  -6 -11   15.50    0.69
  -3  -6  11   14.24    0.77
   2  -6 -11    2.83    0.33
  -2  -6  11    2.92    0.37
  -2  -6  11    2.84    0.36
  -1  -6  11   10.67    0.61
   1  -6 -11   11.16    0.58
  -1  -6  11   11.03    0.62
  -1   6  11   10.54    0.56
   0  -6  11    1.06    0.23
   0  -6  11    0.59    0.17
   0  -6 -11    0.81    0.19
   0   6  11    0.42    0.14
   1  -6  11    3.17    0.37
  -1  -6 -11    3.79    0.39
   1  -6  11    3.01    0.35
   1   6  11    3.39    0.31
  -2  -6 -11   -0.05    0.08
   2  -6  11    0.07    0.09
  -2  -6 -11    0.07    0.07
   2  -6  11    0.05    0.10
   2   6  11    0.09    0.11
  -3  -6 -11    0.86    0.15
   3  -6  11    0.77    0.19
  -3   6 -11    1.18    0.23
   3   6  11    1.08    0.21
  -4  -6 -11   19.55    0.73
   4  -6  11   19.08    0.83
  -4   6 -11   19.62    0.86
   4   6  11   20.70    0.89
  -5  -6 -11    5.44    0.33
   5   6  11    5.15    0.42
  -5   6 -11    5.52    0.41
  -6  -6 -11    1.43    0.20
  -6   6 -11    0.87    0.19
   6   6  11    1.18    0.24
  -7  -6 -11   -0.03    0.08
  -7   6 -11    0.24    0.13
   7   6  11   -0.09    0.11
   8  -7 -11    0.24    0.14
  -8  -7  11    0.04    0.14
  -7  -7  11    4.10    0.47
   7  -7 -11    3.53    0.38
   6  -7 -11   -0.08    0.09
  -6  -7  11   -0.06    0.10
   5  -7 -11    1.97    0.28
  -5  -7  11    2.19    0.34
  -4  -7  11   -0.06    0.10
   4  -7 -11   -0.01    0.09
   3  -7 -11    2.80    0.34
  -3  -7  11    2.27    0.33
  -2  -7  11    2.10    0.31
   2  -7 -11    2.28    0.31
   1  -7 -11    4.69    0.39
  -1  -7  11    4.61    0.40
  -1  -7  11    4.42    0.39
  -1   7  11    4.88    0.38
   0  -7  11   -0.01    0.10
   0  -7 -11    0.03    0.11
   0  -7  11   -0.03    0.09
   0   7  11    0.13    0.11
   1  -7  11    0.54    0.16
  -1  -7 -11    1.18    0.23
   1  -7  11    0.61    0.18
   1   7  11    0.86    0.20
   2  -7  11    2.55    0.32
  -2  -7 -11    3.11    0.37
   2  -7  11    2.63    0.33
   2   7  11    2.95    0.35
  -3  -7 -11    0.37    0.16
   3  -7  11    0.27    0.14
   3   7  11    0.25    0.14
  -3   7 -11    0.54    0.17
   4  -7  11   15.38    0.72
   4   7  11   16.11    0.77
  -4   7 -11   15.28    0.74
  -5  -7 -11   10.30    0.50
  -5   7 -11    9.31    0.55
   5   7  11    9.02    0.59
  -6  -7 -11    1.80    0.22
  -6   7 -11    2.20    0.29
   6   7  11    1.82    0.30
  -7  -8  11    4.96    0.54
   7  -8 -11    4.85    0.41
   6  -8 -11    1.58    0.27
  -6  -8  11    1.60    0.30
   5  -8 -11    1.81    0.29
  -5  -8  11    1.71    0.32
  -4  -8  11    2.59    0.36
   4  -8 -11    2.21    0.31
  -3  -8  11    4.69    0.49
   3  -8 -11    3.94    0.42
  -2  -8  11    0.18    0.14
   2  -8 -11    0.37    0.17
  -1  -8  11    0.99    0.23
   1  -8 -11    1.29    0.25
   0  -8  11    0.97    0.22
   0  -8 -11    0.69    0.20
   0   8  11    0.93    0.22
  -1  -8 -11   -0.02    0.11
   1  -8  11    0.18    0.12
   1  -8  11    0.19    0.14
   1   8  11    0.01    0.11
  -2  -8 -11   -0.09    0.10
   2  -8  11   -0.03    0.08
   2  -8  11    0.04    0.11
   2   8  11   -0.08    0.10
   3  -8  11    4.66    0.39
  -3  -8 -11    4.93    0.44
  -3   8 -11    4.28    0.38
   3   8  11    4.02    0.43
   4  -8  11    0.62    0.18
  -4  -8 -11    0.84    0.24
   4   8  11    0.92    0.23
  -4   8 -11    0.70    0.18
   5   8  11    0.11    0.16
  -5   8 -11    0.03    0.11
   6  -9 -11    0.03    0.12
  -6  -9  11    0.04    0.13
   5  -9 -11    1.73    0.29
  -5  -9  11    1.38    0.28
   4  -9 -11    3.32    0.41
  -4  -9  11    3.21    0.42
  -3  -9  11    8.64    0.58
   3  -9 -11    7.37    0.53
  -2  -9  11    1.46    0.29
   2  -9 -11    1.89    0.31
  -1  -9  11    0.23    0.14
   1  -9 -11    0.46    0.18
   0  -9 -11    0.26    0.16
   0  -9  11    0.04    0.12
   0   9  11   -0.05    0.12
  -1  -9 -11    0.02    0.11
   1  -9  11    0.00    0.10
   1   9  11    0.16    0.16
  -2  -9 -11    7.52    0.55
   2  -9  11    6.88    0.49
   2   9  11    7.79    0.54
  -2   9 -11    6.98    0.50
  -3  -9 -11   -0.01    0.13
   3  -9  11   -0.05    0.11
   3   9  11    0.05    0.14
  -3   9 -11   -0.18    0.09
  -4  -9 -11    7.74    0.59
   4  -9  11    7.40    0.48
  -4   9 -11    8.16    0.52
   4   9  11    7.26    0.54
  -4 -10  11    1.08    0.26
   4 -10 -11    0.95    0.24
   3 -10 -11    4.94    0.45
  -3 -10  11    4.53    0.49
  -2 -10  11    6.82    0.52
   2 -10 -11    7.48    0.55
   1 -10 -11    0.06    0.13
  -1 -10  11    0.38    0.17
   0 -10 -11   11.79    0.70
   0 -10  11   10.44    0.64
   1 -10  11    2.31    0.33
  -1 -10 -11    2.89    0.40
   1  10  11    2.44    0.36
   2 -10  11    5.67    0.45
  -2 -10 -11    5.39    0.50
  -2  10 -11    5.86    0.46
   2  10  11    5.74    0.49
  -9   0  12   13.05    0.73
  -8   0  12    9.76    0.60
  -7   0  12    5.70    0.44
  -6   0  12    2.03    0.29
  -5   0  12   14.57    0.72
  -4   0  12   27.28    1.08
  -3   0  12   62.96    2.03
  -2   0  12    2.56    0.30
  -1   0  12    0.11    0.10
   0   0  12    2.37    0.28
   1   0  12    0.04    0.09
  -1   0 -12    0.05    0.10
  -2   0 -12   82.02    2.48
   2   0  12   80.70    2.47
   2   0  12   81.78    2.36
   3   0  12    0.68    0.16
   3   0  12    0.47    0.12
  -3   0 -12    0.47    0.15
   4   0  12    1.39    0.20
  -4   0 -12    1.19    0.20
   5   0  12   27.40    0.99
  -5   0 -12   25.36    0.99
   6   0  12    0.14    0.11
  -6   0 -12    0.06    0.10
  -7   0 -12    9.54    0.51
   7   0  12    7.83    0.50
  -9  -1  12    4.19    0.47
  -9   1  12    4.84    0.42
  -8  -1  12    1.88    0.31
  -8   1  12    2.68    0.35
  -7  -1  12    6.39    0.48
  -7   1  12    6.15    0.45
  -6  -1  12   11.96    0.67
  -6   1  12   13.06    0.66
  -5  -1  12    1.08    0.22
  -5   1  12    1.04    0.21
  -4  -1  12    3.97    0.42
  -4   1  12    3.73    0.33
  -3  -1  12   10.40    0.58
  -3   1  12   11.19    0.58
  -2  -1  12   10.51    0.58
  -2   1  12   10.68    0.56
  -1  -1  12    1.75    0.26
  -1   1  12    1.11    0.20
   0  -1  12    2.34    0.30
   0   1  12    2.55    0.29
   0   1  12    2.69    0.21
   1  -1  12    3.23    0.34
  -1  -1 -12    3.24    0.29
   1   1  12    2.40    0.22
   1   1  12    3.25    0.29
  -1   1 -12    3.22    0.35
  -2  -1 -12    0.27    0.11
   2  -1  12    0.14    0.11
   2   1  12    0.32    0.13
  -2   1 -12    0.55    0.16
   2   1  12    0.28    0.11
   3  -1  12   21.58    0.86
  -3  -1 -12   21.43    0.85
   3  -1  12   20.40    0.77
  -3   1 -12   20.98    0.87
   3   1  12   20.42    0.79
   4  -1  12    4.08    0.29
  -4  -1 -12    3.74    0.31
   4   1  12    3.64    0.29
  -4   1 -12    3.48    0.31
   5  -1  12    8.98    0.48
  -5  -1 -12    8.75    0.48
  -5   1 -12    9.21    0.51
   5   1  12    8.73    0.49
   6  -1  12   14.56    0.67
  -6  -1 -12   14.88    0.67
   6   1  12   14.25    0.68
  -6   1 -12   15.15    0.68
  -7  -1 -12    0.92    0.20
   7  -1  12    1.03    0.21
   7   1  12    0.84    0.19
  -7   1 -12    1.05    0.20
  -9  -2  12    5.02    0.46
  -9   2  12    5.36    0.47
  -8  -2  12   21.26    0.99
  -8   2  12   20.69    0.92
  -7  -2  12    0.07    0.12
  -7   2  12    0.18    0.12
  -6  -2  12    0.02    0.10
  -6   2  12    0.09    0.10
  -5  -2  12    0.42    0.17
  -5   2  12    0.49    0.15
  -4  -2  12   13.11    0.69
  -4   2  12   13.70    0.65
  -3  -2  12    8.77    0.54
  -3   2  12    8.42    0.49
  -2  -2  12    0.60    0.17
  -2   2  12    0.23    0.12
   1  -2 -12    2.21    0.25
  -1  -2  12    2.18    0.31
  -1   2  12    2.00    0.25
  -1   2  12    2.18    0.23
   0  -2 -12   20.36    0.82
   0  -2 -12   19.98    0.77
   0  -2  12   20.18    0.87
   0   2  12   19.39    0.75
   0   2  12   20.93    0.82
   1  -2  12   16.18    0.74
  -1  -2 -12   16.00    0.69
   1   2  12   15.06    0.67
   1   2  12   15.33    0.63
  -2  -2 -12   18.07    0.76
   2  -2  12   18.66    0.81
   2   2  12   18.16    0.75
   2   2  12   18.26    0.73
  -2   2 -12   19.10    0.82
   3  -2  12    2.23    0.28
  -3  -2 -12    2.99    0.31
  -3   2 -12    2.51    0.30
   3   2  12    2.86    0.30
   4  -2  12    2.89    0.25
  -4  -2 -12    3.46    0.29
   4  -2  12    4.13    0.34
  -4   2 -12    3.73    0.33
   4   2  12    3.55    0.30
   5  -2  12    1.39    0.21
  -5  -2 -12    1.72    0.23
  -5   2 -12    1.51    0.24
   5   2  12    1.56    0.25
   6  -2  12    0.36    0.13
  -6  -2 -12    0.43    0.13
   6   2  12    0.35    0.15
  -6   2 -12    0.15    0.12
   7  -2  12    1.85    0.27
  -7  -2 -12    1.46    0.22
  -7   2 -12    1.99    0.27
   7   2  12    1.73    0.28
  -9  -3  12   11.30    0.70
  -8  -3  12   15.59    0.83
  -7  -3  12    2.36    0.35
  -6  -3  12    0.45    0.16
  -6   3  12    0.52    0.16
  -5  -3  12   18.74    0.88
  -5   3  12   18.62    0.79
  -4  -3  12   10.02    0.60
  -4   3  12   11.15    0.56
  -3  -3  12    6.06    0.45
  -3   3  12    6.75    0.41
   2  -3 -12    2.60    0.23
  -2  -3  12    2.22    0.30
  -2   3  12    2.51    0.28
   1  -3 -12   10.69    0.52
  -1  -3  12   10.81    0.60
   1  -3 -12   10.70    0.53
  -1   3  12   10.83    0.50
  -1   3  12   10.46    0.52
   0  -3 -12    1.38    0.20
   0  -3 -12    1.27    0.20
   0  -3  12    1.54    0.25
   0   3  12    1.37    0.20
   0   3  12    0.93    0.16
   1  -3  12   -0.05    0.09
  -1  -3 -12    0.00    0.08
  -1  -3 -12   -0.01    0.08
   1   3  12    0.16    0.09
   1   3  12    0.08    0.08
   2  -3  12    0.09    0.11
  -2  -3 -12    0.13    0.10
   2   3  12    0.14    0.10
  -2   3 -12    0.01    0.12
  -3  -3 -12   21.83    0.86
   3  -3  12   23.10    0.94
   3   3  12   22.87    0.89
  -3   3 -12   23.65    0.96
  -4  -3 -12   20.74    0.78
   4  -3  12   18.36    0.81
  -4   3 -12   18.91    0.83
   4   3  12   19.11    0.81
  -5  -3 -12    0.93    0.18
   5   3  12    0.91    0.20
  -5   3 -12    0.65    0.18
   6  -3  12   17.24    0.74
  -6  -3 -12   17.61    0.74
  -6   3 -12   17.68    0.79
   6   3  12   19.68    0.84
  -7  -3 -12    3.82    0.31
   7  -3  12    4.11    0.33
   7   3  12    4.04    0.37
  -7   3 -12    4.06    0.34
  -9  -4  12   -0.02    0.12
  -8  -4  12    1.54    0.31
  -7  -4  12   11.62    0.70
  -6  -4  12   10.66    0.65
  -5  -4  12    3.05    0.39
  -4  -4  12    2.30    0.34
  -4   4  12    1.84    0.24
  -3  -4  12   12.82    0.68
   3  -4 -12   11.95    0.56
  -3   4  12   11.27    0.55
  -2  -4  12    0.89    0.22
   2  -4 -12    0.96    0.18
  -2   4  12    0.78    0.16
   1  -4 -12   13.77    0.60
  -1  -4  12   12.90    0.69
   1  -4 -12   13.97    0.63
  -1   4  12   13.82    0.61
  -1   4  12   13.32    0.60
   0  -4 -12    0.14    0.09
   0  -4  12   -0.05    0.08
   0  -4 -12    0.09    0.09
   0   4  12    0.05    0.08
   0   4  12    0.10    0.09
  -1  -4 -12    3.24    0.27
   1  -4  12    3.39    0.38
  -1  -4 -12    3.46    0.31
   1   4  12    3.59    0.29
  -2  -4 -12    0.11    0.09
   2  -4  12    0.04    0.10
   2   4  12   -0.01    0.08
  -2   4 -12   -0.08    0.10
  -3  -4 -12    5.54    0.34
   3  -4  12    4.85    0.39
   3   4  12    4.78    0.37
  -3   4 -12    5.63    0.42
   4  -4  12    1.52    0.24
  -4  -4 -12    1.94    0.24
   4   4  12    2.02    0.28
  -4   4 -12    1.66    0.26
  -5  -4 -12    7.10    0.40
  -5   4 -12    6.85    0.46
   5   4  12    6.79    0.46
  -6  -4 -12    0.22    0.12
   6   4  12    0.17    0.13
  -6   4 -12    0.29    0.14
  -7  -4 -12    3.80    0.31
   7   4  12    3.99    0.43
  -7   4 -12    4.42    0.36
  -8  -5  12    2.78    0.40
  -7  -5  12   20.49    0.99
  -6  -5  12   -0.07    0.09
  -5  -5  12   12.09    0.69
   5  -5 -12   11.03    0.60
   4  -5 -12    1.25    0.21
  -4  -5  12    1.53    0.29
  -3  -5  12    2.10    0.32
   3  -5 -12    2.04    0.26
   2  -5 -12    9.92    0.54
  -2  -5  12   10.15    0.61
  -2  -5  12   10.85    0.64
  -1  -5  12    2.42    0.33
   1  -5 -12    2.40    0.28
   1  -5 -12    2.37    0.29
  -1  -5  12    1.93    0.30
  -1   5  12    1.84    0.25
  -1   5  12    2.34    0.21
   0  -5  12    1.52    0.26
   0  -5  12    1.32    0.25
   0  -5 -12    1.29    0.23
   0  -5 -12    1.55    0.20
   0   5  12    1.45    0.23
   1  -5  12   14.56    0.72
  -1  -5 -12   14.24    0.70
  -1  -5 -12   14.72    0.61
   1  -5  12   14.47    0.73
   1   5  12   15.16    0.68
  -2  -5 -12    4.62    0.31
   2  -5  12    5.20    0.41
  -2  -5 -12    4.95    0.39
  -2   5 -12    5.16    0.41
   2   5  12    4.57    0.36
   3  -5  12    5.49    0.41
  -3  -5 -12    5.99    0.35
   3   5  12    6.71    0.44
  -3   5 -12    5.93    0.43
  -4  -5 -12    1.44    0.20
   4  -5  12    1.24    0.23
   4   5  12    1.06    0.21
  -4   5 -12    1.42    0.25
  -5  -5 -12    0.16    0.10
   5   5  12    0.04    0.10
  -5   5 -12   -0.04    0.09
  -6  -5 -12    0.32    0.12
  -6   5 -12    0.64    0.18
   6   5  12    0.35    0.15
  -7  -6  12    0.54    0.20
   6  -6 -12    4.05    0.35
  -6  -6  12    3.59    0.45
  -5  -6  12    3.43    0.43
   5  -6 -12    3.00    0.33
  -4  -6  12    6.09    0.49
   4  -6 -12    5.98    0.41
   3  -6 -12    9.54    0.54
  -3  -6  12    9.97    0.62
  -2  -6  12    0.63    0.19
   2  -6 -12    0.58    0.16
   1  -6 -12   12.78    0.64
  -1  -6  12   12.24    0.69
  -1  -6  12   11.89    0.68
  -1   6  12   13.29    0.64
   0  -6  12    0.67    0.18
   0  -6  12    1.03    0.23
   0  -6 -12    0.64    0.18
   0   6  12    1.16    0.22
   1  -6  12    0.37    0.15
   1  -6  12    0.35    0.15
  -1  -6 -12    0.18    0.13
   1   6  12    0.33    0.13
   2  -6  12   10.55    0.61
  -2  -6 -12   11.11    0.63
   2   6  12   11.14    0.60
  -2   6 -12   10.93    0.63
  -3  -6 -12    4.55    0.40
  -3  -6 -12    4.15    0.29
   3  -6  12    4.70    0.39
   3   6  12    4.69    0.39
  -3   6 -12    4.36    0.39
  -4  -6 -12    4.85    0.32
   4  -6  12    5.33    0.40
   4   6  12    5.13    0.42
  -4   6 -12    4.89    0.41
  -5  -6 -12   13.53    0.59
  -5   6 -12   14.19    0.71
   5   6  12   14.04    0.73
  -6  -6 -12    2.25    0.25
   6   6  12    2.47    0.35
  -6   6 -12    2.79    0.34
  -7  -7  12   11.14    0.72
   7  -7 -12   10.12    0.63
  -6  -7  12    1.64    0.31
   6  -7 -12    2.02    0.29
  -5  -7  12    2.19    0.35
   5  -7 -12    1.30    0.24
  -4  -7  12   14.57    0.79
   4  -7 -12   14.45    0.71
  -3  -7  12    1.06    0.25
   3  -7 -12    0.79    0.20
  -2  -7  12    4.43    0.48
   2  -7 -12    3.33    0.39
   1  -7 -12    1.35    0.26
  -1  -7  12    1.13    0.25
   0  -7 -12    9.39    0.58
   0  -7  12   10.25    0.61
   0   7  12    9.84    0.57
   1  -7  12    0.27    0.14
   1  -7  12    0.36    0.15
  -1  -7 -12    0.61    0.20
   1   7  12    0.34    0.15
   2  -7  12    2.74    0.36
  -2  -7 -12    2.52    0.35
  -2   7 -12    2.63    0.36
   2   7  12    3.53    0.40
  -3  -7 -12    0.02    0.13
   3  -7  12   -0.09    0.09
   3   7  12   -0.09    0.11
  -3   7 -12   -0.02    0.10
  -4  -7 -12    0.14    0.16
   4  -7  12    0.05    0.11
  -4   7 -12    0.11    0.14
   4   7  12    0.19    0.14
  -5   7 -12    1.55    0.26
   5   7  12    2.02    0.32
  -5  -8  12    3.22    0.42
   5  -8 -12    4.06    0.43
  -4  -8  12    1.38    0.29
   4  -8 -12    0.75    0.21
  -3  -8  12    6.65    0.53
   3  -8 -12    7.27    0.50
   2  -8 -12    1.08    0.24
  -2  -8  12    1.15    0.26
   1  -8 -12   14.72    0.75
  -1  -8  12   13.55    0.75
   0  -8  12    8.77    0.58
   0  -8 -12    8.85    0.58
   0   8  12    9.27    0.57
  -1  -8 -12    2.42    0.36
   1  -8  12    1.77    0.29
   1   8  12    2.70    0.36
   2  -8  12   14.12    0.74
  -2  -8 -12   14.18    0.78
   2   8  12   15.58    0.77
  -2   8 -12   13.63    0.74
   3  -8  12    1.45    0.27
  -3  -8 -12    1.23    0.28
  -3   8 -12    1.49    0.28
   3   8  12    1.44    0.28
   4  -8  12    4.32    0.38
  -4  -8 -12    4.65    0.52
  -4   8 -12    3.57    0.40
   4   8  12    4.67    0.48
   4  -9 -12    0.16    0.14
  -4  -9  12    0.40    0.19
   3  -9 -12    0.06    0.14
  -3  -9  12    0.15    0.15
   2  -9 -12    5.28    0.46
  -2  -9  12    5.73    0.48
   1  -9 -12    0.17    0.14
  -1  -9  12    0.03    0.13
   0  -9 -12    0.50    0.20
   0  -9  12    0.53    0.19
   0   9  12    0.45    0.19
   1  -9  12    9.68    0.61
  -1  -9 -12    9.35    0.63
   1   9  12   10.29    0.63
   2  -9  12   -0.05    0.10
  -2  -9 -12    0.09    0.14
  -2   9 -12    0.08    0.13
   2   9  12    0.20    0.16
  -8   0  13   -0.16    0.09
  -7   0  13    0.26    0.15
  -6   0  13    0.03    0.11
  -5   0  13   -0.07    0.09
  -4   0  13   -0.13    0.08
  -3   0  13   -0.02    0.09
  -2   0  13    0.07    0.11
  -1   0  13   -0.07    0.08
   0   0  13    0.46    0.16
  -1   0 -13   -0.09    0.09
   1   0  13   -0.03    0.08
   2   0  13    0.09    0.09
  -2   0 -13    0.06    0.10
   3   0  13   -0.03    0.09
  -3   0 -13   -0.01    0.09
   4   0  13    0.06    0.09
  -4   0 -13    0.02    0.09
  -5   0 -13   -0.03    0.10
   5   0  13    0.00    0.09
   6   0  13   -0.06    0.08
  -6   0 -13    0.06    0.11
  -8  -1  13    0.46    0.18
  -8   1  13    0.73    0.21
  -7  -1  13    0.46    0.19
  -7   1  13    0.29    0.15
  -6  -1  13    5.93    0.47
  -6   1  13    6.07    0.45
  -5  -1  13    0.21    0.14
  -5   1  13    0.20    0.13
  -4  -1  13    0.54    0.18
  -4   1  13    0.49    0.16
  -3  -1  13    0.56    0.18
  -3   1  13    0.64    0.18
  -2  -1  13    0.67    0.20
  -2   1  13    0.79    0.19
  -1  -1  13    0.20    0.13
  -1   1  13    0.14    0.11
   0  -1 -13   -0.02    0.09
   0  -1  13    0.08    0.10
   0   1  13    0.11    0.11
   1  -1  13    0.41    0.15
  -1  -1 -13    0.55    0.17
  -1   1 -13    0.88    0.20
[truncated: 20,675 more chars]
