# Supplementary material for: Crystal structure of the enol form of mesotrione: a benzoyl­cyclo­hexa­nedione herbicide
Source: Acta Crystallogr E Crystallogr Commun. 2015 Jul 8;71(Pt 8):o548–9. doi: 10.1107/S2056989015012803 (PMC4571390; doi:10.1107/S2056989015012803)
Supplement: Supplementary file 2 [file e-71-0o548-Isup2.hkl]

#
# h,k,l, Fc-squared, Fo-squared, sigma(Fo-squared), status flag
#
data_I
_shelx_title ' JK653 in P2(1)/c'
_shelx_refln_list_code          4
_shelx_F_calc_maximum      178.70
_exptl_crystal_F_000       704.00
_reflns_d_resolution_high  0.8107

loop_
 _space_group_symop_operation_xyz
 'x, y, z'
 '-x, y+1/2, -z+1/2'
 '-x, -y, -z'
 'x, -y-1/2, z-1/2'

_cell_length_a    10.4208
_cell_length_b    11.2525
_cell_length_c    12.3550
_cell_angle_alpha  90.000
_cell_angle_beta   95.370
_cell_angle_gamma  90.000

_shelx_F_squared_multiplier     1.000

loop_
 _refln_index_h
 _refln_index_k
 _refln_index_l
 _refln_F_squared_calc
 _refln_F_squared_meas
 _refln_F_squared_sigma
 _refln_observed_status
   1   0   0       1027.24        987.35        16.35 o
   2   0   0       5156.14       4620.32        79.64 o
   3   0   0       6639.96       5983.97       104.40 o
   4   0   0        446.80        462.12         7.46 o
   5   0   0       2371.01       2536.91        35.60 o
   6   0   0         92.37        126.18         3.45 o
   7   0   0       1775.02       1885.73        27.47 o
   8   0   0         50.43         44.25         2.72 o
   9   0   0        590.96        595.86        12.70 o
  10   0   0          3.51          7.76         1.89 o
  11   0   0         47.27         55.06         4.51 o
  12   0   0        201.89        237.22         9.02 o
   1   1   0        406.18        457.29         5.02 o
   2   1   0        297.14        318.62         4.30 o
   3   1   0       1988.31       2286.64        22.40 o
   4   1   0       1811.64       1692.86        17.84 o
   5   1   0       1648.14       1755.56        17.95 o
   6   1   0       1577.56       1584.22        17.54 o
   7   1   0          1.67          2.88         0.50 o
   8   1   0          1.46          3.15         0.75 o
   9   1   0        327.98        329.18         5.87 o
  10   1   0        250.20        245.02         5.92 o
  11   1   0          9.22          8.58         1.45 o
  12   1   0         73.49         73.55         3.85 o
   0   2   0       5925.00       5174.20        62.28 o
   1   2   0       7570.37       6611.64        63.57 o
   2   2   0       2528.88       2451.85        25.34 o
   3   2   0       1287.43       1207.90        13.08 o
   4   2   0          3.46          6.38         0.97 o
   5   2   0       4450.61       4653.89        48.50 o
   6   2   0       1256.03       1311.15        16.08 o
   7   2   0          1.57          0.31         0.47 o
   8   2   0        468.94        462.67         7.25 o
   9   2   0         13.96         15.44         1.37 o
  10   2   0         25.09         26.47         2.22 o
  11   2   0        133.21        134.02         4.41 o
  12   2   0         18.81         21.05         2.23 o
   1   3   0      13764.64      12051.94       130.53 o
   2   3   0      10941.46       9472.92        97.55 o
   3   3   0        778.51        648.88         8.17 o
   4   3   0        116.02        145.43         2.81 o
   5   3   0       1790.57       1710.10        18.75 o
   6   3   0        233.48        209.93         3.51 o
   7   3   0       2286.40       2243.31        24.71 o
   8   3   0        242.87        247.30         4.46 o
   9   3   0         14.38         13.22         1.42 o
  10   3   0        993.30       1004.37        16.51 o
  11   3   0         57.15         62.05         3.36 o
  12   3   0        301.09        316.97         7.80 o
   0   4   0       8434.27       8172.02       203.37 o
   1   4   0       1266.41       1233.91        15.77 o
   2   4   0        798.49        963.79        10.09 o
   3   4   0        847.63        873.87        10.78 o
   4   4   0        111.64        121.32         2.46 o
   5   4   0        589.22        607.41         7.63 o
   6   4   0        485.61        481.44         6.51 o
   7   4   0        473.37        453.10         6.50 o
   8   4   0       1532.90       1547.02        18.04 o
   9   4   0        165.43        163.94         4.28 o
  10   4   0       1004.50       1006.56        16.54 o
  11   4   0        165.59        175.16         5.21 o
  12   4   0        314.36        320.21         7.84 o
   1   5   0       1642.59       1606.90        14.72 o
   2   5   0        132.23        148.42         2.17 o
   3   5   0        118.36        156.89         2.70 o
   4   5   0       2922.10       2852.95        32.87 o
   5   5   0       1409.14       1574.11        17.67 o
   6   5   0        805.44        810.66        10.10 o
   7   5   0       4119.80       4177.56        44.58 o
   8   5   0         20.97         19.50         1.50 o
   9   5   0        243.14        234.89         5.75 o
  10   5   0        112.04        102.76         3.78 o
  11   5   0         95.58         91.35         3.89 o
   0   6   0        763.81        798.24        12.91 o
   1   6   0        968.98        989.80        10.33 o
   2   6   0         20.15         35.55         2.09 o
   3   6   0       1857.54       1894.30        21.03 o
   4   6   0         80.19         88.80         4.77 o
   5   6   0         10.81          9.95         0.89 o
   6   6   0        574.63        571.56         7.75 o
   7   6   0        110.60        100.52         2.86 o
   8   6   0         61.68         59.97         2.30 o
   9   6   0        384.01        390.24         8.14 o
  10   6   0        114.61        114.78         5.11 o
  11   6   0         73.87         67.06         4.64 o
   1   7   0        111.68        133.56         2.40 o
   2   7   0          6.71          6.02         0.62 o
   3   7   0          9.41         11.19         0.97 o
   4   7   0        391.31        421.80         6.11 o
   5   7   0          0.89          1.29         0.54 o
   6   7   0        719.28        703.96         9.85 o
   7   7   0        185.54        187.28         4.69 o
   8   7   0        191.84        202.54         8.38 o
   9   7   0       1948.37       1952.00        34.22 o
  10   7   0         35.21         29.56         4.94 o
  11   7   0        112.39        127.34         5.74 o
   0   8   0       1678.56       1660.18        25.52 o
   1   8   0         11.82         19.62         1.15 o
   2   8   0       1441.86       1449.71        15.77 o
   3   8   0        385.41        401.97         6.31 o
   4   8   0         19.59         24.58         1.62 o
   5   8   0        481.54        473.50         8.71 o
   6   8   0        249.23        271.17         7.53 o
   7   8   0          2.50          0.73         0.95 o
   8   8   0         98.88         96.00         4.57 o
   9   8   0        597.52        598.25        13.67 o
  10   8   0          9.63          9.17         2.13 o
   1   9   0        494.57        494.30         8.10 o
   2   9   0         86.71         93.41         3.14 o
   3   9   0          3.42         19.19         2.86 o
   4   9   0        962.53        931.54        14.23 o
   5   9   0        218.17        209.60         5.32 o
   6   9   0        163.80        181.62         7.35 o
   7   9   0          0.05          0.51         1.01 o
   8   9   0         47.38         32.52         3.22 o
   9   9   0         92.66        103.43         6.08 o
   0  10   0          2.06          5.22         2.20 o
   1  10   0         15.22         22.35         2.82 o
   2  10   0        451.20        466.93        11.70 o
   3  10   0         92.67         93.49         4.49 o
   4  10   0          4.93          6.01         1.44 o
   5  10   0          2.28          6.68         1.49 o
   6  10   0          2.03          1.29         1.35 o
   7  10   0        189.83        185.13         5.14 o
   8  10   0        465.81        523.54        12.78 o
   1  11   0        497.34        497.14        14.78 o
   2  11   0        223.45        265.45        13.85 o
   3  11   0        168.48        169.02         8.28 o
   4  11   0        137.41        125.67         5.42 o
   5  11   0         35.92         43.98         3.94 o
   6  11   0         39.78         35.40         3.54 o
   7  11   0        146.98        167.48         5.89 o
   0  12   0        261.85        265.81        14.66 o
   1  12   0         42.63         39.88         4.68 o
   2  12   0        140.75        140.89         9.37 o
   3  12   0        127.63        138.49         7.39 o
   4  12   0         12.91         16.63         3.36 o
   5  12   0         26.57         31.25         3.49 o
   6  12   0          1.55          7.31         2.18 o
   1  13   0         36.48         35.94         4.60 o
   2  13   0         84.93         86.14         6.90 o
   3  13   0          0.32          0.71         1.89 o
   4  13   0         41.43         43.84         5.28 o
 -12   1   1          1.44          1.37         1.12 o
 -11   1   1          8.55          4.66         1.34 o
 -10   1   1        134.35        138.88         4.24 o
  -9   1   1        108.64        105.53         2.97 o
  -8   1   1         35.98         38.80         1.85 o
  -7   1   1          6.86          3.01         0.49 o
  -6   1   1         63.66         85.74         1.85 o
  -5   1   1       1592.24       1619.94        16.73 o
  -4   1   1        170.25        173.29         2.37 o
  -3   1   1       1037.66       1027.01         9.98 o
  -2   1   1       3668.51       3497.52        49.40 o
  -1   1   1       2560.79       2450.91        39.80 o
   0   1   1        866.87        844.11         7.50 o
   1   1   1          0.79          0.67         0.27 o
   2   1   1        273.97        290.33         3.99 o
   3   1   1       1783.97       1746.25        18.45 o
   4   1   1        122.70        135.19         2.51 o
   5   1   1        667.09        682.63         9.53 o
   6   1   1         43.70         47.83         1.57 o
   7   1   1        176.60        182.27         3.24 o
   8   1   1         80.34         72.41         2.31 o
   9   1   1         56.84         55.96         2.46 o
  10   1   1         48.35         51.10         3.10 o
  11   1   1        238.80        237.98         7.60 o
  12   1   1         23.52         31.11         2.64 o
 -12   2   1          4.39          9.97         1.75 o
 -11   2   1        341.02        331.01         7.53 o
 -10   2   1          0.29          1.33         0.98 o
  -9   2   1        174.06        170.29         4.59 o
  -8   2   1         17.07         13.94         1.76 o
  -7   2   1         64.96         67.46         1.77 o
  -6   2   1       1149.40       1297.92        13.11 o
  -5   2   1        206.04        243.03         3.40 o
  -4   2   1        784.76        918.75        10.41 o
  -3   2   1        144.96        165.95         2.47 o
  -2   2   1         61.10         44.13         0.84 o
  -1   2   1       3064.11       3018.53        55.45 o
   0   2   1        775.43        886.91         8.92 o
   1   2   1       4053.13       4171.46        44.61 o
   2   2   1        437.33        415.73         6.09 o
   3   2   1       1117.85       1114.51        13.20 o
   4   2   1          6.73          1.80         0.35 o
   5   2   1          1.21          0.67         0.34 o
   6   2   1          1.69          0.83         0.43 o
   7   2   1        196.29        208.43         3.98 o
   8   2   1       1338.55       1313.21        16.76 o
   9   2   1        421.60        429.23         7.15 o
  10   2   1        210.03        186.99         4.75 o
  11   2   1          5.68          6.75         1.40 o
  12   2   1         24.89         22.63         2.35 o
 -12   3   1          0.02          1.16         1.21 o
 -11   3   1         79.09         82.05         3.61 o
 -10   3   1         81.23         79.93         3.25 o
  -9   3   1        182.91        186.43         4.19 o
  -8   3   1          5.72          5.52         0.86 o
  -7   3   1        114.37        110.92         2.40 o
  -6   3   1        409.91        414.42         5.78 o
  -5   3   1       1172.71       1273.91        14.37 o
  -4   3   1       1122.71       1186.71        13.27 o
  -3   3   1          6.67          8.93         0.58 o
  -2   3   1          6.61          5.97         0.68 o
  -1   3   1       1285.58       1341.73        14.56 o
   0   3   1       4616.73       4517.57        56.84 o
   1   3   1       4059.29       3846.62        46.18 o
   2   3   1       1380.19       1418.03        15.16 o
   3   3   1         17.22         24.33         1.56 o
   4   3   1        299.28        309.52         5.22 o
   5   3   1        154.04        137.90         2.48 o
   6   3   1          4.76          5.73         0.67 o
   7   3   1         39.53         38.51         1.69 o
   8   3   1       1925.34       1939.08        23.73 o
   9   3   1        347.76        344.24         6.23 o
  10   3   1         71.49         81.40         4.11 o
  11   3   1         37.11         30.81         2.50 o
  12   3   1          0.68          0.35         1.09 o
 -12   4   1         75.84         93.34         4.14 o
 -11   4   1        207.38        198.11         5.61 o
 -10   4   1         18.06         20.56         1.98 o
  -9   4   1         77.24         71.47         5.27 o
  -8   4   1        261.37        279.29         4.83 o
  -7   4   1        177.01        191.75         3.59 o
  -6   4   1        223.17        200.43         3.50 o
  -5   4   1        469.13        488.71         6.92 o
  -4   4   1       1053.13       1234.30        13.88 o
  -3   4   1        135.31        187.32         2.80 o
  -2   4   1       1018.08       1103.26        11.38 o
  -1   4   1       3684.97       4119.77        43.16 o
   0   4   1         15.93         24.90         1.58 o
   1   4   1         98.65         92.49         3.13 o
   2   4   1       1065.58       1093.17        11.37 o
   3   4   1        134.15        170.22         2.96 o
   4   4   1        955.43        849.94        10.72 o
   5   4   1         15.39         16.88         0.97 o
   6   4   1         49.53         52.17         1.85 o
   7   4   1        349.97        323.31         5.06 o
   8   4   1        207.38        193.66         5.40 o
   9   4   1        549.81        546.18         9.29 o
  10   4   1         62.98         63.27         3.31 o
  11   4   1         86.28         84.19         3.69 o
  12   4   1         38.71         36.11         3.00 o
 -11   5   1         14.89         17.72         3.86 o
 -10   5   1          7.20          7.68         1.51 o
  -9   5   1        803.20        767.38        12.22 o
  -8   5   1       1673.89       1681.77        19.57 o
  -7   5   1        993.81        968.48        11.99 o
  -6   5   1        135.40        148.14         2.99 o
  -5   5   1          1.78          1.24         0.55 o
  -4   5   1         44.52         44.10         1.42 o
  -3   5   1        412.26        405.52         4.95 o
  -2   5   1        274.96        289.31         7.73 o
  -1   5   1          2.34          3.83         0.70 o
   0   5   1        381.87        465.93         4.91 o
   1   5   1        360.95        387.47         4.62 o
   2   5   1        288.91        291.10         3.84 o
   3   5   1         16.90         21.60         1.42 o
   4   5   1         15.41         26.06         1.31 o
   5   5   1        163.78        176.20         3.48 o
   6   5   1        170.96        173.19         3.23 o
   7   5   1          0.20          0.00         0.58 o
   8   5   1        803.70        801.19        12.25 o
   9   5   1        483.61        449.37        10.03 o
  10   5   1        159.66        159.71         4.80 o
  11   5   1        222.21        231.21         6.28 o
 -11   6   1         77.66         73.10         6.16 o
 -10   6   1         70.34         71.19         4.51 o
  -9   6   1        734.45        768.68        15.83 o
  -8   6   1          2.47          2.12         0.76 o
  -7   6   1         34.31         33.25         1.64 o
  -6   6   1          7.61          7.97         0.91 o
  -5   6   1          7.61          4.17         0.64 o
  -4   6   1         23.15         19.20         0.98 o
  -3   6   1        170.48        256.83         5.66 o
  -2   6   1       3808.83       4013.19        51.45 o
  -1   6   1         57.08         32.45         1.44 o
   0   6   1        153.12        103.60         2.04 o
   1   6   1         51.09         46.91         1.34 o
   2   6   1        148.26        173.40         2.63 o
   3   6   1        713.11        797.33         9.81 o
   4   6   1       3111.11       3335.72        35.96 o
   5   6   1        831.91        778.11        10.50 o
   6   6   1        440.34        395.18         6.21 o
   7   6   1        633.67        622.91         9.00 o
   8   6   1          9.90         13.57         1.52 o
   9   6   1        143.09        134.10         4.74 o
  10   6   1          0.32          0.54         1.35 o
  11   6   1        183.65        199.27         7.05 o
 -11   7   1         57.06         59.08         5.66 o
 -10   7   1         11.95          9.18         2.03 o
  -9   7   1          0.42          0.88         1.39 o
  -8   7   1        449.69        465.44         8.77 o
  -7   7   1        211.85        212.27         5.09 o
  -6   7   1         38.56         32.78         2.01 o
  -5   7   1          3.12          4.94         0.87 o
  -4   7   1        304.76        300.65         4.67 o
  -3   7   1          0.95          2.19         0.58 o
  -2   7   1         20.33         24.95         1.40 o
  -1   7   1          2.62          1.33         0.71 o
   0   7   1          7.42          6.38         0.68 o
   1   7   1          1.02          0.77         0.46 o
   2   7   1        771.05        704.29         7.77 o
   3   7   1        836.13        895.52        10.34 o
   4   7   1        169.45        172.27         3.87 o
   5   7   1        656.94        647.47         9.31 o
   6   7   1        308.95        298.61         5.73 o
   7   7   1         12.61         11.45         2.50 o
   8   7   1        152.55        138.41         6.09 o
   9   7   1        541.53        565.87        13.00 o
  10   7   1          1.52          1.36         1.53 o
 -10   8   1        201.88        190.38         9.91 o
  -9   8   1          8.95         12.38         2.65 o
  -8   8   1        179.79        176.01         5.32 o
  -7   8   1         12.27         14.98         1.73 o
  -6   8   1        377.61        336.89        10.24 o
  -5   8   1         58.87         60.75         2.98 o
  -4   8   1         21.55         18.41         1.43 o
  -3   8   1          8.52         14.17         1.41 o
  -2   8   1          0.15          0.00         0.54 o
  -1   8   1        866.35        830.25        11.75 o
   0   8   1          2.34          0.85         0.48 o
   1   8   1         25.69         27.60         1.80 o
   2   8   1         30.56         30.68         1.73 o
   3   8   1          2.99          3.69         0.67 o
   4   8   1         47.85         37.21         2.11 o
   5   8   1          0.41          0.76         0.78 o
   6   8   1          4.57          6.59         1.43 o
   7   8   1         29.83         24.90         2.55 o
   8   8   1         34.89         38.51         3.28 o
   9   8   1          7.53         11.67         2.16 o
  10   8   1         54.73         60.60         4.48 o
  -9   9   1        245.50        269.78        11.00 o
  -8   9   1        212.06        217.22         7.17 o
  -7   9   1          2.89          1.56         1.22 o
  -6   9   1        110.51        108.30         3.39 o
  -5   9   1          2.68          2.61         1.00 o
  -4   9   1        181.82        152.67         4.24 o
  -3   9   1          0.05          1.18         0.86 o
  -2   9   1          9.59          6.93         1.21 o
  -1   9   1          2.10          3.05         0.92 o
   0   9   1        489.87        486.89         8.02 o
   1   9   1        350.18        334.94        10.23 o
   2   9   1         58.40         59.41         2.79 o
   3   9   1          9.35          8.10         1.19 o
   4   9   1         73.12         58.44         2.87 o
   5   9   1        295.77        263.88         6.49 o
   6   9   1          0.01          0.38         1.15 o
   7   9   1         72.47         62.75         5.29 o
   8   9   1        140.48        147.70         5.83 o
   9   9   1         52.85         55.93         4.26 o
  -8  10   1          2.39          2.15         2.09 o
  -7  10   1         10.61          7.69         1.48 o
  -6  10   1          6.04          4.30         1.22 o
  -5  10   1        107.04        112.23         4.17 o
  -4  10   1         39.45         40.22         2.72 o
  -3  10   1        178.93        172.89         5.37 o
  -2  10   1         19.54         16.58         3.20 o
  -1  10   1       1245.77       1265.07        24.66 o
   0  10   1        115.26        117.62         4.60 o
   1  10   1        783.03        794.53        33.40 o
   2  10   1        253.37        231.08         7.21 o
   3  10   1        127.94        119.39         5.11 o
   4  10   1        792.02        809.88        14.40 o
   5  10   1         26.38         18.06         2.06 o
   6  10   1          1.00          0.79         1.06 o
   7  10   1         45.52         41.37         3.56 o
   8  10   1        122.76        131.16         5.77 o
  -7  11   1         46.22         48.06         7.87 o
  -6  11   1         90.77         72.03         3.61 o
  -5  11   1        190.52        181.84         6.72 o
  -4  11   1        179.16        161.08         7.34 o
  -3  11   1        107.51        100.45         6.11 o
  -2  11   1          2.82          0.00         1.54 o
  -1  11   1          6.89          9.83         2.50 o
   0  11   1         48.75         55.91         4.41 o
   1  11   1         45.84         43.11         9.77 o
   2  11   1         11.05         12.04         3.53 o
   3  11   1         58.81         66.78         4.80 o
   4  11   1         23.49         22.77         2.92 o
   5  11   1         27.41         25.06         3.22 o
   6  11   1         40.78         37.84         3.69 o
   7  11   1          0.08          0.00         1.75 o
  -6  12   1         27.91         25.79         6.52 o
  -5  12   1         20.19         28.24         6.24 o
  -4  12   1         29.74         27.97         4.10 o
  -3  12   1          0.71          0.00         1.63 o
  -2  12   1         37.88         30.77         4.03 o
  -1  12   1        376.68        382.48        12.85 o
   0  12   1        177.56        150.82         7.67 o
   1  12   1        260.90        246.81         9.98 o
   2  12   1        351.81        362.01        12.57 o
   3  12   1         32.63         38.99         7.06 o
   4  12   1        172.00        146.12         6.32 o
   5  12   1          0.01          0.00         1.44 o
   6  12   1         20.04         21.34         3.15 o
  -4  13   1         54.09         42.63         7.33 o
  -3  13   1          9.56          8.40         2.74 o
  -2  13   1         42.37         38.54         7.33 o
  -1  13   1          5.65          3.92         2.20 o
   0  13   1          6.16          9.75         5.97 o
   1  13   1         19.88         23.78         4.02 o
   2  13   1         27.37         37.45         4.79 o
   3  13   1          0.21          2.60         3.26 o
   4  13   1          2.36          2.57         2.39 o
 -12   0   2        573.74        578.31        16.13 o
 -11   0   2        108.67        100.20         8.82 o
 -10   0   2       2003.23       1988.17        41.28 o
  -9   0   2        181.50        177.68         6.43 o
  -8   0   2        115.31        117.62         4.14 o
  -7   0   2        226.21        208.41         5.50 o
  -6   0   2        397.68        427.83         7.66 o
  -5   0   2       5605.21       6256.98        77.72 o
  -4   0   2        237.03        175.77         3.35 o
  -3   0   2      15898.53      14293.05       188.39 o
  -2   0   2       8252.54       7112.89        95.17 o
  -1   0   2       9650.43       8797.69       143.18 o
   0   0   2       1733.49       1796.02        26.55 o
   1   0   2      31933.06      26540.23       361.56 o
   2   0   2       8075.14       7097.49       144.43 o
   3   0   2        835.47        884.32        17.95 o
   4   0   2        375.63        464.91         8.84 o
   5   0   2       1765.48       1880.22        35.00 o
   6   0   2         83.88         76.92         2.95 o
   7   0   2        365.15        357.66         8.13 o
   8   0   2       1516.26       1494.06        26.53 o
   9   0   2        937.24        988.74        19.12 o
  10   0   2        942.68        941.17        27.42 o
  11   0   2         16.06         22.36         3.13 o
  12   0   2        517.07        514.10        15.05 o
 -12   1   2         31.52         33.35         2.72 o
 -11   1   2        146.26        166.83         5.02 o
 -10   1   2        169.62        129.50         4.14 o
  -9   1   2         20.72         22.72         2.08 o
  -8   1   2        309.29        318.22         5.46 o
  -7   1   2        838.57        863.85        10.69 o
  -6   1   2        105.86         91.88         2.43 o
  -5   1   2       5091.83       5382.69        52.61 o
  -4   1   2       7606.05       7939.19       103.90 o
  -3   1   2       3920.77       4000.29        39.21 o
  -2   1   2       1627.90       1563.22        17.39 o
  -1   1   2       1202.61       1254.41        15.95 o
   0   1   2        500.49        547.22         5.36 o
   1   1   2       6421.53       5519.39        66.10 o
   2   1   2        561.90        548.04         7.32 o
   3   1   2        376.46        411.75         5.77 o
   4   1   2        864.44        833.33        11.16 o
   5   1   2        392.97        362.31         5.77 o
   6   1   2          0.30          0.87         0.34 o
   7   1   2         25.36         23.32         1.13 o
   8   1   2        687.35        625.59         9.15 o
   9   1   2        153.11        157.61         3.79 o
  10   1   2        300.87        308.44         6.46 o
  11   1   2        233.21        233.82         6.79 o
  12   1   2         10.75         11.17         1.86 o
 -12   2   2        392.94        414.86         9.12 o
 -11   2   2        105.39         99.96         3.83 o
 -10   2   2        188.14        203.87         5.29 o
  -9   2   2        943.96        919.33        14.93 o
  -8   2   2        240.01        219.68         4.06 o
  -7   2   2        847.99        823.64        11.47 o
  -6   2   2       1341.95       1319.30        16.46 o
  -5   2   2        251.50        230.99         3.16 o
  -4   2   2       4144.85       4352.13        42.36 o
  -3   2   2       2122.37       2150.11        21.31 o
  -2   2   2         37.72         56.08         1.56 o
  -1   2   2      10321.03       9016.16       104.08 o
   0   2   2      13875.72      12513.12       112.19 o
   1   2   2       4093.17       3893.58        77.76 o
   2   2   2       1765.44       1762.99        18.52 o
   3   2   2        547.54        505.88         6.56 o
   4   2   2        102.18         73.47         1.56 o
   5   2   2          1.99          1.41         0.38 o
   6   2   2        283.35        281.63         5.06 o
   7   2   2       1290.77       1329.27        18.02 o
   8   2   2        212.38        216.35         6.98 o
   9   2   2         79.41         73.30         2.57 o
  10   2   2         10.30          9.42         1.52 o
  11   2   2        134.06        130.33         4.42 o
  12   2   2        254.27        273.31         7.10 o
 -12   3   2         27.05         30.92         3.17 o
 -11   3   2        595.90        609.23        11.53 o
 -10   3   2        493.21        488.59         9.49 o
  -9   3   2        445.12        403.94         8.00 o
  -8   3   2       1361.52       1412.03        17.93 o
  -7   3   2         38.10         34.59         1.51 o
  -6   3   2        886.14        993.28        11.15 o
  -5   3   2       1591.39       1507.66        16.83 o
  -4   3   2        567.62        520.51         6.52 o
  -3   3   2       1757.19       1687.32        18.19 o
  -2   3   2        541.77        491.50         5.37 o
  -1   3   2       3647.23       3774.13        66.33 o
   0   3   2      10492.06       9154.89        85.99 o
   1   3   2       1210.25       1448.50        22.47 o
   2   3   2        199.81        245.51         3.31 o
   3   3   2       1622.94       1536.02        17.96 o
   4   3   2        685.68        738.12         9.43 o
   5   3   2        589.85        555.68         7.52 o
   6   3   2         22.94         24.25         1.15 o
   7   3   2       1391.36       1318.14        16.29 o
   8   3   2        477.98        459.85         7.90 o
   9   3   2         58.44         61.36         3.91 o
  10   3   2        877.85        867.69        14.78 o
  11   3   2        136.20        130.51         4.52 o
  12   3   2          2.69          4.11         1.42 o
 -12   4   2        344.69        362.09         8.47 o
 -11   4   2        179.67        212.27         7.01 o
 -10   4   2         65.23         56.63         3.05 o
  -9   4   2        748.55        788.02        13.31 o
  -8   4   2         49.66         48.83         2.06 o
  -7   4   2       1034.83       1040.29        12.66 o
  -6   4   2        950.94        936.75        12.32 o
  -5   4   2          0.05          0.81         0.49 o
  -4   4   2       1179.47       1120.52        14.36 o
  -3   4   2       3076.79       3299.79        32.22 o
  -2   4   2       1409.53       1577.93        30.36 o
  -1   4   2       3198.38       3372.86        38.77 o
   0   4   2         78.32         51.25         1.67 o
   1   4   2         84.15        122.86         2.37 o
   2   4   2       1778.73       1981.15        21.04 o
   3   4   2       1024.61       1215.27        14.91 o
   4   4   2       1438.21       1346.47        16.24 o
   5   4   2        248.97        258.30         4.36 o
   6   4   2       2052.00       1975.11        21.82 o
   7   4   2        920.93        940.24        12.31 o
   8   4   2        223.10        239.54         5.14 o
   9   4   2        865.54        851.58        14.29 o
  10   4   2         48.16         53.65         3.88 o
  11   4   2        297.31        294.30         7.22 o
 -11   5   2        411.23        429.08        10.91 o
 -10   5   2        584.93        568.07        12.85 o
  -9   5   2       1148.24       1119.28        16.11 o
  -8   5   2       1764.30       1752.30        20.40 o
  -7   5   2         58.76         62.90         2.08 o
  -6   5   2       4374.47       4235.69        44.99 o
  -5   5   2        915.14        968.51        11.57 o
  -4   5   2         76.91         77.40         1.79 o
  -3   5   2        273.98        259.22         3.40 o
  -2   5   2       1903.80       1873.43        31.71 o
  -1   5   2         89.83        120.56         6.58 o
   0   5   2       1655.83       1697.70        15.53 o
   1   5   2         14.08         12.04         0.71 o
   2   5   2        640.51        606.78         7.56 o
   3   5   2        238.38        226.75         4.13 o
   4   5   2        751.03        850.66        10.97 o
   5   5   2        894.91        918.56        11.91 o
   6   5   2       1033.27       1069.83        12.76 o
   7   5   2        254.41        247.56         5.63 o
   8   5   2        653.56        649.46        11.36 o
   9   5   2          6.29          3.40         1.11 o
  10   5   2        254.96        254.06         6.34 o
  11   5   2         95.26         95.84         4.08 o
 -11   6   2        267.53        271.17        10.56 o
 -10   6   2        180.59        189.32         6.53 o
  -9   6   2        158.84        174.27         5.33 o
  -8   6   2          0.27          0.93         0.88 o
  -7   6   2        120.51        135.39         3.10 o
  -6   6   2         17.77         17.51         1.16 o
  -5   6   2         27.16         27.65         1.26 o
  -4   6   2        107.24         97.53         1.75 o
  -3   6   2        163.91        179.06         3.37 o
  -2   6   2        120.73        103.65         4.91 o
  -1   6   2         30.25         31.67         2.39 o
   0   6   2       1470.40       1564.96        14.61 o
   1   6   2       1043.20       1047.34        10.94 o
   2   6   2        991.63       1110.34        12.14 o
   3   6   2          9.35         17.89         0.97 o
   4   6   2       2147.16       2222.45        24.65 o
   5   6   2          2.32          2.65         0.66 o
   6   6   2        512.27        497.89         8.21 o
   7   6   2        459.11        453.27         7.54 o
   8   6   2        199.44        199.04         5.15 o
   9   6   2        827.94        840.30        14.37 o
  10   6   2         76.65         78.53         3.50 o
  11   6   2         86.81         90.71         5.01 o
 -11   7   2        102.06        109.02         6.71 o
 -10   7   2        103.87        103.28         6.24 o
  -9   7   2         15.23         13.44         2.21 o
  -8   7   2        806.13        809.26        16.98 o
  -7   7   2         99.14        108.65         3.37 o
  -6   7   2        212.27        225.90         5.06 o
  -5   7   2       1015.85        972.24        17.00 o
  -4   7   2        373.25        400.77         6.21 o
  -3   7   2         66.03         70.64         2.14 o
  -2   7   2        398.40        406.14         6.71 o
  -1   7   2       2844.84       3108.28        36.91 o
   0   7   2         54.08         38.26         1.36 o
   1   7   2        244.88        273.94         3.91 o
   2   7   2         23.12         33.45         1.45 o
   3   7   2        889.59        924.06        10.50 o
   4   7   2        327.40        259.83         4.70 o
   5   7   2        379.85        337.65         5.81 o
   6   7   2         31.01         42.98         2.17 o
   7   7   2        352.31        331.80         6.89 o
   8   7   2        244.28        268.15        10.07 o
   9   7   2         46.27         44.47         5.07 o
  10   7   2          0.13          0.00         1.39 o
 -10   8   2        363.82        365.54        12.76 o
  -9   8   2          0.77          0.00         1.62 o
  -8   8   2         59.14         76.68         3.80 o
  -7   8   2        458.27        456.05         9.44 o
  -6   8   2        104.88        107.26         3.57 o
  -5   8   2         14.84         17.48         1.41 o
  -4   8   2        587.05        591.66         9.93 o
  -3   8   2        907.30        877.68        12.20 o
  -2   8   2         13.66          9.03         1.23 o
  -1   8   2       1662.83       1683.06        21.41 o
   0   8   2        220.90        220.92         4.29 o
   1   8   2       1469.82       1448.93        15.81 o
   2   8   2         81.70         95.48         2.98 o
   3   8   2       1194.84       1214.79        14.55 o
   4   8   2        600.53        623.68         9.14 o
   5   8   2        443.85        425.07         7.56 o
   6   8   2         18.68         18.41         2.14 o
   7   8   2         85.23        101.29         5.12 o
   8   8   2          4.58          1.91         1.33 o
   9   8   2        208.82        239.97         7.61 o
  10   8   2        282.69        272.64         8.58 o
  -9   9   2          4.13          3.61         2.58 o
  -8   9   2          1.84          0.71         1.39 o
  -7   9   2         95.03         91.79         4.77 o
  -6   9   2         59.09         63.06         3.05 o
  -5   9   2         14.59         14.38         1.45 o
  -4   9   2         46.38         51.46         2.61 o
  -3   9   2        240.16        228.65         5.46 o
  -2   9   2         25.72         24.02         2.02 o
  -1   9   2        448.36        430.41         8.11 o
   0   9   2        127.91        147.53         3.80 o
   1   9   2         12.07         12.44         1.30 o
   2   9   2        597.66        589.98        10.46 o
   3   9   2        280.05        304.18         6.19 o
   4   9   2        588.11        548.07         9.61 o
   5   9   2        144.57        129.34         4.28 o
   6   9   2          7.72          7.47         2.01 o
   7   9   2        333.30        320.93         8.79 o
   8   9   2         89.97         85.60         4.81 o
   9   9   2          0.60          1.56         1.51 o
  -8  10   2          6.87         11.66         2.38 o
  -7  10   2        346.42        363.72        13.22 o
  -6  10   2        255.49        236.55         7.67 o
  -5  10   2          3.45          3.14         1.10 o
  -4  10   2        241.07        241.90         5.76 o
  -3  10   2         16.03         10.53         2.82 o
  -2  10   2       1104.08       1105.34        18.68 o
  -1  10   2        930.77        917.35        19.15 o
   0  10   2         51.46         49.69         3.54 o
   1  10   2        135.36        142.14         5.86 o
   2  10   2          5.49          5.75         1.77 o
   3  10   2         39.01         36.69         3.40 o
   4  10   2        128.01        124.45         5.37 o
   5  10   2         89.52         80.78         5.54 o
   6  10   2         34.17         39.74         3.04 o
   7  10   2          8.16          8.32         2.84 o
   8  10   2         11.77         10.15         2.24 o
  -7  11   2          9.43          6.24         3.26 o
  -6  11   2         28.88         29.45         4.10 o
  -5  11   2        240.15        253.18         8.06 o
  -4  11   2        125.97        131.33         6.96 o
  -3  11   2        254.13        255.87         9.66 o
  -2  11   2         15.44         11.19         2.61 o
  -1  11   2         13.54         15.43         4.21 o
   0  11   2        280.66        285.58        10.43 o
   1  11   2        173.15        167.60         7.76 o
   2  11   2        678.12        685.36        18.70 o
   3  11   2        345.52        355.18         9.97 o
   4  11   2          1.88          0.98         1.55 o
   5  11   2        149.91        160.40         6.57 o
   6  11   2         40.73         46.07         4.19 o
   7  11   2          1.20          0.00         1.60 o
  -6  12   2         17.93         24.98         6.52 o
  -5  12   2         10.18          3.26         3.80 o
  -4  12   2          9.50         12.49         4.34 o
  -3  12   2          8.77          8.83         2.67 o
  -2  12   2         86.96         83.75         5.86 o
  -1  12   2         78.15         73.01         6.03 o
   0  12   2         24.62         25.67         3.78 o
   1  12   2         35.28         27.48         3.98 o
   2  12   2         58.44         61.49         5.64 o
   3  12   2         73.46         65.10         4.81 o
   4  12   2        229.15        246.51         8.41 o
   5  12   2          0.06          0.00         1.71 o
   6  12   2        102.15         96.86         6.24 o
  -4  13   2        110.50         90.96        10.86 o
  -3  13   2        268.59        260.92        16.02 o
  -2  13   2         96.48         84.44        10.05 o
  -1  13   2        102.48        108.13         7.05 o
   0  13   2        195.88        209.20         9.38 o
   1  13   2         52.25         71.82         6.65 o
   2  13   2        187.57        175.06        12.63 o
   3  13   2         61.05         68.72         6.38 o
   4  13   2         70.61         68.43         5.25 o
 -12   1   3          7.04          4.90         1.37 o
 -11   1   3         52.85         47.54         4.15 o
 -10   1   3        383.74        371.57         8.23 o
  -9   1   3          5.51         10.56         1.35 o
  -8   1   3          4.48          8.02         0.99 o
  -7   1   3         27.66         38.98         1.65 o
  -6   1   3        549.42        620.09         7.92 o
  -5   1   3        230.32        250.26         3.77 o
  -4   1   3       1706.60       1609.85        17.47 o
  -3   1   3        120.27         92.63         1.70 o
  -2   1   3        331.02        364.42         4.00 o
  -1   1   3       2133.70       2226.14        18.52 o
   0   1   3       1829.13       1785.02        17.60 o
   1   1   3       4092.12       3885.05        46.53 o
   2   1   3       1227.67       1335.36        14.24 o
   3   1   3        230.03        207.83         3.76 o
   4   1   3         13.01         19.57         1.19 o
   5   1   3        137.15        144.09         4.83 o
   6   1   3         62.73         63.63         2.06 o
   7   1   3        366.82        353.69         5.82 o
   8   1   3       3523.98       3565.06        41.53 o
   9   1   3         60.92         58.88         4.56 o
  10   1   3         15.55         14.63         1.75 o
  11   1   3        110.56        111.87         4.17 o
  12   1   3          1.89          0.67         1.24 o
 -12   2   3        113.70        117.37         4.41 o
 -11   2   3        152.89        135.91         4.47 o
 -10   2   3        273.72        241.05         5.94 o
  -9   2   3         14.77          8.40         1.33 o
  -8   2   3          9.75          6.34         1.30 o
  -7   2   3       1370.20       1446.81        16.79 o
  -6   2   3        989.30        989.53        11.79 o
  -5   2   3       1177.73       1338.77        14.21 o
  -4   2   3        149.93        190.32         2.74 o
  -3   2   3        129.78        104.39         1.68 o
  -2   2   3        957.49        867.97         9.64 o
  -1   2   3         37.84         35.90         1.95 o
   0   2   3      10682.68       9473.51        88.78 o
   1   2   3      18299.85      16524.52       225.20 o
   2   2   3        196.27        185.02         4.36 o
   3   2   3       6475.77       6625.55        90.51 o
   4   2   3        304.13        285.84         4.77 o
   5   2   3         29.86         33.74         1.33 o
   6   2   3        314.95        330.87         5.76 o
   7   2   3        362.92        363.82         6.41 o
   8   2   3         14.15         16.74         1.42 o
   9   2   3       1607.31       1664.06        25.00 o
  10   2   3        211.62        211.22         5.60 o
  11   2   3         34.40         37.79         3.15 o
  12   2   3          2.80          3.32         1.38 o
 -12   3   3        112.53        129.75         4.68 o
 -11   3   3         14.42         14.12         1.92 o
 -10   3   3          1.35          1.19         1.04 o
  -9   3   3         24.13         16.75         1.66 o
  -8   3   3         35.41         31.10         1.78 o
  -7   3   3        161.01        161.53         3.08 o
  -6   3   3        150.59        147.08         2.77 o
  -5   3   3        422.66        448.42         6.05 o
  -4   3   3       1549.09       1606.57        17.70 o
  -3   3   3         51.57         61.92         1.74 o
  -2   3   3        188.77        199.12         2.43 o
  -1   3   3        155.00        174.30         7.12 o
   0   3   3       1770.81       2018.65        18.99 o
   1   3   3       2290.43       2231.29        23.68 o
   2   3   3          4.99         10.53         1.25 o
   3   3   3        440.65        497.18         6.16 o
   4   3   3        275.93        364.55         5.36 o
   5   3   3         27.77         33.48         1.46 o
   6   3   3        664.12        689.94         9.17 o
   7   3   3          0.34          1.16         0.69 o
   8   3   3       1545.44       1558.06        21.27 o
   9   3   3         10.28         13.96         1.57 o
  10   3   3          4.08          1.70         1.04 o
  11   3   3          0.00          0.00         0.97 o
  12   3   3         10.65         14.11         2.04 o
 -12   4   3         79.70        103.10         6.43 o
 -11   4   3          5.33          2.72         1.28 o
 -10   4   3         47.28         49.74         2.99 o
  -9   4   3          3.75          8.21         1.37 o
  -8   4   3         76.01         82.24         2.69 o
  -7   4   3         29.13         32.03         1.62 o
  -6   4   3         77.65         88.37         2.24 o
  -5   4   3         23.65         30.57         1.27 o
  -4   4   3        436.38        423.59         7.13 o
  -3   4   3         55.37         68.66         1.55 o
  -2   4   3       2918.48       3318.41        58.85 o
  -1   4   3        157.04        142.09         2.07 o
   0   4   3         24.83         18.96         0.96 o
   1   4   3        902.92        930.88        10.64 o
   2   4   3        663.42        663.13         8.01 o
   3   4   3        363.74        447.00         5.76 o
   4   4   3       3987.00       4198.68        47.47 o
   5   4   3        885.98        951.65        12.22 o
   6   4   3        219.92        230.55         3.90 o
   7   4   3        265.10        271.87         5.39 o
   8   4   3        392.88        411.89        12.15 o
   9   4   3         67.58         67.19         3.13 o
  10   4   3         46.33         45.33         3.80 o
  11   4   3        115.23        128.06         6.26 o
 -11   5   3         99.16        107.58         6.43 o
 -10   5   3          7.09          7.96         1.90 o
  -9   5   3         34.58         37.19         2.26 o
  -8   5   3        874.95        871.77        16.78 o
  -7   5   3       1463.51       1483.19        17.40 o
  -6   5   3        337.70        293.23         4.73 o
  -5   5   3        253.15        237.49         4.21 o
  -4   5   3        223.96        204.56         3.38 o
  -3   5   3        113.57        131.17         2.20 o
  -2   5   3        478.59        571.85         8.10 o
  -1   5   3       7417.90       7697.83        87.04 o
   0   5   3        506.11        528.48         5.58 o
   1   5   3          0.03          0.27         0.31 o
   2   5   3       1020.28       1036.17        12.04 o
   3   5   3        100.93         89.89         2.58 o
   4   5   3         92.01         65.78         2.02 o
   5   5   3         28.76         20.41         1.31 o
   6   5   3          2.07          1.82         0.70 o
   7   5   3        110.93         98.83         3.24 o
   8   5   3        512.11        494.94         9.36 o
   9   5   3          1.29          0.00         0.86 o
  10   5   3         18.62         19.17         2.63 o
  11   5   3         85.77         78.28         3.76 o
 -11   6   3         81.12         82.14         6.53 o
 -10   6   3        311.86        310.48        11.13 o
  -9   6   3        325.19        319.65         9.07 o
  -8   6   3         81.15         92.99         5.56 o
  -7   6   3        315.38        310.44         5.98 o
  -6   6   3        128.08        121.54         2.80 o
  -5   6   3        543.44        501.69         6.96 o
  -4   6   3        220.83        232.96         3.00 o
  -3   6   3        170.46        154.55         3.57 o
  -2   6   3        850.51        960.59        12.78 o
  -1   6   3        453.10        472.00         7.18 o
   0   6   3          3.43          5.55         0.73 o
   1   6   3        189.77        185.38         3.00 o
   2   6   3        947.55        898.54        10.16 o
   3   6   3          0.18          8.38         0.92 o
   4   6   3        176.82        203.08         4.80 o
   5   6   3          7.94          7.67         1.00 o
   6   6   3         18.63         16.40         1.41 o
   7   6   3         34.18         38.42         2.31 o
   8   6   3        317.58        314.33         6.98 o
   9   6   3          3.85          3.77         1.53 o
  10   6   3          0.01          0.00         1.07 o
  11   6   3          0.06          0.00         1.48 o
 -10   7   3         29.52         25.87         3.83 o
  -9   7   3         20.35         19.61         2.70 o
  -8   7   3        149.24        154.68         8.34 o
  -7   7   3        950.25        898.23        15.30 o
  -6   7   3        831.19        839.20        13.40 o
  -5   7   3         15.43         11.67         1.12 o
  -4   7   3        116.79        114.72         2.77 o
  -3   7   3          0.79          0.06         0.49 o
  -2   7   3        123.19        143.37         5.26 o
  -1   7   3        407.84        414.67         8.03 o
   0   7   3          4.26         10.57         0.68 o
   1   7   3        392.29        367.94         5.07 o
   2   7   3        362.37        367.93         5.15 o
   3   7   3         17.55         23.79         1.29 o
   4   7   3        540.74        581.53        10.04 o
   5   7   3         22.65         24.57         2.00 o
   6   7   3         55.82         61.59         2.74 o
   7   7   3        242.99        246.36         5.75 o
   8   7   3        227.36        221.19         5.62 o
   9   7   3         27.65         35.99         3.31 o
  10   7   3         82.69         89.60         5.70 o
 -10   8   3        104.88        113.11         6.90 o
  -9   8   3         67.88         59.34         5.34 o
  -8   8   3          3.63          2.44         1.50 o
  -7   8   3          5.86          7.33         1.88 o
  -6   8   3          0.36          0.67         0.81 o
  -5   8   3        141.87        143.92         3.44 o
  -4   8   3        456.19        434.48         6.70 o
  -3   8   3         94.25         99.75         3.30 o
  -2   8   3        395.28        403.00         7.58 o
  -1   8   3       1234.52       1352.41        19.31 o
   0   8   3       1190.85       1239.62        17.15 o
   1   8   3         79.89         70.91         2.10 o
   2   8   3        144.74        155.75         3.20 o
   3   8   3         11.15         11.97         1.00 o
   4   8   3        269.86        263.38         5.35 o
   5   8   3          9.50          4.78         1.76 o
   6   8   3        202.53        193.24         9.10 o
   7   8   3         53.26         47.79         3.60 o
   8   8   3         20.41         21.22         2.54 o
   9   8   3        228.37        241.76         7.73 o
  -9   9   3          0.03          0.31         1.95 o
  -8   9   3         23.76         26.79         3.13 o
  -7   9   3        119.51        109.18         5.15 o
  -6   9   3        363.85        332.50         9.28 o
  -5   9   3         40.38         40.64         2.89 o
  -4   9   3        170.61        180.16         5.46 o
  -3   9   3        263.66        256.55         6.52 o
  -2   9   3         28.08         34.25         2.38 o
  -1   9   3          0.53          0.28         0.89 o
   0   9   3       1117.19       1136.66        17.03 o
   1   9   3          1.87          2.41         0.95 o
   2   9   3          5.97          5.53         1.88 o
   3   9   3          8.23         14.44         1.78 o
   4   9   3         13.59         12.01         1.67 o
   5   9   3         65.84         59.39         3.89 o
   6   9   3         57.91         60.26         3.71 o
   7   9   3         61.14         63.80         4.19 o
   8   9   3         31.07         25.90         2.90 o
   9   9   3         93.63        103.35         5.29 o
  -8  10   3         93.74         89.76         8.55 o
  -7  10   3          6.65          7.49         2.01 o
  -6  10   3        318.87        306.30        11.00 o
  -5  10   3          5.75          6.35         1.80 o
  -4  10   3         66.76         65.43         5.33 o
  -3  10   3         66.00         67.25         3.98 o
  -2  10   3        333.60        322.97         8.57 o
  -1  10   3        498.17        506.43        22.40 o
   0  10   3       1266.40       1187.33        27.40 o
   1  10   3        359.42        383.38        12.05 o
   2  10   3        197.92        188.55         6.52 o
   3  10   3        797.02        827.05        17.42 o
   4  10   3         33.32         24.22         3.70 o
   5  10   3         47.69         40.39         3.66 o
   6  10   3        146.12        136.15         6.69 o
   7  10   3         57.62         59.79         4.23 o
   8  10   3          9.42          6.11         2.34 o
  -7  11   3          1.69          0.00         2.09 o
  -6  11   3         42.23         41.57         4.87 o
  -5  11   3        486.21        400.36        37.06 o
  -4  11   3        250.58        237.41         9.55 o
  -3  11   3        255.38        241.64        14.39 o
  -2  11   3         42.59         40.68         8.55 o
  -1  11   3        148.44        171.37         7.76 o
   0  11   3          3.88          3.01         2.17 o
   1  11   3         26.89         27.53         4.34 o
   2  11   3        177.80        170.48         6.44 o
   3  11   3         15.04         21.60         2.89 o
   4  11   3         25.95         19.90         2.80 o
   5  11   3         25.77         28.95         3.75 o
   6  11   3          3.61          2.14         1.81 o
   7  11   3         39.13         46.75         4.32 o
  -6  12   3          5.78          9.23         4.62 o
  -5  12   3         10.99         16.29         4.89 o
  -4  12   3         19.66         18.73         5.16 o
  -3  12   3         71.86         88.24        10.32 o
  -2  12   3          8.87         11.40         4.34 o
  -1  12   3          7.75          8.72         2.51 o
   0  12   3         52.47         46.67         4.75 o
   1  12   3         50.79         55.54         5.37 o
   2  12   3          7.34          9.32         2.67 o
   3  12   3         14.21         11.51         2.43 o
   4  12   3          2.07          1.56         1.87 o
   5  12   3         48.81         44.75         4.37 o
  -3  13   3         84.69         80.09        10.05 o
  -2  13   3         13.50          8.42         4.34 o
  -1  13   3         46.17         32.31         6.52 o
   0  13   3         17.38         25.52         6.24 o
   1  13   3         98.62        119.81         7.23 o
   2  13   3        281.74        280.17        13.17 o
   3  13   3        257.01        272.93        23.21 o
 -12   0   4         40.18         44.03         4.51 o
 -11   0   4        707.28        708.89        18.23 o
 -10   0   4       1291.82       1299.45        28.69 o
  -9   0   4       1097.17        899.83        20.72 o
  -8   0   4       1425.52       1462.79        30.61 o
  -7   0   4        451.09        461.07         9.84 o
  -6   0   4         50.41         31.68         1.88 o
  -5   0   4        376.39        419.57         8.50 o
  -4   0   4       2005.75       2050.23        29.48 o
  -3   0   4       2881.19       2647.17        33.47 o
  -2   0   4       2814.89       2733.86        34.30 o
  -1   0   4        375.74        271.14         3.75 o
   0   0   4       3160.07       3058.48        42.18 o
   1   0   4        714.15        816.58        13.89 o
   2   0   4       2215.90       2169.69        29.86 o
   3   0   4       5060.40       5707.88       107.41 o
   4   0   4        130.63        225.08         9.23 o
   5   0   4        102.05         99.32         3.38 o
   6   0   4        343.84        349.85         9.82 o
   7   0   4        658.75        632.73        12.89 o
   8   0   4        693.69        723.36        14.72 o
   9   0   4        374.78        358.23        10.82 o
  10   0   4        366.89        352.24        11.09 o
  11   0   4        255.35        238.28        10.32 o
  12   0   4        156.94        170.07         7.92 o
 -12   1   4        320.93        327.46         7.89 o
 -11   1   4          6.69          9.60         1.57 o
 -10   1   4        381.92        325.09         7.19 o
  -9   1   4        145.68        177.89         4.64 o
  -8   1   4         41.29         49.62         2.88 o
  -7   1   4         26.25         31.15         2.11 o
  -6   1   4       1647.58       1655.65        18.63 o
  -5   1   4         40.17         43.05         2.23 o
  -4   1   4       8636.60       8831.68       169.39 o
  -3   1   4          7.19          9.48         0.69 o
  -2   1   4        252.54        263.88         3.47 o
  -1   1   4        879.36        859.58         7.58 o
   0   1   4       5080.22       5384.45        52.44 o
   1   1   4       5912.27       5747.91        94.07 o
   2   1   4        239.06        284.16         3.79 o
   3   1   4        513.38        496.39         5.98 o
   4   1   4        967.43        972.68        11.87 o
   5   1   4        302.90        341.21         6.53 o
   6   1   4        240.15        216.96         4.37 o
   7   1   4        178.63        163.15         3.55 o
   8   1   4         22.02         29.70         2.00 o
   9   1   4       1149.96       1127.49        18.01 o
  10   1   4         17.99         18.51         1.95 o
  11   1   4         32.97         32.65         2.74 o
 -12   2   4         13.80         16.73         2.50 o
 -11   2   4        575.96        590.60        11.29 o
 -10   2   4         53.33         59.38         3.10 o
  -9   2   4          5.72          6.60         1.18 o
  -8   2   4       1079.05       1064.44        16.58 o
  -7   2   4        348.95        390.15         5.84 o
  -6   2   4        754.83        781.32        10.37 o
  -5   2   4        316.89        260.22         3.79 o
  -4   2   4        676.22        720.69         8.77 o
  -3   2   4        855.87        759.88         8.88 o
  -2   2   4        494.81        582.97         7.16 o
  -1   2   4        359.52        364.75         3.92 o
   0   2   4        860.26       1032.91        11.49 o
   1   2   4       2141.01       2297.16        22.58 o
   2   2   4       5791.27       5578.46        75.49 o
   3   2   4        772.93        792.83         9.11 o
   4   2   4         44.39         48.87         1.44 o
   5   2   4        500.26        403.85         6.61 o
   6   2   4         42.25         46.24         2.64 o
   7   2   4        898.13        873.29        12.83 o
   8   2   4        193.93        188.50         5.41 o
   9   2   4        839.32        848.81        14.81 o
  10   2   4        149.82        141.70         4.59 o
  11   2   4        154.50        163.76         5.19 o
 -12   3   4        829.91        874.73        18.27 o
 -11   3   4        677.87        657.64        14.40 o
 -10   3   4        844.74        827.54        14.20 o
  -9   3   4        681.32        744.08        12.70 o
  -8   3   4        121.03        121.03         3.59 o
  -7   3   4       2097.42       1986.50        22.49 o
  -6   3   4        645.91        713.27         9.13 o
  -5   3   4        839.04        853.04         9.73 o
  -4   3   4        687.78        729.98         8.33 o
  -3   3   4        193.77        175.26         2.82 o
  -2   3   4        549.73        421.32         6.68 o
  -1   3   4       3760.30       3918.82        37.96 o
   0   3   4        811.27        884.91         8.34 o
   1   3   4        582.68        573.48         6.41 o
   2   3   4        897.41        854.16         9.87 o
   3   3   4        819.13       1042.85        11.81 o
   4   3   4         10.22          9.73         0.89 o
   5   3   4        124.35        145.45         3.31 o
   6   3   4        461.39        440.46         6.41 o
   7   3   4       1583.62       1572.68        21.21 o
   8   3   4       1137.39       1109.10        17.60 o
   9   3   4        524.53        521.65        10.01 o
  10   3   4         18.79         15.60         1.89 o
  11   3   4        908.99        913.05        16.02 o
 -12   4   4          4.12          2.16         2.20 o
 -11   4   4        318.02        329.31         9.29 o
 -10   4   4        298.52        329.84         8.74 o
  -9   4   4         76.83         71.97         3.12 o
  -8   4   4         25.26         26.88         1.86 o
  -7   4   4         67.18         70.15         2.65 o
  -6   4   4        202.40        183.98         3.46 o
  -5   4   4        334.28        346.28         5.14 o
  -4   4   4        558.40        521.65         6.81 o
  -3   4   4         20.55         35.50         1.56 o
  -2   4   4         57.39         55.96         1.29 o
  -1   4   4       3324.47       3551.75        31.12 o
   0   4   4        557.96        659.65         9.23 o
   1   4   4         46.82         60.83         2.52 o
   2   4   4        770.80        779.62         9.26 o
   3   4   4       4757.40       4959.82        48.53 o
   4   4   4         55.99         42.58         2.04 o
   5   4   4        524.77        486.63         7.14 o
   6   4   4        274.11        277.60         4.66 o
   7   4   4        608.30        565.62        10.09 o
   8   4   4       2308.09       2277.00        32.94 o
   9   4   4          3.42          4.09         1.16 o
  10   4   4         66.65         64.65         4.32 o
  11   4   4         34.73         32.42         2.69 o
 -11   5   4        117.09        107.33         6.34 o
 -10   5   4        511.99        498.03        14.87 o
  -9   5   4        474.11        482.16        11.83 o
  -8   5   4        541.69        511.72        10.01 o
  -7   5   4       1345.04       1369.23        18.69 o
  -6   5   4        455.86        454.36         9.34 o
  -5   5   4        727.80        726.65         9.29 o
  -4   5   4          0.32          2.42         0.51 o
  -3   5   4        528.81        541.65         5.64 o
  -2   5   4          0.60          3.34         0.44 o
  -1   5   4         53.15         32.36         2.86 o
   0   5   4          0.17          7.16         0.73 o
   1   5   4        428.10        405.65         6.73 o
   2   5   4       1023.35       1051.89        12.24 o
   3   5   4        426.58        385.79         5.08 o
   4   5   4       1311.93       1194.48        14.06 o
   5   5   4          6.72         16.45         1.33 o
   6   5   4        918.48        887.87        13.03 o
   7   5   4        134.48        137.29         4.00 o
   8   5   4        142.48        138.08         4.26 o
   9   5   4        161.94        163.06         4.84 o
  10   5   4          4.66          4.26         1.36 o
  11   5   4        126.13        115.18         4.48 o
 -11   6   4        353.15        367.29        12.95 o
 -10   6   4        444.14        473.30        14.78 o
  -9   6   4         95.06         94.58         5.59 o
  -8   6   4        358.80        364.69         9.76 o
  -7   6   4        119.71        123.10         5.12 o
  -6   6   4        713.65        726.50        10.74 o
  -5   6   4        655.39        688.87         8.98 o
  -4   6   4         90.80         92.49         1.86 o
  -3   6   4        176.69        183.87         3.54 o
  -2   6   4         10.75          8.84         0.88 o
  -1   6   4        237.99        244.19         3.75 o
   0   6   4       2153.36       2122.74        20.73 o
   1   6   4       1153.02       1239.43        13.41 o
   2   6   4         33.52         33.82         1.62 o
   3   6   4        685.42        707.61         8.41 o
   4   6   4         92.06         88.04         2.45 o
   5   6   4        987.03        925.10        13.61 o
   6   6   4        147.17        148.90         4.07 o
   7   6   4        597.52        569.58        12.07 o
   8   6   4        581.17        601.62        11.05 o
   9   6   4        207.49        231.67         6.02 o
  10   6   4        227.87        222.93         6.51 o
 -10   7   4         94.72         92.05         6.49 o
  -9   7   4          8.45          9.30         2.23 o
  -8   7   4         39.29         42.90         3.71 o
  -7   7   4         68.31         62.72         4.30 o
  -6   7   4       1133.69       1115.67        21.62 o
  -5   7   4        145.95        158.68         5.26 o
  -4   7   4        562.09        558.15         7.80 o
  -3   7   4        136.08        130.02         4.84 o
  -2   7   4        903.57        888.49        14.16 o
  -1   7   4         60.18         74.66         2.40 o
   0   7   4        283.35        319.39         4.36 o
   1   7   4        926.16        931.13        11.38 o
   2   7   4        206.79        208.31         3.74 o
   3   7   4        374.52        343.65         5.28 o
   4   7   4        242.17        262.66         5.21 o
   5   7   4         92.66        117.74         4.04 o
   6   7   4        725.11        699.66        11.99 o
   7   7   4         71.83         75.21         3.25 o
   8   7   4          5.89          8.66         1.52 o
   9   7   4        281.94        283.22         6.96 o
  10   7   4        224.29        260.75         8.25 o
 -10   8   4         62.01         53.19        11.81 o
  -9   8   4        276.02        268.63         8.92 o
  -8   8   4        454.04        467.76        12.17 o
  -7   8   4          2.17          3.53         1.55 o
  -6   8   4        127.04        131.34         5.48 o
  -5   8   4       1535.68       1531.14        28.10 o
  -4   8   4        135.32        133.19         3.86 o
  -3   8   4        102.13        103.07         3.03 o
  -2   8   4        317.87        339.49         6.76 o
  -1   8   4         33.08         33.53         2.65 o
   0   8   4       3848.19       3857.68        45.08 o
   1   8   4          5.39          7.07         1.10 o
   2   8   4        897.58        885.75        11.28 o
   3   8   4         98.41        100.44         2.67 o
   4   8   4        479.28        465.55         8.67 o
   5   8   4        843.66        815.22        13.55 o
   6   8   4        191.27        190.36         4.95 o
   7   8   4         11.65         16.26         2.27 o
   8   8   4         34.70         29.88         3.77 o
   9   8   4         23.49         21.68         2.82 o
  -9   9   4        165.02        186.48         9.11 o
  -8   9   4          0.70          0.00         1.34 o
  -7   9   4         49.76         56.28         4.37 o
  -6   9   4        116.19        107.80         5.63 o
  -5   9   4        336.10        353.02        12.17 o
  -4   9   4        227.21        251.77        40.86 o
  -3   9   4          1.17          1.31         0.94 o
  -2   9   4        309.11        317.84         8.13 o
  -1   9   4         14.65         12.57         2.61 o
   0   9   4         10.90         12.30         1.74 o
   1   9   4         61.94         59.02         3.10 o
   2   9   4         41.37         46.91         2.89 o
   3   9   4         31.57         25.80         3.23 o
   4   9   4        416.98        418.37         8.62 o
   5   9   4          0.65          0.07         1.10 o
   6   9   4         16.27         19.32         2.37 o
   7   9   4          0.14          0.26         1.21 o
   8   9   4          6.49          0.92         1.50 o
  -8  10   4         21.20         20.70         3.78 o
  -7  10   4         64.28         52.11         6.11 o
  -6  10   4         17.83         17.02         2.70 o
  -5  10   4        186.09        189.83        14.41 o
  -4  10   4         15.83         19.03         2.66 o
  -3  10   4        336.00        347.01        12.63 o
  -2  10   4        485.82        476.54        27.56 o
  -1  10   4       1018.12       1007.07        19.38 o
   0  10   4        808.34        795.12        16.03 o
   1  10   4         10.14         10.35         2.10 o
   2  10   4        197.56        189.19         6.62 o
   3  10   4         38.29         44.72         3.78 o
   4  10   4         75.03         72.62         4.90 o
   5  10   4        227.39        218.78         7.54 o
   6  10   4          9.75         11.16         2.40 o
   7  10   4          7.53          9.37         2.69 o
  -7  11   4        285.49        326.31        12.57 o
  -6  11   4        392.31        383.62        28.24 o
  -5  11   4         70.59         89.16         6.39 o
  -4  11   4         61.43         82.55         6.52 o
  -3  11   4          0.65          0.30         1.70 o
  -2  11   4        174.31        187.61        12.76 o
  -1  11   4        131.17        139.28        10.86 o
   0  11   4          9.54         11.55         2.66 o
   1  11   4        213.60        205.84        27.97 o
   2  11   4         27.76         23.73         3.04 o
   3  11   4        171.71        174.20         6.76 o
   4  11   4         58.55         63.41         4.69 o
   5  11   4        184.48        194.33         7.45 o
   6  11   4          1.87          2.90         1.91 o
  -5  12   4         23.00         23.89         5.97 o
  -4  12   4         12.21         23.62         5.97 o
  -3  12   4        437.02        431.70        21.45 o
  -2  12   4          1.75          7.60         4.34 o
  -1  12   4         80.05         77.92         9.77 o
   0  12   4          8.29         13.30         4.89 o
   1  12   4         42.11         46.88         5.43 o
   2  12   4         89.19         89.22         8.69 o
   3  12   4        222.29        202.88         9.68 o
   4  12   4          7.77          9.78         2.45 o
   5  12   4         82.36         82.09         5.80 o
  -3  13   4         53.16         46.16         7.87 o
  -2  13   4         96.93         76.29        10.32 o
  -1  13   4        364.91        390.70        20.91 o
   0  13   4         41.30         33.94         7.06 o
   1  13   4        161.61        158.29        12.76 o
   2  13   4         14.62         18.19         5.97 o
 -12   1   5         69.75         70.59         8.26 o
 -11   1   5         50.74         38.70         2.72 o
 -10   1   5         18.74         19.11         2.47 o
  -9   1   5         28.47         22.32         1.92 o
  -8   1   5          2.95          1.41         0.80 o
  -7   1   5          2.68          1.20         0.53 o
  -6   1   5        287.57        284.49         4.47 o
  -5   1   5         29.97         23.97         1.23 o
  -4   1   5       1492.98       1603.85        16.69 o
  -3   1   5        499.38        512.49         5.95 o
  -2   1   5       5118.41       5269.20        46.44 o
  -1   1   5        720.65        752.39         7.28 o
   0   1   5        405.20        432.40         5.43 o
   1   1   5        110.30        167.75         2.57 o
   2   1   5          0.05          5.96         0.63 o
   3   1   5        599.68        740.16         8.10 o
   4   1   5        395.63        460.87         7.23 o
   5   1   5        499.93        460.07         7.40 o
   6   1   5        359.91        354.34         6.27 o
   7   1   5         57.24         62.84         2.20 o
   8   1   5         24.53         27.83         2.74 o
   9   1   5         53.60         49.61         2.98 o
  10   1   5          7.84          7.38         1.50 o
  11   1   5          0.62          0.00         1.09 o
 -12   2   5         97.92         91.96         5.87 o
 -11   2   5          0.83          1.90         1.35 o
 -10   2   5        223.08        220.40         5.78 o
  -9   2   5        105.37        107.28         3.57 o
  -8   2   5        403.40        432.56         8.18 o
  -7   2   5          6.37          6.34         0.97 o
  -6   2   5       1114.87       1145.60        13.55 o
  -5   2   5         64.43         70.51         1.79 o
  -4   2   5        340.54        343.94         4.79 o
  -3   2   5        124.49        131.70         2.80 o
  -2   2   5       4905.40       5298.59        56.01 o
  -1   2   5       9474.32       9464.19       155.84 o
   0   2   5       2154.16       2049.07        22.08 o
   1   2   5       2213.65       2135.20        21.23 o
   2   2   5       1622.00       1728.28        18.59 o
   3   2   5          2.19          1.65         0.41 o
   4   2   5       2949.31       3285.17        37.20 o
   5   2   5        232.38        227.33         3.91 o
   6   2   5         49.34         43.64         2.14 o
   7   2   5         61.91         52.56         2.56 o
   8   2   5         11.09         11.77         1.58 o
   9   2   5        112.53        120.42         4.07 o
  10   2   5          5.14          3.90         1.26 o
  11   2   5        156.69        156.46         5.22 o
 -12   3   5          1.09          1.02         1.55 o
 -11   3   5        109.75        108.29         4.93 o
 -10   3   5          3.72          2.06         1.50 o
  -9   3   5         15.25          9.84         2.54 o
  -8   3   5        325.98        322.60         6.66 o
  -7   3   5        597.72        600.85        13.91 o
  -6   3   5         79.78         84.66         2.08 o
  -5   3   5          2.76          5.11         0.61 o
  -4   3   5        792.26        777.90         8.87 o
  -3   3   5        435.89        472.06         7.88 o
  -2   3   5        183.42        209.04         5.46 o
  -1   3   5        192.09        223.71         2.95 o
   0   3   5        263.27        244.35         3.18 o
   1   3   5        930.34       1031.75        11.71 o
   2   3   5       1542.25       1627.85        17.87 o
   3   3   5       1053.14       1061.23        12.08 o
   4   3   5         17.37         24.10         1.39 o
   5   3   5        330.17        312.20         7.11 o
   6   3   5         25.88         30.83         1.39 o
   7   3   5        408.27        394.54         7.77 o
   8   3   5         86.69         97.08         3.58 o
   9   3   5         38.24         38.64         2.68 o
  10   3   5          0.01          0.00         0.94 o
  11   3   5         46.98         45.59         3.24 o
 -11   4   5         15.99         20.91         3.55 o
 -10   4   5         17.90         16.75         2.27 o
  -9   4   5        608.88        588.74        12.87 o
  -8   4   5          1.04          1.02         1.30 o
  -7   4   5         54.69         49.72         2.91 o
  -6   4   5       1881.28       1743.65        18.77 o
  -5   4   5         11.81         10.13         0.78 o
  -4   4   5         33.34         36.54         1.33 o
  -3   4   5         31.38         33.26         2.27 o
  -2   4   5       1276.23       1382.41        15.95 o
  -1   4   5        148.19        146.42         2.15 o
   0   4   5          0.08          0.87         0.30 o
   1   4   5        411.03        446.68         8.33 o
   2   4   5       2608.06       2764.15        27.73 o
   3   4   5         24.37         35.23         1.24 o
   4   4   5        215.72        232.59         4.52 o
   5   4   5         10.29         13.72         1.21 o
   6   4   5        161.79        175.39         4.90 o
   7   4   5        228.02        225.54         5.44 o
   8   4   5         13.22         13.03         2.00 o
   9   4   5         31.61         26.21         2.27 o
  10   4   5          8.34          5.86         1.48 o
  11   4   5          0.02          1.59         1.28 o
 -11   5   5        156.54        141.69         7.57 o
 -10   5   5         11.74         10.71         2.59 o
  -9   5   5          4.48          1.74         2.85 o
  -8   5   5         52.25         47.80         3.81 o
  -7   5   5        510.72        508.35         9.84 o
  -6   5   5       2375.80       2324.56        33.87 o
  -5   5   5        286.35        285.41         5.28 o
  -4   5   5        361.82        357.01         4.73 o
  -3   5   5          8.06          5.99         0.54 o
  -2   5   5        318.93        304.10         3.81 o
  -1   5   5         41.57         35.66         1.45 o
   0   5   5        135.04        159.25         2.40 o
   1   5   5       1786.21       1810.91        20.00 o
   2   5   5         36.56         53.19         1.60 o
   3   5   5        109.43        129.20         2.48 o
   4   5   5         59.62         53.85         1.81 o
   5   5   5         17.43         18.90         1.48 o
   6   5   5          1.19          1.03         0.84 o
   7   5   5         16.32         17.50         1.77 o
   8   5   5        225.48        219.47         5.66 o
   9   5   5        137.97        127.65         4.37 o
  10   5   5         15.00         14.23         1.93 o
 -11   6   5        268.08        311.74        11.88 o
 -10   6   5         66.57         73.04         6.22 o
  -9   6   5         23.58         23.50         3.04 o
  -8   6   5        256.00        249.78         8.03 o
  -7   6   5         43.40         53.64         5.08 o
  -6   6   5       1283.39       1340.71        37.76 o
  -5   6   5        259.84        243.88         8.48 o
  -4   6   5        338.31        354.87         5.35 o
  -3   6   5          2.46          1.88         0.32 o
  -2   6   5        485.81        486.50         6.14 o
  -1   6   5        914.83        849.28         9.20 o
   0   6   5          7.07          8.55         0.68 o
   1   6   5        256.34        237.27         3.62 o
   2   6   5        324.65        308.07         5.49 o
   3   6   5        503.40        491.72         6.82 o
   4   6   5         59.54         51.38         1.92 o
   5   6   5          0.34          0.95         0.80 o
   6   6   5         67.67         58.55         2.64 o
   7   6   5       1018.74       1010.13        19.32 o
   8   6   5         82.61         88.27         5.02 o
   9   6   5         36.22         32.65         2.55 o
  10   6   5          3.03          0.44         1.17 o
 -10   7   5         47.78         36.21         3.76 o
  -9   7   5          1.42          0.81         1.57 o
  -8   7   5        217.86        207.32         7.41 o
  -7   7   5        171.62        165.21         6.27 o
  -6   7   5       1512.42       1456.30        27.20 o
  -5   7   5        927.10        873.61        25.11 o
  -4   7   5        129.23        118.34         4.35 o
  -3   7   5        105.35        109.42         3.02 o
  -2   7   5        149.13        140.61         3.67 o
  -1   7   5        181.76        184.46         4.02 o
   0   7   5        399.28        437.37         5.89 o
   1   7   5        762.53        765.18         9.73 o
   2   7   5         46.23         38.31         1.67 o
   3   7   5         76.11         77.64         2.51 o
   4   7   5        383.07        392.97         7.41 o
   5   7   5        423.17        399.30         8.23 o
   6   7   5         52.36         55.49         2.81 o
   7   7   5        178.47        191.77         5.19 o
   8   7   5          0.50          0.56         1.00 o
   9   7   5          3.37          3.78         1.35 o
  -9   8   5         44.97         48.33         5.18 o
  -8   8   5        113.85        113.02         5.59 o
  -7   8   5         59.53         60.46         4.52 o
  -6   8   5          0.53          0.05         1.14 o
  -5   8   5        139.71        149.87         5.89 o
  -4   8   5         10.03          7.42         1.67 o
  -3   8   5        105.30        124.06         5.76 o
  -2   8   5        116.84        114.03         3.78 o
  -1   8   5         52.15         44.51         3.80 o
   0   8   5        409.76        381.79        18.43 o
   1   8   5         18.19         14.71         3.53 o
   2   8   5        217.77        224.58         4.72 o
   3   8   5         97.84         96.49         4.10 o
   4   8   5         25.12         26.81         2.34 o
   5   8   5         10.37         15.61         1.65 o
   6   8   5         75.46         72.08         3.21 o
   7   8   5          9.63          9.86         1.53 o
   8   8   5         82.75         70.95         5.55 o
   9   8   5          6.50          4.29         1.84 o
  -9   9   5         34.32         28.22         4.32 o
  -8   9   5          9.26         11.48         2.97 o
  -7   9   5         69.44         69.66         5.07 o
  -6   9   5         16.70         14.90         2.50 o
  -5   9   5       1998.48       1910.41        34.68 o
  -4   9   5         39.73         31.54         3.17 o
  -3   9   5        113.21         92.28         4.57 o
  -2   9   5        106.16        118.04         8.55 o
  -1   9   5          0.14          0.00         1.04 o
   0   9   5        260.87        273.46         7.44 o
   1   9   5        387.29        403.55         8.57 o
   2   9   5        100.82        111.57         3.98 o
   3   9   5        230.68        210.02         5.06 o
   4   9   5          5.60          5.08         1.32 o
   5   9   5         26.33         23.50         2.39 o
   6   9   5          8.77         16.01         2.56 o
   7   9   5          5.20          5.53         1.71 o
   8   9   5        211.26        223.64         7.38 o
  -8  10   5          0.17          0.00         1.89 o
  -7  10   5        128.48        146.62        10.05 o
  -6  10   5          2.64          4.43         2.28 o
  -5  10   5         43.94         45.22         6.11 o
  -4  10   5         63.50         77.50         6.31 o
  -3  10   5        360.30        359.28        10.02 o
  -2  10   5          5.33          3.81         1.60 o
  -1  10   5        140.73        128.36         6.69 o
   0  10   5          0.63          0.05         1.56 o
   1  10   5        354.92        376.91         8.44 o
   2  10   5         56.70         64.63         4.21 o
   3  10   5        236.55        242.85         7.78 o
   4  10   5        153.36        159.05         6.29 o
   5  10   5         68.03         73.44         4.99 o
   6  10   5          0.24          2.30         1.71 o
   7  10   5         25.22         29.37         6.38 o
  -6  11   5         40.16         49.37         5.56 o
  -5  11   5         92.63         87.85         6.99 o
  -4  11   5        111.09        116.64         6.99 o
  -3  11   5          0.92          0.00         1.90 o
  -2  11   5         13.35         12.19         3.53 o
  -1  11   5        106.92         97.74        11.13 o
   0  11   5        249.19        209.06        13.85 o
   1  11   5          7.49          8.69         4.34 o
   2  11   5         59.61         70.36         4.82 o
   3  11   5        229.03        242.63         8.13 o
   4  11   5         14.35         10.10         2.33 o
   5  11   5          4.59          6.90         2.30 o
   6  11   5         10.87         10.05         2.58 o
  -5  12   5          5.28          3.80         4.07 o
  -4  12   5          8.54          8.69         4.34 o
  -3  12   5         94.58         91.77        11.13 o
  -2  12   5         10.85          3.53         3.80 o
  -1  12   5         19.11         18.46         5.16 o
   0  12   5        115.74        102.36        11.40 o
   1  12   5          9.35          6.52         4.34 o
   2  12   5         44.61         48.59         8.82 o
   3  12   5         34.82         42.48         9.77 o
   4  12   5         19.00         19.62         3.19 o
  -1  13   5          1.56          0.81         3.80 o
   0  13   5          5.21          2.99         4.07 o
   1  13   5          7.85         13.30         5.16 o
 -12   0   6        454.47        480.57        21.72 o
 -11   0   6        114.03        100.46         8.69 o
 -10   0   6          0.10          0.00         1.24 o
  -9   0   6        411.37        489.74        13.14 o
  -8   0   6        123.63         85.33         4.34 o
  -7   0   6          1.81          2.07         1.15 o
  -6   0   6        112.91        133.63         3.73 o
  -5   0   6        749.20        755.66        12.38 o
  -4   0   6       1647.46       1489.63        37.74 o
  -3   0   6        255.87        277.76         5.27 o
  -2   0   6       1477.40       1433.94        20.99 o
  -1   0   6        283.56        193.57         3.34 o
   0   0   6        730.10        738.79        11.54 o
   1   0   6       3393.68       3355.50        46.73 o
   2   0   6        328.09        322.46         6.05 o
   3   0   6       1326.68       1462.51        24.34 o
   4   0   6       1489.66       1363.24        28.51 o
   5   0   6        220.83        183.26         7.74 o
   6   0   6        425.79        429.90        12.09 o
   7   0   6        890.95        844.83        19.85 o
   8   0   6          0.42          0.66         1.30 o
   9   0   6       2925.33       2879.70        58.54 o
  10   0   6       1894.84       1964.85        42.22 o
  11   0   6         21.51         14.74         2.88 o
 -12   1   6          4.43          5.00         3.53 o
 -11   1   6        354.85        352.92         9.51 o
 -10   1   6        116.26        112.99         4.77 o
  -9   1   6          0.28          0.00         0.70 o
  -8   1   6        122.91        123.21         5.29 o
  -7   1   6        270.03        293.66         6.02 o
  -6   1   6       1814.70       1750.67        21.15 o
  -5   1   6        626.59        626.52         8.00 o
  -4   1   6        551.76        572.47         6.80 o
  -3   1   6        623.63        597.04         6.89 o
  -2   1   6       1265.80       1332.59        13.88 o
  -1   1   6       6059.89       6367.77        70.73 o
   0   1   6        453.25        460.25         5.74 o
   1   1   6         36.87         54.13         1.64 o
   2   1   6       1313.03       1349.48        13.93 o
   3   1   6       1616.46       1670.27        18.26 o
   4   1   6         61.48         69.50         1.77 o
   5   1   6          0.64          1.85         0.64 o
   6   1   6        224.40        213.18         4.61 o
   7   1   6        345.53        318.12         6.85 o
   8   1   6         85.44         81.37         3.28 o
   9   1   6         35.44         35.54         2.62 o
  10   1   6         56.70         57.17         5.13 o
  11   1   6          1.25          1.09         1.17 o
 -12   2   6        210.72        219.68         7.52 o
 -11   2   6        114.14        123.46         5.34 o
 -10   2   6        359.81        348.72         9.21 o
  -9   2   6        162.71        199.54         7.87 o
  -8   2   6         90.48         74.25         3.58 o
  -7   2   6        635.65        597.14        10.46 o
  -6   2   6        324.21        341.04         9.09 o
  -5   2   6        101.78        117.71         3.49 o
  -4   2   6       1027.87        993.24        10.99 o
  -3   2   6         91.66        114.41         2.44 o
  -2   2   6        237.49        235.15         4.72 o
  -1   2   6         26.59          8.01         0.55 o
   0   2   6        733.00        741.13        20.61 o
   1   2   6        792.45        740.74         8.24 o
   2   2   6         50.42         63.14         1.51 o
   3   2   6        369.31        319.71         4.61 o
   4   2   6       2257.68       2296.70        24.67 o
   5   2   6         42.09         51.60         1.71 o
   6   2   6        190.80        191.41         4.37 o
   7   2   6        504.59        480.65         9.18 o
   8   2   6        145.06        139.74         5.33 o
   9   2   6       1115.00       1124.48        18.44 o
  10   2   6        192.00        175.77         6.54 o
  11   2   6         39.63         35.36         2.95 o
 -11   3   6        215.25        224.72         7.50 o
 -10   3   6        956.11        921.46        18.57 o
  -9   3   6          4.10          7.67         1.84 o
  -8   3   6          1.00          0.33         1.14 o
  -7   3   6        101.90         79.39         6.81 o
  -6   3   6       1998.28       1916.78        28.47 o
  -5   3   6         39.90         32.34         1.56 o
  -4   3   6       1496.32       1555.86        19.26 o
  -3   3   6       3142.00       3144.34        34.18 o
  -2   3   6        158.73        228.18         3.36 o
  -1   3   6        705.39        697.44         7.97 o
   0   3   6       1884.14       1937.65        18.59 o
   1   3   6        107.28        109.12         1.99 o
   2   3   6       3329.50       3453.03        36.55 o
   3   3   6        980.83        954.23        10.60 o
   4   3   6          9.03         20.81         1.25 o
   5   3   6        525.61        484.58         7.11 o
   6   3   6        130.47        115.10         3.62 o
   7   3   6       1105.73       1054.93        16.96 o
   8   3   6       1657.84       1618.29        24.65 o
   9   3   6        129.31        133.29         4.48 o
  10   3   6        126.88        119.28         4.42 o
 -11   4   6         31.39         18.25         3.32 o
 -10   4   6         13.23         13.30         2.69 o
  -9   4   6        474.48        454.54        10.88 o
  -8   4   6         33.91         42.81         3.14 o
  -7   4   6       2160.54       2119.19        31.59 o
  -6   4   6          0.43          1.82         1.18 o
  -5   4   6          2.39          0.58         0.67 o
  -4   4   6        862.94        882.36        18.21 o
  -3   4   6        121.84        118.11         2.75 o
  -2   4   6         48.70         35.75         1.28 o
  -1   4   6        193.11        193.90         2.88 o
   0   4   6        577.51        545.35         6.20 o
   1   4   6         29.85         24.56         1.08 o
   2   4   6        646.91        614.17         7.78 o
   3   4   6        112.00        114.39         2.33 o
   4   4   6        543.56        492.96         6.67 o
   5   4   6         99.31        108.57         2.70 o
   6   4   6       1490.51       1422.07        21.54 o
   7   4   6        121.85        110.99         3.74 o
   8   4   6         35.41         38.84         2.68 o
   9   4   6        316.34        277.30         9.76 o
  10   4   6          6.65          6.54         1.54 o
 -11   5   6        532.71        529.01        17.10 o
 -10   5   6         92.90         98.72        10.18 o
  -9   5   6        126.20        118.44         6.52 o
  -8   5   6        395.00        421.47        11.54 o
  -7   5   6        812.44        884.38        66.00 o
  -6   5   6         10.51         12.93         1.54 o
  -5   5   6        510.21        520.61         9.78 o
  -4   5   6         15.63         15.23         1.18 o
  -3   5   6        204.75        204.35         3.79 o
  -2   5   6          1.70          2.62         0.60 o
  -1   5   6         90.19         87.06         1.58 o
   0   5   6       1013.35        992.47        10.92 o
   1   5   6         87.53         85.77         1.70 o
   2   5   6       3159.05       3074.89        30.93 o
   3   5   6        943.07       1027.14        11.55 o
   4   5   6         38.52         40.32         1.61 o
   5   5   6       1445.05       1478.01        19.81 o
   6   5   6         76.65         73.27         2.96 o
   7   5   6        307.39        315.02         7.01 o
   8   5   6        448.24        431.59         8.92 o
   9   5   6         20.29         18.73         3.49 o
  10   5   6        464.36        503.87        10.51 o
 -10   6   6        147.82        142.36         7.65 o
  -9   6   6        129.23        134.52         7.96 o
  -8   6   6          7.30          4.91         1.68 o
  -7   6   6         49.75         52.30         4.06 o
  -6   6   6        253.09        245.49         7.72 o
  -5   6   6       1757.60       1626.56        48.26 o
  -4   6   6        397.80        365.89        12.52 o
  -3   6   6        280.58        314.47         6.38 o
  -2   6   6        761.91        761.92        10.76 o
  -1   6   6        471.37        465.38         6.43 o
   0   6   6        260.73        276.42         3.89 o
   1   6   6       1332.75       1302.21        14.17 o
   2   6   6         80.07         81.41         3.04 o
   3   6   6        257.65        262.16         4.67 o
   4   6   6        186.65        166.14         3.99 o
   5   6   6         23.91         18.47         1.73 o
   6   6   6        530.65        499.42         9.50 o
   7   6   6        475.26        445.04         8.98 o
   8   6   6        344.04        317.42         7.34 o
   9   6   6        101.92        100.35         4.10 o
 -10   7   6         17.70         18.97         4.48 o
  -9   7   6        110.35        108.64         5.85 o
  -8   7   6        137.02        130.37         6.20 o
  -7   7   6         96.62        104.60         7.22 o
  -6   7   6          2.47          0.61         1.31 o
  -5   7   6         28.82         28.82         3.01 o
  -4   7   6          9.10          8.69         1.98 o
  -3   7   6        219.32        208.59         6.69 o
  -2   7   6        660.24        634.18        16.97 o
  -1   7   6          0.35          0.80         0.90 o
   0   7   6        726.52        692.70         9.50 o
   1   7   6        467.49        461.90         6.51 o
   2   7   6         13.53         17.68         1.68 o
   3   7   6       1041.61       1037.02        14.65 o
   4   7   6        774.96        742.64        11.25 o
   5   7   6        378.38        384.79         7.82 o
   6   7   6        139.69        133.32         4.24 o
   7   7   6         12.65         16.93         1.88 o
   8   7   6          1.67          2.84         1.21 o
   9   7   6         20.78         24.66         2.44 o
  -9   8   6         55.33         63.11         6.05 o
  -8   8   6         27.40         33.31         4.51 o
  -7   8   6         74.89         66.96         4.84 o
  -6   8   6         81.75         86.01         9.65 o
  -5   8   6        477.89        442.90        16.14 o
  -4   8   6        187.67        194.39         6.79 o
  -3   8   6        445.35        456.97        11.34 o
  -2   8   6        119.21        110.49         4.80 o
  -1   8   6        194.96        205.53         7.87 o
   0   8   6       1099.78       1063.14        21.24 o
   1   8   6       2519.43       2563.08        37.05 o
   2   8   6         39.52         39.61         3.61 o
   3   8   6       1042.86       1035.31        13.67 o
   4   8   6         73.62         78.87         2.92 o
   5   8   6         57.68         52.61         2.83 o
   6   8   6        140.84        131.37         4.28 o
   7   8   6        338.99        344.52         8.43 o
   8   8   6        172.15        178.40         6.45 o
  -8   9   6        157.60        152.12         8.25 o
  -7   9   6         42.22         43.17         5.08 o
  -6   9   6         21.13         16.66         2.77 o
  -5   9   6        236.00        216.59         7.68 o
  -4   9   6         23.06         14.36         2.94 o
  -3   9   6        738.90        748.06        21.51 o
  -2   9   6        109.64        105.95         4.95 o
  -1   9   6        107.45         91.06         4.52 o
   0   9   6        151.57        191.59         5.75 o
   1   9   6          4.12          2.16         1.34 o
   2   9   6          3.41          6.85         1.42 o
   3   9   6          0.48          3.26         1.10 o
   4   9   6         20.71         19.28         2.06 o
   5   9   6        180.96        180.42         6.17 o
   6   9   6        116.60        107.83         4.72 o
   7   9   6         17.40         16.19         2.37 o
  -7  10   6        200.41        211.36        11.40 o
  -6  10   6          4.67          3.53         2.01 o
  -5  10   6         46.22         46.76         6.11 o
  -4  10   6        289.29        299.00        11.41 o
  -3  10   6          9.36          4.70         1.82 o
  -2  10   6        153.48        164.24        10.86 o
  -1  10   6        347.69        343.41        12.53 o
   0  10   6          4.44          2.97         2.31 o
   1  10   6         50.98         55.30         4.37 o
   2  10   6        301.77        302.82         9.32 o
   3  10   6        166.65        145.75         5.87 o
   4  10   6          0.76          2.18         1.71 o
   5  10   6         68.54         50.35         5.35 o
   6  10   6        229.17        228.18         8.24 o
  -6  11   6        253.75        249.35        11.03 o
  -5  11   6        185.97        193.36         9.41 o
  -4  11   6         50.25         47.19         9.50 o
  -3  11   6         23.02         24.34         3.90 o
  -2  11   6          0.18          0.52         1.89 o
  -1  11   6         10.11         10.05         4.34 o
   0  11   6        100.28        115.66        10.59 o
   1  11   6         22.57         13.85         5.16 o
   2  11   6        238.41        237.48        10.55 o
   3  11   6          0.05          0.89         2.09 o
   4  11   6          8.92          8.45         2.27 o
   5  11   6         94.14         98.16         6.05 o
  -4  12   6        158.99        164.26        13.30 o
  -3  12   6          0.88         11.95         4.89 o
  -2  12   6        407.94        367.89        20.09 o
  -1  12   6          0.26          0.81         3.53 o
   0  12   6          0.00          0.00         2.72 o
   1  12   6         16.11         13.30         5.43 o
   2  12   6         48.85         60.53         6.62 o
   3  12   6        145.83        155.43         9.00 o
 -11   1   7         86.76         95.51         6.60 o
 -10   1   7          0.00          0.98         1.50 o
  -9   1   7        254.93        237.80         6.98 o
  -8   1   7          3.29          4.65         1.31 o
  -7   1   7       2354.05       2409.19        39.94 o
  -6   1   7          2.65          4.18         0.89 o
  -5   1   7        121.92        120.05         2.52 o
  -4   1   7        268.61        245.89         3.60 o
  -3   1   7        459.11        476.53         5.80 o
  -2   1   7        820.50        839.78         9.24 o
  -1   1   7       1373.12       1390.37        16.07 o
   0   1   7        787.11        810.25        10.21 o
   1   1   7        746.44        746.74         7.96 o
   2   1   7        307.95        333.65         5.56 o
   3   1   7        173.97        159.26         2.92 o
   4   1   7        148.00        168.02         3.50 o
   5   1   7          0.86          1.32         0.67 o
   6   1   7         26.95         18.64         1.80 o
   7   1   7         11.37          6.37         1.28 o
   8   1   7         95.82        105.34         3.88 o
   9   1   7          8.82         11.28         2.51 o
  10   1   7          4.08          3.04         1.40 o
 -11   2   7        367.75        372.16        10.24 o
 -10   2   7         17.31         21.84         2.59 o
  -9   2   7        418.60        392.96         9.81 o
  -8   2   7        193.31        181.65         8.07 o
  -7   2   7        265.94        240.90         7.57 o
  -6   2   7       2303.70       2253.54        37.49 o
  -5   2   7        330.49        341.96         5.79 o
  -4   2   7       1102.01       1065.75        13.90 o
  -3   2   7       1140.80       1153.36        13.74 o
  -2   2   7       3824.76       3738.92        43.31 o
  -1   2   7        961.86       1028.84        11.21 o
   0   2   7        263.23        252.95         4.58 o
   1   2   7       1714.72       1794.58        19.71 o
   2   2   7          1.46          0.28         0.33 o
   3   2   7          3.21          2.91         0.71 o
   4   2   7       1647.39       1694.42        18.83 o
   5   2   7          2.12          5.42         0.91 o
   6   2   7          7.98          4.99         1.10 o
   7   2   7        468.22        416.14         8.50 o
   8   2   7        211.82        191.93         5.41 o
   9   2   7         74.93         67.13         3.38 o
  10   2   7          5.95          1.55         1.33 o
 -11   3   7          2.64          4.85         1.87 o
 -10   3   7         26.26         21.99         2.66 o
  -9   3   7         57.22         46.95         3.83 o
  -8   3   7          1.96          0.72         1.10 o
  -7   3   7       1542.15       1497.08        30.78 o
  -6   3   7       1152.11       1137.92        20.87 o
  -5   3   7        599.18        602.64        13.38 o
  -4   3   7        261.19        286.75         4.75 o
  -3   3   7        216.49        238.04         4.09 o
  -2   3   7       1155.33       1180.80        15.28 o
  -1   3   7          0.01          2.88         0.41 o
   0   3   7          2.03          2.77         0.47 o
   1   3   7        586.55        603.91         8.33 o
   2   3   7        360.58        368.47         5.60 o
   3   3   7          0.23          1.12         0.45 o
   4   3   7        205.64        199.13         3.57 o
   5   3   7        444.68        393.80         6.85 o
   6   3   7          4.39          4.87         1.10 o
   7   3   7          9.36          6.06         1.28 o
   8   3   7         39.97         34.45         2.62 o
   9   3   7          8.89          6.81         1.47 o
  10   3   7         13.97         11.79         1.93 o
 -11   4   7        243.23        273.07        10.74 o
 -10   4   7          0.02          0.00         1.62 o
  -9   4   7          1.44          0.75         1.70 o
  -8   4   7         27.16         17.85         2.64 o
  -7   4   7        126.90        129.18         4.72 o
  -6   4   7         31.84         26.92         2.20 o
  -5   4   7        120.33        117.42         3.69 o
  -4   4   7        106.50         99.30         2.71 o
  -3   4   7        226.51        245.89         3.88 o
  -2   4   7          4.11          8.96         0.63 o
  -1   4   7        233.81        244.08         4.78 o
   0   4   7         75.32         92.77         2.19 o
   1   4   7         97.99         94.43         2.08 o
   2   4   7        982.72       1019.99        12.14 o
   3   4   7         19.69         28.07         1.42 o
   4   4   7         47.53         48.95         1.72 o
   5   4   7          0.42          2.45         0.76 o
   6   4   7          0.33          0.00         0.74 o
   7   4   7        314.52        294.80         6.86 o
   8   4   7          0.24          0.00         0.94 o
   9   4   7         20.16         16.40         2.00 o
  10   4   7          0.73          0.00         1.18 o
 -10   5   7          0.50          0.00         1.92 o
  -9   5   7        241.57        242.07        10.32 o
  -8   5   7         14.60         13.29         2.34 o
  -7   5   7        340.97        350.64         9.71 o
  -6   5   7         14.77         12.87         1.77 o
  -5   5   7         14.27         11.70         1.59 o
  -4   5   7        398.82        384.41         6.94 o
  -3   5   7        141.40        143.64         3.48 o
  -2   5   7        677.02        684.16         8.79 o
  -1   5   7         21.65         19.58         1.15 o
   0   5   7        195.74        195.18         3.32 o
   1   5   7         17.74         15.25         0.97 o
   2   5   7        399.16        434.56         6.53 o
   3   5   7       1344.39       1353.00        16.80 o
   4   5   7          0.12          1.31         0.65 o
   5   5   7         12.30         13.65         1.33 o
   6   5   7        163.36        149.52         4.44 o
   7   5   7          9.46          6.41         1.42 o
   8   5   7         94.09         88.32         3.84 o
   9   5   7          4.42          8.05         1.99 o
 -10   6   7        371.61        384.12        13.48 o
  -9   6   7         98.34        102.23         6.92 o
  -8   6   7         57.35         61.26         4.63 o
  -7   6   7         31.98         34.04         3.48 o
  -6   6   7          2.23          2.65         1.46 o
  -5   6   7        246.61        235.22        16.02 o
  -4   6   7         17.94         10.55         1.93 o
  -3   6   7         51.09         57.52         2.73 o
  -2   6   7         43.00         53.11         2.87 o
  -1   6   7         62.08         61.74         2.44 o
   0   6   7        670.75        660.97         9.16 o
   1   6   7        131.62        116.45         3.97 o
   2   6   7        546.55        563.11         8.85 o
   3   6   7        302.70        322.57         5.95 o
   4   6   7         12.80          6.78         0.98 o
   5   6   7         18.11         17.89         1.57 o
   6   6   7          2.39          6.76         1.37 o
   7   6   7         51.26         61.09         3.31 o
   8   6   7        498.73        433.30         9.29 o
   9   6   7         54.82         56.43         3.54 o
  -9   7   7        321.66        294.62        11.69 o
  -8   7   7        109.24         97.78        10.05 o
  -7   7   7         75.55         75.45         5.27 o
  -6   7   7         97.45         88.79         5.26 o
  -5   7   7         85.88         70.34         7.29 o
  -4   7   7         71.06         55.58         4.37 o
  -3   7   7         24.99         15.83         2.34 o
  -2   7   7          0.38          0.59         1.14 o
  -1   7   7          2.03          1.26         1.04 o
   0   7   7         42.90         60.45         6.04 o
   1   7   7        732.84        748.19        10.47 o
   2   7   7         50.55         64.16         2.96 o
   3   7   7        634.13        622.85         9.09 o
   4   7   7          2.92          2.82         0.87 o
   5   7   7         48.71         54.95         3.00 o
   6   7   7          4.79          5.29         1.33 o
   7   7   7         12.22         13.43         1.76 o
   8   7   7         70.30         68.05         3.65 o
  -9   8   7          0.45          0.14         2.11 o
  -8   8   7        155.55        167.94         9.64 o
  -7   8   7        132.18        124.75         7.20 o
  -6   8   7          3.08          2.95         1.61 o
  -5   8   7        545.69        565.07        13.88 o
  -4   8   7        286.27        267.22         8.46 o
  -3   8   7          9.92         11.24         2.16 o
  -2   8   7         77.60         61.46         6.44 o
  -1   8   7         63.32         59.06         4.13 o
   0   8   7         59.26         35.27         2.76 o
   1   8   7         76.79         73.64         6.43 o
   2   8   7        720.09        731.62        11.80 o
   3   8   7        173.17        182.01         4.82 o
   4   8   7          0.05          1.08         1.03 o
   5   8   7         25.60         24.79         2.14 o
   6   8   7          8.95          9.21         1.59 o
   7   8   7         99.51         85.97         3.73 o
   8   8   7         73.90         91.71         4.07 o
  -8   9   7        160.81        159.61        10.86 o
  -7   9   7        107.90        105.53         8.28 o
  -6   9   7          0.03          0.00         1.73 o
  -5   9   7        236.90        196.29         9.12 o
  -4   9   7        222.13        199.12         7.42 o
  -3   9   7         51.89         50.71         5.94 o
  -2   9   7          2.94          6.15         1.88 o
  -1   9   7          0.04          2.21         1.45 o
   0   9   7        118.06        107.30         4.44 o
   1   9   7        199.21        212.21         6.29 o
   2   9   7         20.11         20.75         2.25 o
   3   9   7        142.38        135.61         3.84 o
   4   9   7         36.12         30.23         2.60 o
   5   9   7         18.36         22.24         2.63 o
   6   9   7          0.03          0.00         1.56 o
   7   9   7        150.08        153.15         7.81 o
  -7  10   7         66.45         64.08         7.87 o
  -6  10   7         28.05         36.09         4.89 o
  -5  10   7         47.63         44.80         5.18 o
  -4  10   7        386.01        364.14        13.24 o
  -3  10   7         87.60         75.97         6.52 o
  -2  10   7        346.78        347.26        20.23 o
  -1  10   7          2.57          2.38         1.61 o
   0  10   7         71.27         77.08         4.73 o
   1  10   7        140.69        161.73         5.60 o
   2  10   7          0.26          2.13         1.35 o
   3  10   7        114.98        133.26         7.86 o
   4  10   7          0.94          0.00         2.11 o
   5  10   7          7.90          3.74         1.87 o
   6  10   7          1.60          0.00         1.71 o
  -5  11   7          1.25          3.49         2.47 o
  -4  11   7         13.94         12.04         3.25 o
  -3  11   7         22.07         26.00         4.17 o
  -2  11   7         41.46         48.76         5.33 o
  -1  11   7          8.01          6.55         2.67 o
   0  11   7          0.32          0.00         2.44 o
   1  11   7          7.85          8.45         3.25 o
   2  11   7         88.00         96.02         7.84 o
   3  11   7         14.14         13.17         3.65 o
   4  11   7          6.79          5.43         2.69 o
  -3  12   7         11.05          7.60         4.07 o
  -2  12   7         65.26         61.63         9.23 o
  -1  12   7         67.93         72.76        10.05 o
   0  12   7         13.53         14.12         5.70 o
   1  12   7          1.12          4.07         3.80 o
   2  12   7        106.36        123.15        12.90 o
 -11   0   8        672.07        674.43        27.97 o
 -10   0   8         51.97         52.40         7.33 o
  -9   0   8        346.98        358.66        17.38 o
  -8   0   8         10.18          6.52         2.99 o
  -7   0   8        210.10        217.21        12.22 o
  -6   0   8        126.11        100.24         4.27 o
  -5   0   8       1220.52       1210.18        21.61 o
  -4   0   8        486.55        478.50         8.54 o
  -3   0   8       2878.22       2877.79        41.20 o
  -2   0   8        917.38        859.07        13.46 o
  -1   0   8       1180.01       1067.90        16.04 o
   0   0   8       2456.78       2478.85        40.65 o
   1   0   8         72.01         59.49         2.45 o
   2   0   8       1738.93       1613.75        21.43 o
   3   0   8          2.85          3.67         0.82 o
   4   0   8       1250.76       1258.42        27.45 o
   5   0   8        548.19        600.42        15.26 o
   6   0   8        942.37        866.50        20.54 o
   7   0   8        420.61        420.75        14.66 o
   8   0   8        756.03        802.32        20.13 o
   9   0   8         16.34         20.07         3.25 o
  10   0   8        566.59        576.03        16.57 o
 -11   1   8         97.47        102.48        12.22 o
 -10   1   8        281.48        294.82        11.23 o
  -9   1   8        387.99        391.14        13.05 o
  -8   1   8         78.85         89.75        12.49 o
  -7   1   8       1860.58       1775.33        30.71 o
  -6   1   8        402.93        369.74         8.77 o
  -5   1   8        387.82        392.80         7.74 o
  -4   1   8       1437.85       1342.47        15.07 o
  -3   1   8          6.21          6.11         0.58 o
  -2   1   8        455.15        439.24         5.38 o
  -1   1   8         18.23         25.27         0.92 o
   0   1   8        114.68        149.33         2.78 o
   1   1   8        826.12        792.40         9.59 o
   2   1   8        276.10        269.63         4.11 o
   3   1   8          0.34          0.42         0.47 o
   4   1   8        573.08        551.26         8.88 o
   5   1   8        824.43        787.32        13.34 o
   6   1   8        327.87        277.85         6.47 o
   7   1   8        138.18        128.04         6.58 o
   8   1   8         13.93         15.43         1.99 o
   9   1   8        140.25        133.13         4.67 o
  10   1   8         43.75         38.54         3.07 o
 -11   2   8        185.46        185.16         9.08 o
 -10   2   8        323.88        347.17        12.37 o
  -9   2   8        384.94        395.92        10.06 o
  -8   2   8        581.69        578.66        19.02 o
  -7   2   8        117.18        109.17         5.11 o
  -6   2   8       1701.85       1597.49        27.97 o
  -5   2   8       1429.10       1377.18        21.34 o
  -4   2   8        315.29        309.77         5.37 o
  -3   2   8        466.03        448.01         6.84 o
  -2   2   8        165.22        178.09         4.15 o
  -1   2   8         61.66         57.98         1.56 o
   0   2   8       1177.32       1142.15        14.40 o
   1   2   8        177.77        179.33         3.33 o
   2   2   8        825.97        817.25         8.90 o
   3   2   8       1546.38       1459.54        16.60 o
   4   2   8         23.41         27.30         1.60 o
   5   2   8        613.32        584.35        11.52 o
   6   2   8         22.22         23.38         2.67 o
   7   2   8         23.07         26.47         2.27 o
   8   2   8        352.99        347.38         7.92 o
   9   2   8         56.56         56.50         3.51 o
  10   2   8        431.36        456.68        10.04 o
 -11   3   8          7.22          8.15         4.07 o
 -10   3   8        304.67        262.95         8.18 o
  -9   3   8        313.73        319.89         8.93 o
  -8   3   8        177.91        173.93         6.57 o
  -7   3   8         78.54         75.04         6.44 o
  -6   3   8         13.53         10.00         1.77 o
  -5   3   8       1302.69       1266.35        19.94 o
  -4   3   8        172.09        163.54         3.95 o
  -3   3   8         24.74         33.26         1.39 o
  -2   3   8       1974.86       1955.59        24.13 o
  -1   3   8        339.61        326.04         6.26 o
   0   3   8        100.77        107.16         2.26 o
   1   3   8       1415.76       1376.35        15.79 o
   2   3   8        354.73        377.75         5.46 o
   3   3   8        691.21        687.66         8.82 o
   4   3   8       1162.93       1116.34        14.36 o
   5   3   8          2.68          2.20         1.09 o
   6   3   8        198.55        216.52         5.56 o
   7   3   8        564.43        540.10        10.43 o
   8   3   8         94.82         91.56         3.80 o
   9   3   8        457.36        458.80        10.27 o
 -10   4   8        120.88        158.01         9.64 o
  -9   4   8         56.89         47.90         4.83 o
  -8   4   8        333.91        356.75         9.63 o
  -7   4   8         12.06         17.38         2.32 o
  -6   4   8       2097.02       1989.86        30.45 o
  -5   4   8        915.04        890.01        15.42 o
  -4   4   8         39.25         32.49         1.80 o
  -3   4   8        583.69        560.02         9.06 o
  -2   4   8        877.41        844.46        12.03 o
  -1   4   8        130.14        130.48         2.80 o
   0   4   8         32.55         25.85         1.20 o
   1   4   8          5.76          6.85         1.00 o
   2   4   8        513.57        514.15         7.45 o
   3   4   8       1810.34       1763.95        19.84 o
   4   4   8         20.47         25.14         1.64 o
   5   4   8         53.74         52.78         3.54 o
   6   4   8          0.19          0.00         0.90 o
   7   4   8        440.70        406.43        13.40 o
   8   4   8         86.34         91.43         3.79 o
   9   4   8        100.26        107.91         4.31 o
 -10   5   8        697.22        721.29        34.89 o
  -9   5   8         72.37         58.23         8.01 o
  -8   5   8         50.79         44.35         4.75 o
  -7   5   8        331.29        333.66         9.73 o
  -6   5   8         99.05        107.56         5.06 o
  -5   5   8        526.70        503.20        10.13 o
  -4   5   8        177.20        155.40         3.91 o
  -3   5   8        152.68        148.73         3.59 o
  -2   5   8        280.19        298.41         6.74 o
  -1   5   8        691.71        656.39         9.42 o
   0   5   8        602.53        605.59         9.90 o
   1   5   8       1477.44       1418.05        17.61 o
   2   5   8        858.51        812.90        10.89 o
   3   5   8       2803.56       2756.56        32.10 o
   4   5   8       1001.35        955.50        12.78 o
   5   5   8          5.72          7.36         1.32 o
   6   5   8         43.28         45.57         3.61 o
   7   5   8        387.07        412.59         9.37 o
   8   5   8         77.18         83.07         3.77 o
   9   5   8        133.63        132.59         5.06 o
 -10   6   8         10.90         13.23         3.32 o
  -9   6   8          1.61          1.24         3.26 o
  -8   6   8        273.70        285.63        16.15 o
  -7   6   8          0.02          0.00         1.28 o
  -6   6   8         54.13         53.01         4.31 o
  -5   6   8         32.38         41.16         3.64 o
  -4   6   8          3.78          3.63         1.55 o
  -3   6   8        967.77        976.69        16.57 o
  -2   6   8        393.25        367.18         6.51 o
  -1   6   8         58.65         45.29         3.52 o
   0   6   8        241.94        243.05         6.20 o
   1   6   8        113.71        125.84         4.55 o
   2   6   8        720.28        673.11        11.07 o
   3   6   8        163.61        167.87         4.06 o
   4   6   8         26.48         24.85         1.86 o
   5   6   8        258.80        260.57         6.23 o
   6   6   8         67.84         67.03         3.41 o
   7   6   8        134.63        130.61         6.39 o
   8   6   8         22.60         24.39         2.74 o
  -9   7   8         82.24         90.29         7.34 o
  -8   7   8          2.00          0.00         2.09 o
  -7   7   8        166.83        158.90         8.06 o
  -6   7   8        131.23        121.28         5.84 o
  -5   7   8         35.17         27.30         3.42 o
  -4   7   8       1525.89       1446.93        27.71 o
  -3   7   8        158.28        136.34         5.80 o
  -2   7   8        432.57        401.22         8.38 o
  -1   7   8        372.13        372.36         8.65 o
   0   7   8         20.98         23.91         2.36 o
   1   7   8        370.09        355.21         8.34 o
   2   7   8        464.72        468.30         8.40 o
   3   7   8         10.79         13.17         1.31 o
   4   7   8        181.36        180.41         4.74 o
   5   7   8         17.30         19.46         2.39 o
   6   7   8        326.64        326.03         7.51 o
   7   7   8         20.33         17.47         2.32 o
   8   7   8         10.67         10.03         2.04 o
  -8   8   8        222.89        242.82        10.73 o
  -7   8   8          0.04          0.00         2.01 o
  -6   8   8          0.29          0.81         2.58 o
  -5   8   8         23.12         20.62         2.92 o
  -4   8   8         53.27         44.62         4.12 o
  -3   8   8        450.27        486.71        12.53 o
  -2   8   8          0.80          1.79         1.35 o
  -1   8   8        177.66        164.65         8.61 o
   0   8   8        539.57        538.18        11.29 o
   1   8   8        178.95        179.98         5.79 o
   2   8   8       2034.22       1937.20        47.97 o
   3   8   8          6.71          9.12         1.54 o
   4   8   8         12.51          9.14         1.37 o
   5   8   8        208.78        223.27         5.89 o
   6   8   8          5.89          8.77         1.59 o
   7   8   8         23.17         27.82         2.59 o
  -7   9   8         92.43         95.45         9.10 o
  -6   9   8        399.15        402.34        19.14 o
  -5   9   8          1.53          1.22         2.11 o
  -4   9   8        178.42        141.47        10.59 o
  -3   9   8        238.33        237.64         8.36 o
  -2   9   8         68.40         83.27         5.54 o
  -1   9   8        180.30        143.76         6.20 o
   0   9   8         17.59         14.08         2.10 o
   1   9   8         48.28         39.88         3.18 o
   2   9   8          1.08          2.31         1.32 o
   3   9   8         56.48         58.25         3.82 o
   4   9   8         17.64         15.43         2.85 o
   5   9   8        221.27        214.10        20.23 o
   6   9   8         55.28         59.00         4.35 o
  -6  10   8        171.77        178.08        17.51 o
  -5  10   8          0.48          0.00         2.11 o
  -4  10   8        191.61        209.54         9.98 o
  -3  10   8        354.20        321.13        12.47 o
  -2  10   8          1.44          1.21         1.76 o
  -1  10   8         62.89         50.77         8.82 o
   0  10   8         63.55         65.12         6.11 o
   1  10   8          0.53          0.00         1.19 o
   2  10   8         38.38         39.27         3.32 o
   3  10   8        224.01        235.31         6.21 o
   4  10   8          4.79          4.51         2.93 o
   5  10   8         14.91         23.39         4.29 o
  -4  11   8          0.83          0.00         1.92 o
  -3  11   8         67.38         73.03         7.01 o
  -2  11   8         63.85         67.18         6.52 o
  -1  11   8         62.27         72.55         6.80 o
   0  11   8         18.42         17.26         3.63 o
   1  11   8         50.48         55.04         8.82 o
   2  11   8         32.50         34.47         5.08 o
   3  11   8          5.84          3.94         2.88 o
 -10   1   9          7.28          6.52         2.69 o
  -9   1   9          8.58          7.45         2.61 o
  -8   1   9          2.01          2.23         1.82 o
  -7   1   9         69.85         61.18         5.26 o
  -6   1   9       2381.99       2303.90        65.30 o
  -5   1   9         50.27         46.17         2.99 o
  -4   1   9          0.09          0.94         0.55 o
  -3   1   9        276.40        258.06         4.12 o
  -2   1   9        174.31        168.29         2.76 o
  -1   1   9         34.77         34.13         1.16 o
   0   1   9        297.91        270.66         4.39 o
   1   1   9        234.39        244.55         3.96 o
   2   1   9        753.74        729.19         8.74 o
   3   1   9          0.37          0.11         0.57 o
   4   1   9         19.40         17.06         2.16 o
   5   1   9          2.68          2.24         1.01 o
   6   1   9        185.69        169.90         7.96 o
   7   1   9         96.00         78.57         3.58 o
   8   1   9          1.59          4.61         1.38 o
   9   1   9         28.25         21.61         2.31 o
 -10   2   9         34.73         30.92         7.06 o
  -9   2   9          1.90          2.85         2.11 o
  -8   2   9          3.23          0.42         1.62 o
  -7   2   9        127.57        119.39         5.30 o
  -6   2   9        397.04        383.51         9.46 o
  -5   2   9          8.47         14.01         2.00 o
  -4   2   9        192.51        194.78         5.61 o
  -3   2   9        424.11        421.63         9.09 o
  -2   2   9        286.89        286.96         5.07 o
  -1   2   9        164.84        166.69         3.35 o
   0   2   9          5.69          9.75         1.41 o
   1   2   9        750.49        771.83        10.55 o
   2   2   9        364.32        383.88         6.24 o
   3   2   9          0.03          0.36         0.53 o
   4   2   9        105.29         92.17         3.07 o
   5   2   9          3.63          6.91         2.74 o
   6   2   9        356.51        322.20         7.41 o
   7   2   9        158.13        146.59         5.24 o
   8   2   9         37.31         46.31         3.25 o
   9   2   9          4.27          8.71         1.76 o
 -10   3   9         14.50         16.02         5.43 o
  -9   3   9          0.91          1.43         2.72 o
  -8   3   9        474.35        497.87        15.53 o
  -7   3   9        100.54         96.38         5.44 o
  -6   3   9        804.41        810.98        16.46 o
  -5   3   9         55.18         52.62         4.34 o
  -4   3   9         62.37         57.90         2.88 o
  -3   3   9        495.57        493.83         9.95 o
  -2   3   9        133.41        146.99         4.03 o
  -1   3   9          6.27          8.20         1.05 o
   0   3   9         16.25         20.62         1.25 o
   1   3   9         47.31         51.85         2.52 o
   2   3   9        660.79        641.71        10.08 o
   3   3   9        434.00        487.17         7.60 o
   4   3   9        139.89        137.20         3.78 o
   5   3   9          5.84          7.61         1.38 o
   6   3   9          0.97          2.85         1.12 o
   7   3   9         15.22         15.81         1.94 o
   8   3   9          1.62          0.27         1.10 o
   9   3   9          3.87          3.57         1.40 o
 -10   4   9         24.18         27.15         6.52 o
  -9   4   9          3.33          0.16         2.01 o
  -8   4   9         11.17          7.69         3.53 o
  -7   4   9         40.52         47.37         3.71 o
  -6   4   9        213.35        219.63         6.77 o
  -5   4   9        163.81        164.09         5.17 o
  -4   4   9        131.66        116.15         3.33 o
  -3   4   9        143.73        131.10         4.73 o
  -2   4   9          5.88          4.60         1.16 o
  -1   4   9          2.39          1.47         0.93 o
   0   4   9          0.37          0.00         0.60 o
   1   4   9        925.29        915.46        13.38 o
   2   4   9         61.10         59.46         2.58 o
   3   4   9          9.52         13.58         1.62 o
   4   4   9         50.20         46.61         2.51 o
   5   4   9         57.44         48.83         2.95 o
   6   4   9          6.48          6.74         1.41 o
   7   4   9         76.27         71.44         3.50 o
   8   4   9          1.12          2.20         1.26 o
  -9   5   9          6.03          1.94         2.20 o
  -8   5   9          4.36          4.69         2.28 o
  -7   5   9        112.68        108.67         7.06 o
  -6   5   9        133.11        133.18         5.85 o
  -5   5   9         12.15         16.62         2.59 o
  -4   5   9        145.18        148.45         3.87 o
  -3   5   9         34.36         31.24         2.48 o
  -2   5   9        382.72        392.10         7.33 o
  -1   5   9          4.02          4.75         1.11 o
   0   5   9         32.23         36.46         2.34 o
   1   5   9        619.64        626.76        10.43 o
   2   5   9        140.40        141.25         3.70 o
   3   5   9       1811.89       1806.68        22.20 o
   4   5   9         14.23         11.87         1.42 o
   5   5   9         32.20         32.33         2.48 o
   6   5   9        129.38        132.65         4.47 o
   7   5   9         15.04         14.25         1.90 o
   8   5   9        430.90        415.97        10.62 o
  -9   6   9         20.47         22.77         4.04 o
  -8   6   9         27.61         28.01         4.17 o
  -7   6   9         38.59         57.85        11.67 o
  -6   6   9        137.57        134.20         6.04 o
  -5   6   9         69.27         70.84         4.88 o
  -4   6   9        264.99        238.86         7.95 o
  -3   6   9         18.03         16.12         2.48 o
  -2   6   9         49.67         63.19         8.81 o
  -1   6   9        120.82         98.63         4.10 o
   0   6   9          0.67          8.42         3.26 o
   1   6   9        385.92        364.93         7.77 o
   2   6   9          9.23         15.99         1.67 o
   3   6   9          0.53          6.52         2.17 o
   4   6   9         22.00         16.62         1.66 o
   5   6   9          4.13          5.03         1.26 o
   6   6   9         42.90         34.06         2.68 o
   7   6   9         69.26         74.12         6.39 o
   8   6   9          0.06          1.48         1.23 o
  -8   7   9        123.17        126.37        15.75 o
  -7   7   9         69.62         78.11        10.72 o
  -6   7   9         17.46         19.96         4.89 o
  -5   7   9         53.14         48.47         5.47 o
  -4   7   9        152.68        116.80         5.67 o
  -3   7   9         39.76         29.58         3.33 o
  -2   7   9         67.11         54.26         4.28 o
  -1   7   9        115.47        107.03         4.44 o
   0   7   9          1.25          0.76         1.17 o
   1   7   9         37.38         34.65         3.01 o
   2   7   9        348.22        350.56         8.48 o
   3   7   9        473.70        460.72         9.72 o
   4   7   9        224.91        218.70        10.58 o
   5   7   9         18.91         24.78         2.25 o
   6   7   9         16.11         15.76         2.00 o
   7   7   9         41.69         38.13         2.92 o
  -7   8   9        177.17        192.41         9.49 o
  -6   8   9          0.12          0.00         1.82 o
  -5   8   9        155.53        154.36         8.23 o
  -4   8   9        307.47        298.91        11.81 o
  -3   8   9         95.24         86.43         5.69 o
  -2   8   9         33.19         32.50         3.55 o
  -1   8   9         86.08         83.86         5.53 o
   0   8   9          0.04          0.00         1.17 o
   1   8   9         63.23         65.13         4.13 o
   2   8   9         91.41         93.11         4.55 o
   3   8   9          4.36          4.98         1.36 o
   4   8   9          8.70          6.69         1.71 o
   5   8   9         99.16        116.95         7.37 o
   6   8   9          1.47          0.50         1.95 o
  -6   9   9         44.58         39.99         8.69 o
  -5   9   9          3.05          0.43         1.95 o
  -4   9   9          1.21          3.77         2.39 o
  -3   9   9         67.45         57.96         5.85 o
  -2   9   9         30.73         24.54         4.02 o
  -1   9   9         19.45         16.01         2.71 o
   0   9   9          1.54          4.82         1.60 o
   1   9   9          1.87          0.54         1.61 o
   2   9   9         69.93         63.11         4.14 o
   3   9   9          0.93          6.03         1.41 o
   4   9   9         34.24         36.08         3.27 o
   5   9   9        173.83        171.54         7.23 o
  -5  10   9         34.89         38.57         8.55 o
  -4  10   9        207.34        213.68        10.27 o
  -3  10   9        109.53        119.53         7.67 o
  -2  10   9         47.80         52.59         5.80 o
  -1  10   9        126.28        137.05         8.06 o
   0  10   9          0.03          0.00         1.70 o
   1  10   9        134.71        130.09         6.35 o
   2  10   9        172.14        184.03         7.57 o
   3  10   9          0.84          2.22         1.64 o
  -2  11   9         23.95         31.99         8.82 o
  -1  11   9         26.92         30.51         6.11 o
   0  11   9         95.33        111.61         9.10 o
   1  11   9          7.33          5.05         2.97 o
 -10   0  10       1624.12       1803.63        59.19 o
  -9   0  10         84.14         89.33        10.05 o
  -8   0  10        946.03        897.06        33.67 o
  -7   0  10        177.67        175.67        11.67 o
  -6   0  10        107.11         84.44         8.96 o
  -5   0  10       3343.86       3224.16        93.67 o
  -4   0  10       1719.10       1642.62        51.86 o
  -3   0  10        343.40        372.71         8.57 o
  -2   0  10        277.87        284.80         6.81 o
  -1   0  10       2121.98       2010.18        29.07 o
   0   0  10         47.73         42.90         2.56 o
   1   0  10       4210.20       4090.39        66.27 o
   2   0  10        387.58        347.43         7.24 o
   3   0  10        601.21        614.92        13.00 o
   4   0  10         73.13         68.46         4.40 o
   5   0  10        270.80        262.28         9.22 o
   6   0  10         22.13         32.76         8.96 o
   7   0  10         82.69         79.85         5.70 o
   8   0  10        124.15        110.33         6.33 o
 -10   1  10        195.57        194.27         9.50 o
  -9   1  10        135.11        122.98         7.20 o
  -8   1  10        681.46        678.39        19.38 o
  -7   1  10        348.45        353.73        14.12 o
  -6   1  10         17.96         24.13         4.89 o
  -5   1  10        122.60        104.61         6.05 o
  -4   1  10          1.34          3.20         1.07 o
  -3   1  10         88.94         78.50         2.11 o
  -2   1  10        132.96        112.71         2.91 o
  -1   1  10          7.00         10.55         0.82 o
   0   1  10          0.86          0.37         1.26 o
   1   1  10        668.57        708.65         9.10 o
   2   1  10        144.91        134.06         3.02 o
   3   1  10        596.79        546.58         9.26 o
   4   1  10        225.86        222.66         5.76 o
   5   1  10        705.04        692.60        12.59 o
   6   1  10          2.87          0.68         1.04 o
   7   1  10         36.92         38.31         3.29 o
   8   1  10         81.24         83.16         4.41 o
 -10   2  10        884.07        832.92        93.94 o
  -9   2  10        205.79        226.99        10.07 o
  -8   2  10          7.04         10.18         2.69 o
  -7   2  10        467.60        483.07        15.05 o
  -6   2  10         51.87         56.38         7.60 o
  -5   2  10       1109.40       1054.06        20.23 o
  -4   2  10        711.09        685.32        12.03 o
  -3   2  10         75.69         67.08         3.68 o
  -2   2  10        940.63        876.97        20.52 o
  -1   2  10         17.12         12.97         1.57 o
   0   2  10        184.26        214.17         5.50 o
   1   2  10        312.04        298.83         5.84 o
   2   2  10        407.09        370.86         6.36 o
   3   2  10        406.69        413.19         7.61 o
   4   2  10         42.83         44.44         2.57 o
   5   2  10        110.99        102.25         4.47 o
   6   2  10        358.25        363.91         8.16 o
   7   2  10          0.34          0.82         1.10 o
   8   2  10        377.11        383.73         8.90 o
 -10   3  10         28.54         23.89         5.97 o
  -9   3  10        312.17        297.84        17.38 o
  -8   3  10        544.34        555.72        16.92 o
  -7   3  10        393.78        383.85        12.99 o
  -6   3  10        491.82        513.30        11.97 o
  -5   3  10        217.28        207.62         6.67 o
  -4   3  10        161.70        141.47         7.75 o
  -3   3  10        518.40        549.55        12.31 o
  -2   3  10        465.40        406.21         9.93 o
  -1   3  10         34.66         38.26         4.42 o
   0   3  10        354.75        306.54         6.21 o
   1   3  10        278.46        269.54         6.42 o
   2   3  10       1770.60       1795.67        24.10 o
   3   3  10          3.57          3.26         0.99 o
   4   3  10         22.24         23.85         1.96 o
   5   3  10        394.21        399.84         8.56 o
   6   3  10         15.42         18.91         2.44 o
   7   3  10         64.54         80.48         4.70 o
   8   3  10        113.63        112.55         4.58 o
  -9   4  10        668.70        632.07        28.24 o
  -8   4  10        245.25        251.69        15.75 o
  -7   4  10        704.93        691.56        18.94 o
  -6   4  10          2.87          3.49         1.47 o
  -5   4  10         52.89         47.56         3.59 o
  -4   4  10        486.26        480.67        10.15 o
  -3   4  10         22.12         28.49         2.49 o
  -2   4  10        288.90        258.73         6.67 o
  -1   4  10         31.17         33.90         3.36 o
   0   4  10          0.11          1.31         0.82 o
   1   4  10         35.40         33.11         2.34 o
   2   4  10         51.71         60.22         4.10 o
   3   4  10         24.17         25.33         1.77 o
   4   4  10        278.67        284.46         6.09 o
   5   4  10          4.97          7.95         1.48 o
   6   4  10        178.78        169.29         5.17 o
   7   4  10          7.38          8.28         2.74 o
   8   4  10        130.19        137.51         4.95 o
  -9   5  10        254.06        223.18        15.48 o
  -8   5  10        320.10        341.31        12.37 o
  -7   5  10          4.47          5.98         2.39 o
  -6   5  10        482.70        444.71        14.11 o
  -5   5  10        315.68        328.65         9.82 o
  -4   5  10         98.93         93.06         5.03 o
  -3   5  10       1003.94        939.40        16.60 o
  -2   5  10        189.01        183.21         4.71 o
  -1   5  10        233.02        248.50         5.14 o
   0   5  10        687.59        698.92        11.64 o
   1   5  10        151.28        175.14         5.84 o
   2   5  10        991.09       1020.65        17.25 o
   3   5  10        119.25        123.43         3.89 o
   4   5  10          4.90          2.63         1.06 o
   5   5  10        159.90        167.99         5.13 o
   6   5  10         97.64         97.17         4.00 o
   7   5  10        179.68        198.56         5.89 o
  -8   6  10        186.97        207.28         9.65 o
  -7   6  10         39.52         43.47         5.02 o
  -6   6  10         80.04         76.14         6.38 o
  -5   6  10         65.64         66.69         4.96 o
  -4   6  10        461.80        484.59        12.70 o
  -3   6  10         78.07         65.63         4.80 o
  -2   6  10        324.27        363.05        10.43 o
  -1   6  10        543.74        513.68        11.05 o
   0   6  10         30.76         38.66         3.15 o
   1   6  10         97.84         82.94         4.38 o
   2   6  10          5.78          4.76         1.27 o
   3   6  10         39.01         40.94         2.64 o
   4   6  10        291.88        305.37         7.45 o
   5   6  10         30.09         38.51         5.96 o
   6   6  10         21.77         24.00         3.49 o
   7   6  10          2.88          6.45         1.54 o
  -7   7  10        378.60        416.48        14.64 o
  -6   7  10        325.82        319.53        20.91 o
  -5   7  10         44.73         41.77         5.02 o
  -4   7  10        137.70        123.02         7.15 o
  -3   7  10        329.75        326.78        10.97 o
  -2   7  10        129.33        122.55         7.51 o
  -1   7  10        280.81        275.65         7.69 o
   0   7  10         19.52         17.10         2.33 o
   1   7  10        100.89         92.39         4.39 o
   2   7  10        295.67        309.83         8.17 o
   3   7  10          6.87          7.10         1.67 o
   4   7  10        499.79        478.86        10.07 o
   5   7  10         43.66         40.85         3.49 o
   6   7  10          0.04          0.00         1.29 o
  -7   8  10         10.44          9.37         3.26 o
  -6   8  10         59.99         55.70         8.28 o
  -5   8  10          7.99         13.16         3.53 o
  -4   8  10         95.34         65.96         9.10 o
  -3   8  10         27.29         25.62         6.24 o
  -2   8  10        256.52        248.11        10.54 o
  -1   8  10        291.76        295.53        11.29 o
   0   8  10        241.15        252.22         7.49 o
   1   8  10        650.64        659.02        13.64 o
   2   8  10         25.70         25.19         2.76 o
   3   8  10        108.00        109.55         5.04 o
   4   8  10        196.26        212.17         6.82 o
   5   8  10         18.07         16.19         3.32 o
  -5   9  10        189.70        217.50        17.10 o
  -4   9  10          0.16          0.00         2.72 o
  -3   9  10        191.19        191.45         9.64 o
  -2   9  10         95.76         81.62         8.82 o
  -1   9  10        161.30        167.26         8.93 o
   0   9  10         49.53         62.21         5.69 o
   1   9  10          6.91          9.62         2.37 o
   2   9  10         61.23         60.45         4.26 o
   3   9  10         26.66         29.27         3.17 o
   4   9  10         41.93         36.93         3.40 o
  -3  10  10        208.94        203.21        10.27 o
  -2  10  10         68.88         57.30         6.05 o
  -1  10  10         70.34         86.26         7.65 o
   0  10  10          2.40          5.97         2.74 o
   1  10  10          4.05          5.36         2.22 o
   2  10  10         40.27         30.38         3.23 o
  -9   1  11         40.69         49.76         7.33 o
  -8   1  11         56.56         48.91         5.45 o
  -7   1  11          3.11          0.32         2.01 o
  -6   1  11         16.73         21.75         4.07 o
  -5   1  11         11.84          9.76         2.67 o
  -4   1  11        170.53        154.71        10.86 o
  -3   1  11          5.87          4.86         2.01 o
  -2   1  11         21.25         22.29         1.84 o
  -1   1  11          7.53          8.88         0.87 o
   0   1  11         22.71         24.65         2.17 o
   1   1  11          2.23          2.46         0.94 o
   2   1  11        556.26        575.95         8.09 o
   3   1  11         36.54         30.44         2.52 o
   4   1  11         49.87         50.56         3.15 o
   5   1  11         17.64         16.91         1.97 o
   6   1  11          7.24          3.61         1.31 o
   7   1  11        173.48        173.01         5.58 o
  -9   2  11          0.23          0.00         2.09 o
  -8   2  11         75.12         67.39         8.42 o
  -7   2  11          5.95         12.11         3.07 o
  -6   2  11         22.13         13.99         2.97 o
  -5   2  11         86.29         82.30         6.92 o
  -4   2  11         37.56         38.91         4.89 o
  -3   2  11          2.51          3.18         1.31 o
  -2   2  11        598.67        597.91        13.64 o
  -1   2  11         60.32         56.65         3.09 o
   0   2  11        405.22        403.19         7.67 o
   1   2  11        664.78        625.90        30.08 o
   2   2  11          0.73          1.32         0.78 o
   3   2  11         41.96         33.76         2.28 o
   4   2  11        288.73        284.74         6.29 o
   5   2  11         17.92         13.75         1.92 o
   6   2  11         11.01         10.70         1.80 o
   7   2  11         32.81         43.67         3.21 o
  -9   3  11         28.90         34.75         7.33 o
  -8   3  11          0.38          8.15         4.07 o
  -7   3  11         35.33         36.16         4.50 o
  -6   3  11        218.59        211.86        15.61 o
  -5   3  11          3.71          3.21         2.09 o
  -4   3  11         82.03         69.55         5.77 o
  -3   3  11        333.08        354.58         9.35 o
  -2   3  11        129.66        136.07         5.34 o
  -1   3  11         94.36         97.52         3.78 o
   0   3  11          7.67         10.27         1.45 o
   1   3  11         72.14         75.17         5.06 o
   2   3  11          7.64          8.90         1.57 o
   3   3  11        392.67        377.89         7.54 o
   4   3  11         24.29         22.06         1.98 o
   5   3  11          1.48          3.99         1.31 o
   6   3  11        184.87        195.89         5.86 o
   7   3  11          1.63          1.93         1.32 o
  -8   4  11          5.65         10.86         4.62 o
  -7   4  11         46.65         46.70         8.15 o
  -6   4  11          0.11          1.09         2.72 o
  -5   4  11         45.00         46.48         4.15 o
  -4   4  11         79.67         71.29         4.28 o
  -3   4  11         75.44         89.65         4.54 o
  -2   4  11        204.72        211.33         6.12 o
  -1   4  11         13.35         12.60         1.45 o
   0   4  11         80.46         87.81         3.11 o
   1   4  11         92.87         85.28         3.40 o
   2   4  11         11.85         10.44         1.56 o
   3   4  11        423.50        450.28         9.69 o
   4   4  11        339.89        338.63         8.13 o
   5   4  11          7.05          5.20         1.45 o
   6   4  11         59.57         56.28         3.50 o
   7   4  11         25.03         26.97         2.66 o
  -8   5  11        198.42        198.74        14.93 o
  -7   5  11        218.89        257.15        11.20 o
  -6   5  11         72.14         87.72         6.32 o
  -5   5  11          0.06          0.33         1.82 o
  -4   5  11          0.14          1.30         1.55 o
  -3   5  11         18.76         24.95         3.19 o
  -2   5  11        453.94        428.96         8.43 o
  -1   5  11          1.28          0.68         0.88 o
   0   5  11          0.23          0.00         0.83 o
   1   5  11         95.21         97.09         4.50 o
   2   5  11        328.53        317.19         7.00 o
   3   5  11        449.11        423.22         9.38 o
   4   5  11        177.37        176.14         5.58 o
   5   5  11        148.49        159.56         7.02 o
   6   5  11         19.81         16.82         2.53 o
  -7   6  11        429.02        463.72        36.65 o
  -6   6  11         19.22         17.76         3.59 o
  -5   6  11        235.73        226.07         9.89 o
  -4   6  11          0.02          0.00         2.58 o
  -3   6  11        429.95        403.87        11.51 o
  -2   6  11         75.60         77.68         5.52 o
  -1   6  11        315.50        294.56         8.02 o
   0   6  11         14.83         19.47         3.37 o
   1   6  11         67.50         90.92         4.77 o
   2   6  11          0.10          1.18         1.05 o
   3   6  11         23.95         26.06         2.55 o
   4   6  11        538.37        535.18        11.14 o
   5   6  11        159.09        146.28         5.95 o
   6   6  11         18.04         32.53         3.70 o
  -6   7  11          0.85          0.00         1.82 o
  -5   7  11         54.09         56.05         5.87 o
  -4   7  11          0.12          0.00         1.82 o
  -3   7  11         92.99         69.37         7.19 o
  -2   7  11         55.07         59.56         5.95 o
  -1   7  11        120.93        126.51         5.29 o
   0   7  11          1.36          0.71         1.38 o
   1   7  11         17.07         21.95         3.49 o
   2   7  11         70.50         76.11         4.63 o
   3   7  11         11.66          9.53         2.05 o
   4   7  11        440.89        423.04        11.64 o
   5   7  11        281.23        262.00        10.37 o
  -5   8  11         38.96         47.96         5.83 o
  -4   8  11         73.51         64.80         6.38 o
  -3   8  11        121.95        116.47        10.18 o
  -2   8  11          8.57          7.22         2.93 o
  -1   8  11         35.16         31.15         4.60 o
   0   8  11         20.17         23.65         3.33 o
   1   8  11          2.62          2.23         1.61 o
   2   8  11          0.09          0.00         1.30 o
   3   8  11        120.10        121.90         5.53 o
   4   8  11         22.35         20.62         2.74 o
  -3   9  11        231.29        217.16        17.24 o
  -2   9  11         36.17         45.84         5.84 o
  -1   9  11         17.18          8.98         3.12 o
   0   9  11          5.40          1.83         2.16 o
   1   9  11          0.77          1.27         1.82 o
   2   9  11        174.70        197.60         7.03 o
  -8   0  12        239.40        264.99        16.29 o
  -7   0  12        139.27        154.76        11.95 o
  -6   0  12         52.86         55.12         7.87 o
  -5   0  12        401.12        395.59        19.55 o
  -4   0  12        760.01        740.67        29.32 o
  -3   0  12       1640.43       1709.41        55.12 o
  -2   0  12         68.33         69.51         8.15 o
  -1   0  12          3.39          2.99         2.72 o
   0   0  12         63.26         64.35         7.60 o
   1   0  12          0.25          1.21         1.82 o
   2   0  12       2241.27       2213.09        38.17 o
   3   0  12          9.61         14.65         2.20 o
   4   0  12         31.35         35.23         3.84 o
   5   0  12        730.05        717.31        27.69 o
   6   0  12          0.00          2.66         2.01 o
  -8   1  12         58.69         62.51        10.86 o
  -7   1  12        166.34        170.09         8.91 o
  -6   1  12        327.88        340.54        14.93 o
  -5   1  12         30.04         28.76         4.12 o
  -4   1  12         98.74        103.86         7.05 o
  -3   1  12        347.03        293.49        11.14 o
  -2   1  12        299.41        287.76        10.94 o
  -1   1  12         50.55         38.52         8.69 o
   0   1  12         60.49         69.95         4.02 o
   1   1  12         79.14         81.66         4.12 o
   2   1  12          7.33          8.17         1.46 o
   3   1  12        535.96        568.31        10.02 o
   4   1  12         97.53        101.99         4.07 o
   5   1  12        225.76        242.05         6.65 o
   6   1  12        407.41        399.60         9.16 o
  -8   2  12        530.48        569.03        18.30 o
  -7   2  12          3.60          3.39         2.30 o
  -6   2  12          1.06          1.49         1.92 o
  -5   2  12          9.58         12.45         3.05 o
  -4   2  12        362.71        364.61        12.85 o
  -3   2  12        245.20        233.00         9.85 o
  -2   2  12         15.33         10.80         5.02 o
  -1   2  12         47.71         58.22         3.47 o
   0   2  12        564.25        547.00         9.75 o
   1   2  12        411.02        423.96         9.22 o
   2   2  12        479.13        500.35         9.37 o
   3   2  12         73.75         72.27         4.35 o
   4   2  12         82.36         95.37         4.20 o
   5   2  12         44.59         42.01         3.14 o
   6   2  12          9.33          8.71         1.78 o
  -8   3  12        378.20        423.28        22.54 o
  -7   3  12         71.59         64.08         9.50 o
  -6   3  12          9.03         13.21         3.07 o
  -5   3  12        506.89        507.01        15.96 o
  -4   3  12        302.36        289.26        15.34 o
  -3   3  12        176.27        175.27         9.37 o
  -2   3  12         60.25         67.45         4.15 o
  -1   3  12        298.01        290.41         6.45 o
   0   3  12         16.29         34.74         2.38 o
   1   3  12          0.91          0.95         1.01 o
   2   3  12          0.38          2.61         1.45 o
   3   3  12        610.57        619.79        12.35 o
   4   3  12        518.89        525.51        12.03 o
   5   3  12         22.70         22.94         2.92 o
   6   3  12        455.75        489.01        12.43 o
  -7   4  12        305.99        315.49        19.01 o
  -6   4  12        268.75        289.43        17.65 o
  -5   4  12         81.82         82.81        10.59 o
  -4   4  12         46.02         54.75         6.24 o
  -3   4  12        333.52        324.13         9.99 o
  -2   4  12         19.43         23.72         2.85 o
  -1   4  12        347.13        369.00         7.57 o
   0   4  12          3.03          1.71         1.04 o
   1   4  12         91.50         92.85         4.14 o
   2   4  12          0.11          0.43         1.24 o
   3   4  12        110.93        141.96         6.04 o
   4   4  12         46.02         48.76         3.44 o
   5   4  12        177.20        188.27         6.85 o
   6   4  12          4.41          6.11         2.03 o
  -7   5  12        451.66        556.32        26.88 o
  -6   5  12          5.69          0.00         2.44 o
  -5   5  12        321.74        312.52        14.39 o
  -4   5  12         27.61         36.91         4.62 o
  -3   5  12         66.87         56.05         5.48 o
  -2   5  12        266.66        278.90         9.28 o
  -1   5  12         66.80         60.74         2.97 o
   0   5  12         34.90         39.13         2.81 o
   1   5  12        389.16        397.79         8.30 o
   2   5  12        130.25        132.09         4.49 o
   3   5  12        162.96        163.86         5.46 o
   4   5  12         36.71         35.45         2.99 o
   5   5  12          1.30          1.36         1.51 o
  -6   6  12        108.37        105.60         7.50 o
  -5   6  12         81.35         86.15         7.11 o
  -4   6  12        174.26        163.60         8.54 o
  -3   6  12        277.91        264.18        11.06 o
  -2   6  12         20.67         16.34         3.32 o
  -1   6  12        351.88        342.22         8.98 o
   0   6  12         24.22         24.07         3.45 o
   1   6  12          9.81          8.25         1.89 o
   2   6  12        282.37        296.94         8.38 o
   3   6  12        110.61        120.92         4.41 o
   4   6  12        140.90        136.63         5.16 o
  -5   7  12         46.80         45.98        12.08 o
  -4   7  12        360.87        393.79        14.34 o
  -3   7  12         22.92         24.84         4.24 o
  -2   7  12         98.76        104.38        14.93 o
  -1   7  12         24.26         33.82         4.89 o
   0   7  12        245.99        266.76         9.18 o
   1   7  12          6.29         10.30         2.11 o
   2   7  12         76.01         77.84         5.38 o
   3   7  12          0.04          0.00         1.42 o
  -3   8  12        199.69        189.83         9.87 o
  -2   8  12         26.66         30.23         4.79 o
  -1   8  12        377.71        384.43        15.88 o
   0   8  12        251.62        243.61         9.04 o
   1   8  12         47.32         62.19         6.78 o
  -7   1  13         12.35          9.91         3.20 o
  -6   1  13        155.54        163.01         8.83 o
  -5   1  13          2.93          5.56         2.59 o
  -4   1  13         11.26         13.94         3.25 o
  -3   1  13         18.99         16.36         3.46 o
  -2   1  13         15.93         20.04         3.74 o
  -1   1  13          3.73          4.55         2.28 o
   0   1  13          0.53          1.42         1.55 o
   1   1  13         23.04         19.19         3.25 o
   2   1  13         43.97         44.30         2.88 o
   3   1  13        161.39        166.73         5.58 o
   4   1  13          9.68          7.42         2.03 o
   5   1  13         51.92         58.07         3.76 o
  -7   2  13         10.27         11.05         5.57 o
  -6   2  13          1.26          3.20         3.67 o
  -5   2  13         38.42         29.07         4.32 o
  -4   2  13        107.38        119.80         7.29 o
  -3   2  13        361.16        374.31        16.56 o
  -2   2  13         75.31         66.02         6.05 o
  -1   2  13        110.66        128.32         7.27 o
   0   2  13          1.12          0.00         1.70 o
   1   2  13        335.49        314.24         6.48 o
   2   2  13         56.23         56.02         3.39 o
   3   2  13         20.84         23.41         2.54 o
   4   2  13         76.49         77.33         5.02 o
   5   2  13          3.80          3.11         1.85 o
  -7   3  13          2.99          0.00         3.26 o
  -6   3  13         13.53         16.83         5.70 o
  -5   3  13        144.60        152.14         8.42 o
  -4   3  13         26.09         25.14         4.10 o
  -3   3  13         26.02         24.59         3.98 o
  -2   3  13         49.72         56.95         6.92 o
  -1   3  13         97.80         99.54         5.72 o
   0   3  13         29.03         28.29         2.38 o
   1   3  13          2.62          4.02         1.27 o
   2   3  13          0.93          1.69         1.45 o
   3   3  13        457.65        452.72        10.24 o
   4   3  13          9.45          8.58         1.90 o
   5   3  13         13.09          8.58         2.16 o
  -6   4  13         12.00         11.67         4.89 o
  -5   4  13          1.52          0.00         2.99 o
  -4   4  13         62.61         56.75         8.96 o
  -3   4  13          4.32          2.33         2.15 o
  -2   4  13        283.67        278.35         8.71 o
  -1   4  13        128.70        114.01         4.09 o
   0   4  13          0.02          0.00         0.98 o
   1   4  13          5.60          5.37         1.64 o
   2   4  13         45.25         44.05         3.12 o
   3   4  13          2.40          3.45         1.59 o
   4   4  13          4.76          2.78         1.60 o
  -5   5  13        117.75        128.97        14.12 o
  -4   5  13         22.40         22.54         5.97 o
  -3   5  13          1.93          0.54         2.99 o
  -2   5  13         37.68         39.83         8.01 o
  -1   5  13         14.85         14.48         2.61 o
   0   5  13        151.87        175.53         7.09 o
   1   5  13         77.84         88.11         4.48 o
   2   5  13         20.71         21.35         2.29 o
   3   5  13          3.87          1.62         1.46 o
  -4   6  13         46.46         52.65         5.94 o
  -3   6  13          3.88          3.13         2.35 o
  -2   6  13          0.29          0.00         2.20 o
  -1   6  13         33.68         40.64         7.47 o
   0   6  13         54.42         44.14         4.22 o
   1   6  13        493.56        532.36        13.98 o
   2   6  13         48.05         55.78         4.25 o
  -2   7  13         16.89         17.00         4.21 o
  -1   7  13          0.51          0.00         2.20 o
   0   7  13          4.10          5.51         2.22 o
  -6   0  14         98.12         77.11        10.32 o
  -5   0  14          0.08          0.00         3.26 o
  -4   0  14         28.05         41.00         7.60 o
  -3   0  14         98.52        100.73        11.40 o
  -2   0  14         86.26        121.36        10.86 o
  -1   0  14        490.24        490.34        22.54 o
   0   0  14        328.88        394.78        14.01 o
   1   0  14         28.34         27.44         4.12 o
   2   0  14        144.21        162.49         8.35 o
   3   0  14        491.69        496.01        18.46 o
  -6   1  14        112.35        114.60        11.00 o
  -5   1  14         24.99         27.25         5.57 o
  -4   1  14        193.60        202.78         9.89 o
  -3   1  14        859.78        886.14        24.46 o
  -2   1  14         65.38         57.17         8.42 o
  -1   1  14        266.68        282.21        11.51 o
   0   1  14        488.61        530.13        13.69 o
   1   1  14         41.00         40.74         3.52 o
   2   1  14        519.76        539.63        11.80 o
   3   1  14         61.63         66.11         8.48 o
  -5   2  14          2.25          3.40         3.39 o
  -4   2  14          2.67          0.00         2.11 o
  -3   2  14        351.25        390.80        14.17 o
  -2   2  14        496.09        523.35        21.04 o
  -1   2  14         96.30        103.09         5.65 o
   0   2  14        117.01        136.39         6.19 o
   1   2  14        187.96        204.83         6.60 o
   2   2  14          7.39          9.08         2.43 o
   3   2  14        323.77        333.18         8.71 o
  -5   3  14         52.38         66.25        10.59 o
  -4   3  14         49.54         60.35         6.26 o
  -3   3  14        263.41        294.22        31.09 o
  -2   3  14          1.72          0.00         1.95 o
  -1   3  14        117.65        119.45         5.77 o
   0   3  14          7.72          5.72         1.97 o
   1   3  14          5.13          4.75         1.78 o
   2   3  14        169.81        177.36         5.45 o
   3   3  14         46.45         49.39         3.78 o
  -4   4  14          1.27          0.00         3.26 o
  -3   4  14        117.22        126.25        14.12 o
  -2   4  14        495.72        484.10        24.16 o
  -1   4  14         84.68         98.73         7.03 o
   0   4  14         69.82         68.03         4.86 o
   1   4  14        139.21        148.03         6.11 o
   2   4  14          6.63          3.95         1.59 o
  -3   5  14         42.53         46.43         8.69 o
  -2   5  14          7.30          1.36         3.26 o
  -1   5  14        295.48        352.69        20.09 o
   0   5  14         13.49          9.96         2.86 o
  -3   1  15          0.45          0.14         2.30 o
  -2   1  15         51.01         49.94         5.76 o
  -1   1  15         10.11         11.77         3.24 o
   0   1  15          1.13          4.53         1.93 o
  -2   2  15          3.64          2.99         2.50 o
  -1   2  15          0.34          0.00         1.60 o
   0   2  15        140.78        153.44         6.99 o
                                                
